# Supplementary material for: Rare and common epilepsies converge on a shared gene regulatory network providing opportunities for novel antiepileptic drug discovery
Source: Genome Biol. 2016 Dec 13;17:245. doi: 10.1186/s13059-016-1097-7 (PMC5154105; doi:10.1186/s13059-016-1097-7)
Supplement: Additional file 1: — Top functional enrichment in GO biological process for gene co-expression modules inferred from UKBEC nine brain regions using consensus WGCNA and DiffCoEx. In second and third sheet: gene lists for the gene co-expression modules. (XLSX 2435 kb) [file 13059_2016_1097_MOESM1_ESM.xlsx]

## Sheet: Functional enrichments modules
Supplementary Table 1. Top functional enrichment in GO biological process for gene co-expression modules inferred from UKBEC 9 brain regions using consensus WGCNA and DiffCoEx. In second and third sheet: gene lists for the gene co-expression modules. Modules are arranged by name. See Methods for details relating to data generation and network construction.
		module size	GO biological process	R	P value	adjusted P value
	Common modules
	M1	478	protein polyubiquitination	3.31	2.63e-05	0.0278
	M2	664	response to stimulus	1.27	3.04e-10	8.86e-07
	M3	625	synaptic transmission	2.55	1.48e-11	3.04e-08
	M4	296	negative regulation of nucleocytoplasmic transport	6.7	7.44e-05	0.0145
	M5	194	nucleic acid metabolic process	1.81	7.41e-11	3.91e-08
	M6	160	intracellular transport	2.56	4.54e-06	0.0045
	M7	50		No Significant result found at 0.1 FDR
	M8	57	regulation of apoptotic cell clearance	164.81	4.79e-05	0.0106
	M9	143	olfactory receptor activity	5.78	7.23e-05	0.0099
	M10	217	RNA splicing	5.73	3.97e-12	5.01e-09
	M11	186	nucleosomal DNA binding	34.45	0.0013	0.0422
	M12	490	immune response	4.75	1.25e-56	2.98e-53
	M13	336	organ morphogenesis	2.43	4.21e-07	0.0007
	M14	250	tRNA aminoacylation for protein translation	12.17	2.23e-07	0.0002
	M15	284	nucleic acid metabolic process	1.57	1.54e-08	1.87e-05
	M16	236	oxidative DNA demethylation	4.35	0.0002	0.0276
	M17	231	epidermal cell differentiation	6.01	5.41e-05	0.0317
	M18	399	transmembrane receptor protein kinase activity	4.29	0.0005	0.0695
	M19	287		No Significant result found at 0.1 FDR
	M20	149	gene expression	1.71	2.9e-07	0.0002
	M21	97	regulation of cellular amino acid metabolic process	21.2	3.39e-07	5.42e-05
	M22	424	release of cytoplasmic sequestered NF-kappaB	30.07	6.03e-05	0.0322
	M23	370	phototransduction, visible light	17.32	5.23e-05	0.0919
	M24	484	ensheathment of neurons	6.33	9.26e-09	8.63e-06
	M25	221	transcription initiation from RNA polymerase II promoter	4.28	2.42e-05	0.0055
	M26	117	synaptic transmission	3.37	1.76e-05	0.0038
	M27	300	RNA processing	3.5	1.54e-12	1.86e-09
	M28	126	regulation of neuron death	5.59	0.0007	0.0846
	M29	110		No Significant result found at 0.1 FDR
	M30	320	transmission of nerve impulse	4.02	4.45e-20	3.25e-17
	M31	748	nucleic acid metabolic process	1.42	6.04e-12	1.49e-08
	M32	74	sensory perception of taste	24.32	1.74e-06	0.0006
	M33	134	positive regulation of cell morphogenesis involved in differentiation	20.94	3.36e-06	0.0006
	M34	496	binding of sperm to zona pellucida	10.55	1.29e-05	0.0118
	Differential modules
	M1	231	extracellular matrix organization	4.32	2.21e-05	0.015
	M2	1067	negative regulation of neuron differentiation	5.2	2.16e-10	1.16e-07
	M3	316	ion transport	2.56	1.76e-09	2.86e-06
	M4	120		No Significant result found at 0.1 FDR
	M5	252	calcium-dependent cell-cell adhesion	13.71	2.44e-05	0.0031
	M6	777	axon ensheathment	4.81	6.65e-09	5.95e-06
	M7	54	microtubule-based movement	24.39	1.09e-07	1.36e-05
	M8	87	cyclic nucleotide metabolic process	7.27	0.0006	0.0811
	M9	211	antigen processing and presentation of exogenous peptide antigen	5.95	2.34e-06	0.0014
	M10	233	GPI anchor biosynthetic process	10.66	9.12e-05	0.0508
	M11	137	cellular protein metabolic process	1.77	1.92e-05	0.0165
	M12	3525	synaptic transmission	1.77	1.16e-22	5.85e-19
	M13	262	immune response	5.88	5.61e-49	1.02e-45

## Sheet: WGCNA consensus modules
Consensus WGCNA	M1	478	genes
ensembl_gene_id	external_gene_name	description	chromosome_name	band	start_position	end_position	strand	n_nsDNMs_EE
ENSG00000000419	DPM1	dolichyl-phosphate mannosyltransferase polypeptide 1, catalytic subunit [Source:HGNC Symbol;Acc:HGNC:3005]	20	q13.13	50934867	50958555	-1	0
ENSG00000004897	CDC27	cell division cycle 27 [Source:HGNC Symbol;Acc:HGNC:1728]	17	q21.32	47117703	47189422	-1	0
ENSG00000004961	HCCS	holocytochrome c synthase [Source:HGNC Symbol;Acc:HGNC:4837]	X	p22.2	11111301	11123078	1	0
ENSG00000005175	RPAP3	RNA polymerase II associated protein 3 [Source:HGNC Symbol;Acc:HGNC:26151]	12	q13.11	47661249	47706061	-1	0
ENSG00000006007	GDE1	glycerophosphodiester phosphodiesterase 1 [Source:HGNC Symbol;Acc:HGNC:29644]	16	p12.3	19501689	19522145	-1	0
ENSG00000007908	SELE	selectin E [Source:HGNC Symbol;Acc:HGNC:10718]	1	q24.2	169722641	169764705	-1	0
ENSG00000008086	CDKL5	cyclin-dependent kinase-like 5 [Source:HGNC Symbol;Acc:HGNC:11411]	X	p22.13	18425583	18653629	1	3
ENSG00000011052	NME1-NME2	NME1-NME2 readthrough [Source:HGNC Symbol;Acc:HGNC:33531]	17	q21.33	51153590	51171744	1	0
ENSG00000013503	POLR3B	polymerase (RNA) III (DNA directed) polypeptide B [Source:HGNC Symbol;Acc:HGNC:30348]	12	q23.3	106357658	106510198	1	0
ENSG00000013810	TACC3	transforming, acidic coiled-coil containing protein 3 [Source:HGNC Symbol;Acc:HGNC:11524]	4	p16.3	1721490	1745176	1	0
ENSG00000016082	ISL1	ISL LIM homeobox 1 [Source:HGNC Symbol;Acc:HGNC:6132]	5	q11.1	51383391	51394738	1	0
ENSG00000017427	IGF1	insulin like growth factor 1 [Source:HGNC Symbol;Acc:HGNC:5464]	12	q23.2	102395867	102480645	-1	0
ENSG00000018610	CXorf56	chromosome X open reading frame 56 [Source:HGNC Symbol;Acc:HGNC:26239]	X	q24	119538149	119565408	-1	0
ENSG00000023041	ZDHHC6	zinc finger, DHHC-type containing 6 [Source:HGNC Symbol;Acc:HGNC:19160]	10	q25.2	112424428	112446917	-1	0
ENSG00000023445	BIRC3	baculoviral IAP repeat containing 3 [Source:HGNC Symbol;Acc:HGNC:591]	11	q22.2	102317450	102339403	1	0
ENSG00000023516	AKAP11	A-kinase anchoring protein 11 [Source:HGNC Symbol;Acc:HGNC:369]	13	q14.11	42272153	42323267	1	0
ENSG00000025772	TOMM34	translocase of outer mitochondrial membrane 34 [Source:HGNC Symbol;Acc:HGNC:15746]	20	q13.12	44942130	44960486	-1	0
ENSG00000036565	SLC18A1	solute carrier family 18 (vesicular monoamine transporter), member 1 [Source:HGNC Symbol;Acc:HGNC:10934]	8	p21.3	20144855	20183206	-1	0
ENSG00000037897	METTL1	methyltransferase like 1 [Source:HGNC Symbol;Acc:HGNC:7030]	12	q14.1	57768471	57772793	-1	0
ENSG00000040341	STAU2	staufen double-stranded RNA binding protein 2 [Source:HGNC Symbol;Acc:HGNC:11371]	8	q21.11	73420369	73747708	-1	0
ENSG00000041357	PSMA4	proteasome subunit alpha 4 [Source:HGNC Symbol;Acc:HGNC:9533]	15	q25.1	78540405	78552419	1	0
ENSG00000042088	TDP1	tyrosyl-DNA phosphodiesterase 1 [Source:HGNC Symbol;Acc:HGNC:18884]	14	q32.11	89954939	90044768	1	0
ENSG00000047249	ATP6V1H	ATPase, H+ transporting, lysosomal 50/57kDa, V1 subunit H [Source:HGNC Symbol;Acc:HGNC:18303]	8	q11.23	53715557	53843558	-1	0
ENSG00000047597	XK	X-linked Kx blood group [Source:HGNC Symbol;Acc:HGNC:12811]	X	p21.1	37685759	37732130	1	0
ENSG00000047621	C12orf4	chromosome 12 open reading frame 4 [Source:HGNC Symbol;Acc:HGNC:1184]	12	p13.32	4487728	4538508	-1	0
ENSG00000048392	RRM2B	ribonucleotide reductase M2 B (TP53 inducible) [Source:HGNC Symbol;Acc:HGNC:17296]	8	q22.3	102204502	102239118	-1	0
ENSG00000049130	KITLG	KIT ligand [Source:HGNC Symbol;Acc:HGNC:6343]	12	q21.32	88492793	88580851	-1	0
ENSG00000050628	PTGER3	prostaglandin E receptor 3 [Source:HGNC Symbol;Acc:HGNC:9595]	1	p31.1	70852353	71047808	-1	0
ENSG00000050748	MAPK9	mitogen-activated protein kinase 9 [Source:HGNC Symbol;Acc:HGNC:6886]	5	q35.3	180233143	180292099	-1	0
ENSG00000053770	AP5M1	adaptor related protein complex 5, mu 1 subunit [Source:HGNC Symbol;Acc:HGNC:20192]	14	q22.3	57268909	57298742	1	0
ENSG00000059769	DNAJC25	DnaJ heat shock protein family (Hsp40) member C25 [Source:HGNC Symbol;Acc:HGNC:34187]	9	q31.3	111631352	111654351	1	0
ENSG00000060140	STYK1	serine/threonine/tyrosine kinase 1 [Source:HGNC Symbol;Acc:HGNC:18889]	12	p13.2	10618939	10674318	-1	0
ENSG00000060982	BCAT1	branched chain amino-acid transaminase 1, cytosolic [Source:HGNC Symbol;Acc:HGNC:976]	12	p12.1	24810022	24949459	-1	0
ENSG00000064199	SPA17	sperm autoantigenic protein 17 [Source:HGNC Symbol;Acc:HGNC:11210]	11	q24.2	124673798	124697518	1	0
ENSG00000064313	TAF2	TATA-box binding protein associated factor 2 [Source:HGNC Symbol;Acc:HGNC:11536]	8	q24.12	119730775	119832863	-1	0
ENSG00000064726	BTBD1	BTB (POZ) domain containing 1 [Source:HGNC Symbol;Acc:HGNC:1120]	15	q25.2	83016422	83067354	-1	0
ENSG00000065154	OAT	ornithine aminotransferase [Source:HGNC Symbol;Acc:HGNC:8091]	10	q26.13	124397303	124418976	-1	0
ENSG00000065559	MAP2K4	mitogen-activated protein kinase kinase 4 [Source:HGNC Symbol;Acc:HGNC:6844]	17	p12	12020824	12143830	1	0
ENSG00000065621	GSTO2	glutathione S-transferase omega 2 [Source:HGNC Symbol;Acc:HGNC:23064]	10	q25.1	104268873	104304945	1	0
ENSG00000065923	SLC9A7	solute carrier family 9, subfamily A (NHE7, cation proton antiporter 7), member 7 [Source:HGNC Symbol;Acc:HGNC:17123]	X	p11.3	46599252	46759172	-1	0
ENSG00000066777	ARFGEF1	ADP ribosylation factor guanine nucleotide exchange factor 1 [Source:HGNC Symbol;Acc:HGNC:15772]	8	q13.2	67173511	67343677	-1	1
ENSG00000066933	MYO9A	myosin IXA [Source:HGNC Symbol;Acc:HGNC:7608]	15	q23	71822289	72118577	-1	0
ENSG00000067992	PDK3	pyruvate dehydrogenase kinase, isozyme 3 [Source:HGNC Symbol;Acc:HGNC:8811]	X	p22.11	24465221	24539837	1	0
ENSG00000068305	MEF2A	myocyte enhancer factor 2A [Source:HGNC Symbol;Acc:HGNC:6993]	15	q26.3	99565417	99716466	1	0
ENSG00000068366	ACSL4	acyl-CoA synthetase long-chain family member 4 [Source:HGNC Symbol;Acc:HGNC:3571]	X	q23	109624244	109733403	-1	0
ENSG00000069329	VPS35	VPS35 retromer complex component [Source:HGNC Symbol;Acc:HGNC:13487]	16	q11.2	46656132	46689518	-1	0
ENSG00000069956	MAPK6	mitogen-activated protein kinase 6 [Source:HGNC Symbol;Acc:HGNC:6879]	15	q21.2	51952106	52067372	1	0
ENSG00000070961	ATP2B1	ATPase, Ca++ transporting, plasma membrane 1 [Source:HGNC Symbol;Acc:HGNC:814]	12	q21.33	89588049	89709300	-1	0
ENSG00000071203	MS4A12	membrane-spanning 4-domains, subfamily A, member 12 [Source:HGNC Symbol;Acc:HGNC:13370]	11	q12.2	60492778	60507430	1	0
ENSG00000072133	RPS6KA6	ribosomal protein S6 kinase, 90kDa, polypeptide 6 [Source:HGNC Symbol;Acc:HGNC:10435]	X	q21.1	84058346	84187907	-1	0
ENSG00000072210	ALDH3A2	aldehyde dehydrogenase 3 family member A2 [Source:HGNC Symbol;Acc:HGNC:403]	17	p11.2	19648136	19677598	1	0
ENSG00000074603	DPP8	dipeptidyl-peptidase 8 [Source:HGNC Symbol;Acc:HGNC:16490]	15	q22.31	65442463	65517704	-1	0
ENSG00000075239	ACAT1	acetyl-CoA acetyltransferase 1 [Source:HGNC Symbol;Acc:HGNC:93]	11	q22.3	108121516	108147776	1	0
ENSG00000081386	ZNF510	zinc finger protein 510 [Source:HGNC Symbol;Acc:HGNC:29161]	9	q22.33	96755865	96778129	-1	0
ENSG00000083520	DIS3	DIS3 homolog, exosome endoribonuclease and 3'-5' exoribonuclease [Source:HGNC Symbol;Acc:HGNC:20604]	13	q21.33	72752169	72782096	-1	0
ENSG00000083750	RRAGB	Ras-related GTP binding B [Source:HGNC Symbol;Acc:HGNC:19901]	X	p11.21	55717739	55758774	1	0
ENSG00000083799	CYLD	cylindromatosis (turban tumor syndrome) [Source:HGNC Symbol;Acc:HGNC:2584]	16	q12.1	50742050	50801935	1	0
ENSG00000085721	RRN3	RRN3 homolog, RNA polymerase I transcription factor [Source:HGNC Symbol;Acc:HGNC:30346]	16	p13.11	15060022	15094317	-1	0
ENSG00000086504	MRPL28	mitochondrial ribosomal protein L28 [Source:HGNC Symbol;Acc:HGNC:14484]	16	p13.3	367384	370527	-1	0
ENSG00000086598	TMED2	transmembrane p24 trafficking protein 2 [Source:HGNC Symbol;Acc:HGNC:16996]	12	q24.31	123584531	123598577	1	0
ENSG00000087053	MTMR2	myotubularin related protein 2 [Source:HGNC Symbol;Acc:HGNC:7450]	11	q21	95832882	95925315	-1	0
ENSG00000087502	ERGIC2	ERGIC and golgi 2 [Source:HGNC Symbol;Acc:HGNC:30208]	12	p11.22	29337352	29381189	-1	0
ENSG00000088812	ATRN	attractin [Source:HGNC Symbol;Acc:HGNC:885]	20	p13	3471040	3651122	1	0
ENSG00000089195	TRMT6	tRNA methyltransferase 6 [Source:HGNC Symbol;Acc:HGNC:20900]	20	p12.3	5937235	5950558	-1	0
ENSG00000090060	PAPOLA	poly(A) polymerase alpha [Source:HGNC Symbol;Acc:HGNC:14981]	14	q32.2	96501433	96567111	1	0
ENSG00000091039	OSBPL8	oxysterol binding protein like 8 [Source:HGNC Symbol;Acc:HGNC:16396]	12	q21.2	76351797	76559809	-1	0
ENSG00000091157	WDR7	WD repeat domain 7 [Source:HGNC Symbol;Acc:HGNC:13490]	18	q21.31	56651343	57036606	1	0
ENSG00000091164	TXNL1	thioredoxin like 1 [Source:HGNC Symbol;Acc:HGNC:12436]	18	q21.31	56597208	56651600	-1	0
ENSG00000092108	SCFD1	sec1 family domain containing 1 [Source:HGNC Symbol;Acc:HGNC:20726]	14	q12	30622112	30735812	1	0
ENSG00000092140	G2E3	G2/M-phase specific E3 ubiquitin protein ligase [Source:HGNC Symbol;Acc:HGNC:20338]	14	q12	30559123	30620063	1	0
ENSG00000094916	CBX5	chromobox 5 [Source:HGNC Symbol;Acc:HGNC:1555]	12	q13.13	54230940	54280133	-1	0
ENSG00000099341	PSMD8	proteasome 26S subunit, non-ATPase 8 [Source:HGNC Symbol;Acc:HGNC:9566]	19	q13.2	38374536	38383824	1	0
ENSG00000100012	SEC14L3	SEC14-like lipid binding 3 [Source:HGNC Symbol;Acc:HGNC:18655]	22	q12.2	30447959	30472049	-1	0
ENSG00000100216	TOMM22	translocase of outer mitochondrial membrane 22 homolog (yeast) [Source:HGNC Symbol;Acc:HGNC:18002]	22	q13.1	38681948	38685421	1	0
ENSG00000100417	PMM1	phosphomannomutase 1 [Source:HGNC Symbol;Acc:HGNC:9114]	22	q13.2	41576894	41589890	-1	0
ENSG00000100462	PRMT5	protein arginine methyltransferase 5 [Source:HGNC Symbol;Acc:HGNC:10894]	14	q11.2	22920511	22929585	-1	0
ENSG00000100522	GNPNAT1	glucosamine-phosphate N-acetyltransferase 1 [Source:HGNC Symbol;Acc:HGNC:19980]	14	q22.1	52775194	52791668	-1	0
ENSG00000100523	DDHD1	DDHD domain containing 1 [Source:HGNC Symbol;Acc:HGNC:19714]	14	q22.1	53036745	53153282	-1	0
ENSG00000100526	CDKN3	cyclin-dependent kinase inhibitor 3 [Source:HGNC Symbol;Acc:HGNC:1791]	14	q22.2	54396849	54420218	1	0
ENSG00000100603	SNW1	SNW domain containing 1 [Source:HGNC Symbol;Acc:HGNC:16696]	14	q24.3	77717599	77761207	-1	0
ENSG00000100678	SLC8A3	solute carrier family 8 (sodium/calcium exchanger), member 3 [Source:HGNC Symbol;Acc:HGNC:11070]	14	q24.2	70044217	70189070	-1	0
ENSG00000100744	GSKIP	GSK3B interacting protein [Source:HGNC Symbol;Acc:HGNC:20343]	14	q32.2	96363452	96387288	1	0
ENSG00000100916	BRMS1L	breast cancer metastasis-suppressor 1-like [Source:HGNC Symbol;Acc:HGNC:20512]	14	q13.2	35826318	35932325	1	0
ENSG00000100934	SEC23A	Sec23 homolog A, COPII coat complex component [Source:HGNC Symbol;Acc:HGNC:10701]	14	q21.1	39031919	39109646	-1	0
ENSG00000101079	NDRG3	NDRG family member 3 [Source:HGNC Symbol;Acc:HGNC:14462]	20	q11.23	36651766	36746078	-1	0
ENSG00000101084	C20orf24	chromosome 20 open reading frame 24 [Source:HGNC Symbol;Acc:HGNC:15870]	20	q11.23	36605734	36612557	1	0
ENSG00000101134	DOK5	docking protein 5 [Source:HGNC Symbol;Acc:HGNC:16173]	20	q13.2	54475597	54651171	1	0
ENSG00000101138	CSTF1	cleavage stimulation factor, 3' pre-RNA, subunit 1 [Source:HGNC Symbol;Acc:HGNC:2483]	20	q13.2	56392371	56406369	1	0
ENSG00000101162	TUBB1	tubulin beta 1 class VI [Source:HGNC Symbol;Acc:HGNC:16257]	20	q13.32	59019254	59026654	1	0
ENSG00000101247	NDUFAF5	NADH:ubiquinone oxidoreductase complex assembly factor 5 [Source:HGNC Symbol;Acc:HGNC:15899]	20	p12.1	13784950	13821582	1	0
ENSG00000101290	CDS2	CDP-diacylglycerol synthase 2 [Source:HGNC Symbol;Acc:HGNC:1801]	20	p12.3	5126786	5197887	1	1
ENSG00000101557	USP14	ubiquitin specific peptidase 14 (tRNA-guanine transglycosylase) [Source:HGNC Symbol;Acc:HGNC:12612]	18	p11.32	158383	214629	1	0
ENSG00000101654	RNMT	RNA (guanine-7-) methyltransferase [Source:HGNC Symbol;Acc:HGNC:10075]	18	p11.21	13726660	13764558	1	0
ENSG00000101843	PSMD10	proteasome 26S subunit, non-ATPase 10 [Source:HGNC Symbol;Acc:HGNC:9555]	X	q22.3	108084207	108091618	-1	0
ENSG00000101911	PRPS2	phosphoribosyl pyrophosphate synthetase 2 [Source:HGNC Symbol;Acc:HGNC:9465]	X	p22.2	12791355	12824222	1	0
ENSG00000101966	XIAP	X-linked inhibitor of apoptosis [Source:HGNC Symbol;Acc:HGNC:592]	X	q25	123859724	123913979	1	0
ENSG00000102078	SLC25A14	solute carrier family 25 (mitochondrial carrier, brain), member 14 [Source:HGNC Symbol;Acc:HGNC:10984]	X	q26.1	130339888	130373361	1	0
ENSG00000102245	CD40LG	CD40 ligand [Source:HGNC Symbol;Acc:HGNC:11935]	X	q26.3	136648193	136660390	1	0
ENSG00000102383	ZDHHC15	zinc finger, DHHC-type containing 15 [Source:HGNC Symbol;Acc:HGNC:20342]	X	q13.3	75368427	75523502	-1	0
ENSG00000102471	NDFIP2	Nedd4 family interacting protein 2 [Source:HGNC Symbol;Acc:HGNC:18537]	13	q31.1	79481124	79556075	1	0
ENSG00000102572	STK24	serine/threonine kinase 24 [Source:HGNC Symbol;Acc:HGNC:11403]	13	q32.2	98445185	98577940	-1	0
ENSG00000102738	MRPS31	mitochondrial ribosomal protein S31 [Source:HGNC Symbol;Acc:HGNC:16632]	13	q14.11	40729135	40771173	-1	0
ENSG00000102753	KPNA3	karyopherin alpha 3 (importin alpha 4) [Source:HGNC Symbol;Acc:HGNC:6396]	13	q14.2	49699307	49792921	-1	0
ENSG00000102780	DGKH	diacylglycerol kinase, eta [Source:HGNC Symbol;Acc:HGNC:2854]	13	q14.11	42040036	42256578	1	0
ENSG00000102893	PHKB	phosphorylase kinase, beta [Source:HGNC Symbol;Acc:HGNC:8927]	16	q12.1	47461123	47701523	1	0
ENSG00000103021	CCDC113	coiled-coil domain containing 113 [Source:HGNC Symbol;Acc:HGNC:25002]	16	q21	58231157	58283836	1	0
ENSG00000103035	PSMD7	proteasome 26S subunit, non-ATPase 7 [Source:HGNC Symbol;Acc:HGNC:9565]	16	q23.1	74296775	74306288	1	0
ENSG00000103769	RAB11A	RAB11A, member RAS oncogene family [Source:HGNC Symbol;Acc:HGNC:9760]	15	q22.31	65726054	65891991	1	0
ENSG00000104093	DMXL2	Dmx-like 2 [Source:HGNC Symbol;Acc:HGNC:2938]	15	q21.2	51447711	51622833	-1	0
ENSG00000104131	EIF3J	eukaryotic translation initiation factor 3 subunit J [Source:HGNC Symbol;Acc:HGNC:3270]	15	q21.1	44537057	44563029	1	0
ENSG00000104140	RHOV	ras homolog family member V [Source:HGNC Symbol;Acc:HGNC:18313]	15	q15.1	40872214	40874289	-1	0
ENSG00000104164	BLOC1S6	biogenesis of lysosomal organelles complex-1, subunit 6, pallidin [Source:HGNC Symbol;Acc:HGNC:8549]	15	q21.1	45587123	45615999	1	0
ENSG00000104231	ZFAND1	zinc finger, AN1-type domain 1 [Source:HGNC Symbol;Acc:HGNC:25858]	8	q21.13	81701334	81732903	-1	0
ENSG00000104320	NBN	nibrin [Source:HGNC Symbol;Acc:HGNC:7652]	8	q21.3	89933336	90003228	-1	0
ENSG00000104343	UBE2W	ubiquitin conjugating enzyme E2W (putative) [Source:HGNC Symbol;Acc:HGNC:25616]	8	q21.11	73780097	73878910	-1	0
ENSG00000104497	SNX16	sorting nexin 16 [Source:HGNC Symbol;Acc:HGNC:14980]	8	q21.13	81799581	81842866	-1	0
ENSG00000104687	GSR	glutathione reductase [Source:HGNC Symbol;Acc:HGNC:4623]	8	p12	30678061	30727926	-1	0
ENSG00000104756	KCTD9	potassium channel tetramerization domain containing 9 [Source:HGNC Symbol;Acc:HGNC:22401]	8	p21.2	25427847	25458476	-1	0
ENSG00000105171	POP4	POP4 homolog, ribonuclease P/MRP subunit [Source:HGNC Symbol;Acc:HGNC:30081]	19	q12	29604017	29617237	1	0
ENSG00000105197	TIMM50	translocase of inner mitochondrial membrane 50 homolog (S. cerevisiae) [Source:HGNC Symbol;Acc:HGNC:23656]	19	q13.2	39480412	39493785	1	0
ENSG00000106993	CDC37L1	cell division cycle 37-like 1 [Source:HGNC Symbol;Acc:HGNC:17179]	9	p24.1	4679559	4708398	1	0
ENSG00000107518	ATRNL1	attractin like 1 [Source:HGNC Symbol;Acc:HGNC:29063]	10	q25.3	115093365	115948992	1	0
ENSG00000107560	RAB11FIP2	RAB11 family interacting protein 2 (class I) [Source:HGNC Symbol;Acc:HGNC:29152]	10	q26.11	118004916	118046603	-1	0
ENSG00000107625	DDX50	DEAD (Asp-Glu-Ala-Asp) box polypeptide 50 [Source:HGNC Symbol;Acc:HGNC:17906]	10	q22.1	68901278	68946847	1	1
ENSG00000107758	PPP3CB	protein phosphatase 3, catalytic subunit, beta isozyme [Source:HGNC Symbol;Acc:HGNC:9315]	10	q22.2	73436428	73496024	-1	0
ENSG00000107771	CCSER2	coiled-coil serine rich protein 2 [Source:HGNC Symbol;Acc:HGNC:29197]	10	q23.1	84328586	84518521	1	0
ENSG00000107789	MINPP1	multiple inositol-polyphosphate phosphatase 1 [Source:HGNC Symbol;Acc:HGNC:7102]	10	q23.2	87504875	87553460	1	0
ENSG00000108061	SHOC2	SHOC2 leucine-rich repeat scaffold protein [Source:HGNC Symbol;Acc:HGNC:15454]	10	q25.2	110919547	111013667	1	0
ENSG00000108094	CUL2	cullin 2 [Source:HGNC Symbol;Acc:HGNC:2552]	10	p11.21	35008551	35090642	-1	0
ENSG00000108231	LGI1	leucine-rich, glioma inactivated 1 [Source:HGNC Symbol;Acc:HGNC:6572]	10	q23.33	93757809	93798174	1	0
ENSG00000108242	CYP2C18	cytochrome P450 family 2 subfamily C member 18 [Source:HGNC Symbol;Acc:HGNC:2620]	10	q23.33	94683621	94736190	1	0
ENSG00000108395	TRIM37	tripartite motif containing 37 [Source:HGNC Symbol;Acc:HGNC:7523]	17	q22	58982638	59106921	-1	0
ENSG00000108406	DHX40	DEAH (Asp-Glu-Ala-His) box polypeptide 40 [Source:HGNC Symbol;Acc:HGNC:18018]	17	q23.1	59565525	59608345	1	0
ENSG00000108590	MED31	mediator complex subunit 31 [Source:HGNC Symbol;Acc:HGNC:24260]	17	p13.1	6643315	6651634	-1	0
ENSG00000109193	SULT1E1	sulfotransferase family 1E member 1 [Source:HGNC Symbol;Acc:HGNC:11377]	4	q13.3	69810780	69860152	-1	0
ENSG00000109881	CCDC34	coiled-coil domain containing 34 [Source:HGNC Symbol;Acc:HGNC:25079]	11	p14.1	27330827	27363868	-1	0
ENSG00000109919	MTCH2	mitochondrial carrier 2 [Source:HGNC Symbol;Acc:HGNC:17587]	11	p11.2	47617315	47642623	-1	0
ENSG00000110172	CHORDC1	cysteine and histidine rich domain containing 1 [Source:HGNC Symbol;Acc:HGNC:14525]	11	q14.3	90201160	90223364	-1	0
ENSG00000110218	PANX1	pannexin 1 [Source:HGNC Symbol;Acc:HGNC:8599]	11	q21	94128928	94181972	1	0
ENSG00000110330	BIRC2	baculoviral IAP repeat containing 2 [Source:HGNC Symbol;Acc:HGNC:590]	11	q22.2	102347211	102378670	1	0
ENSG00000110429	FBXO3	F-box protein 3 [Source:HGNC Symbol;Acc:HGNC:13582]	11	p13	33740939	33774543	-1	0
ENSG00000110435	PDHX	pyruvate dehydrogenase complex component X [Source:HGNC Symbol;Acc:HGNC:21350]	11	p13	34915829	35020591	1	0
ENSG00000111052	LIN7A	lin-7 homolog A (C. elegans) [Source:HGNC Symbol;Acc:HGNC:17787]	12	q21.31	80792520	80937925	-1	1
ENSG00000111237	VPS29	VPS29 retromer complex component [Source:HGNC Symbol;Acc:HGNC:14340]	12	q24.11	110491097	110502117	-1	0
ENSG00000111647	UHRF1BP1L	UHRF1 binding protein 1-like [Source:HGNC Symbol;Acc:HGNC:29102]	12	q23.1	100028455	100142848	-1	1
ENSG00000111707	SUDS3	SDS3 homolog, SIN3A corepressor complex component [Source:HGNC Symbol;Acc:HGNC:29545]	12	q24.23	118376380	118418031	1	0
ENSG00000111711	GOLT1B	golgi transport 1B [Source:HGNC Symbol;Acc:HGNC:20175]	12	p12.1	21501781	21518408	1	0
ENSG00000111726	CMAS	cytidine monophosphate N-acetylneuraminic acid synthetase [Source:HGNC Symbol;Acc:HGNC:18290]	12	p12.1	22046174	22065674	1	0
ENSG00000112029	FBXO5	F-box protein 5 [Source:HGNC Symbol;Acc:HGNC:13584]	6	q25.2	152970519	152983579	-1	0
ENSG00000114021	NIT2	nitrilase family member 2 [Source:HGNC Symbol;Acc:HGNC:29878]	3	q12.2	100334701	100361635	1	0
ENSG00000114062	UBE3A	ubiquitin protein ligase E3A [Source:HGNC Symbol;Acc:HGNC:12496]	15	q11.2	25333728	25439056	-1	0
ENSG00000116005	PCYOX1	prenylcysteine oxidase 1 [Source:HGNC Symbol;Acc:HGNC:20588]	2	p13.3	70257386	70281191	1	0
ENSG00000116882	HAO2	hydroxyacid oxidase 2 (long chain) [Source:HGNC Symbol;Acc:HGNC:4810]	1	p12	119368779	119394130	1	0
ENSG00000118520	ARG1	arginase 1 [Source:HGNC Symbol;Acc:HGNC:663]	6	q23.2	131573144	131584332	1	0
ENSG00000119318	RAD23B	RAD23 homolog B, nucleotide excision repair protein [Source:HGNC Symbol;Acc:HGNC:9813]	9	q31.2	107283137	107332194	1	0
ENSG00000119328	FAM206A	family with sequence similarity 206 member A [Source:HGNC Symbol;Acc:HGNC:1364]	9	q31.3	108934181	108950744	1	0
ENSG00000119396	RAB14	RAB14, member RAS oncogene family [Source:HGNC Symbol;Acc:HGNC:16524]	9	q33.2	121178137	121223014	-1	0
ENSG00000119446	RBM18	RNA binding motif protein 18 [Source:HGNC Symbol;Acc:HGNC:28413]	9	q33.2	122237624	122264839	-1	0
ENSG00000119636	BBOF1	basal body orientation factor 1 [Source:HGNC Symbol;Acc:HGNC:19855]	14	q24.3	74019353	74082863	1	0
ENSG00000119698	PPP4R4	protein phosphatase 4, regulatory subunit 4 [Source:HGNC Symbol;Acc:HGNC:23788]	14	q32.12	94146128	94279735	1	0
ENSG00000119965	C10orf88	chromosome 10 open reading frame 88 [Source:HGNC Symbol;Acc:HGNC:25822]	10	q26.13	122930903	122954403	-1	0
ENSG00000120329	SLC25A2	solute carrier family 25 (mitochondrial carrier; ornithine transporter) member 2 [Source:HGNC Symbol;Acc:HGNC:22921]	5	q31.3	141302629	141304045	-1	0
ENSG00000120471	TP53AIP1	tumor protein p53 regulated apoptosis inducing protein 1 [Source:HGNC Symbol;Acc:HGNC:29984]	11	q24.3	128934731	128943399	-1	0
ENSG00000120539	MASTL	microtubule associated serine/threonine kinase like [Source:HGNC Symbol;Acc:HGNC:19042]	10	p12.1	27154824	27186924	1	0
ENSG00000120694	HSPH1	heat shock protein family H (Hsp110) member 1 [Source:HGNC Symbol;Acc:HGNC:16969]	13	q12.3	31134974	31162388	-1	0
ENSG00000120805	ARL1	ADP ribosylation factor like GTPase 1 [Source:HGNC Symbol;Acc:HGNC:692]	12	q23.2	101393120	101407820	-1	0
ENSG00000120832	MTERF2	mitochondrial transcription termination factor 2 [Source:HGNC Symbol;Acc:HGNC:30779]	12	q23.3	106977291	106987166	-1	0
ENSG00000120860	CCDC53	coiled-coil domain containing 53 [Source:HGNC Symbol;Acc:HGNC:24256]	12	q23.2	102012927	102062149	-1	0
ENSG00000122126	OCRL	oculocerebrorenal syndrome of Lowe [Source:HGNC Symbol;Acc:HGNC:8108]	X	q26.1	129539849	129592561	1	0
ENSG00000123106	CCDC91	coiled-coil domain containing 91 [Source:HGNC Symbol;Acc:HGNC:24855]	12	p11.22	28133249	28581511	1	0
ENSG00000123178	SPRYD7	SPRY domain containing 7 [Source:HGNC Symbol;Acc:HGNC:14297]	13	q14.2	49912706	49936490	-1	0
ENSG00000123360	PDE1B	phosphodiesterase 1B [Source:HGNC Symbol;Acc:HGNC:8775]	12	q13.2	54549350	54579239	1	0
ENSG00000123562	MORF4L2	mortality factor 4 like 2 [Source:HGNC Symbol;Acc:HGNC:16849]	X	q22.2	103675496	103688158	-1	0
ENSG00000124164	VAPB	VAMP (vesicle-associated membrane protein)-associated protein B and C [Source:HGNC Symbol;Acc:HGNC:12649]	20	q13.32	58389122	58451101	1	0
ENSG00000124486	USP9X	ubiquitin specific peptidase 9, X-linked [Source:HGNC Symbol;Acc:HGNC:12632]	X	p11.4	41085635	41236579	1	0
ENSG00000125304	TM9SF2	transmembrane 9 superfamily member 2 [Source:HGNC Symbol;Acc:HGNC:11865]	13	q32.3	99501417	99564006	1	0
ENSG00000125445	MRPS7	mitochondrial ribosomal protein S7 [Source:HGNC Symbol;Acc:HGNC:14499]	17	q25.1	75261674	75266373	1	0
ENSG00000125848	FLRT3	fibronectin leucine rich transmembrane protein 3 [Source:HGNC Symbol;Acc:HGNC:3762]	20	p12.1	14322988	14337616	-1	0
ENSG00000125863	MKKS	McKusick-Kaufman syndrome [Source:HGNC Symbol;Acc:HGNC:7108]	20	p12.2	10401009	10434222	-1	0
ENSG00000125872	LRRN4	leucine rich repeat neuronal 4 [Source:HGNC Symbol;Acc:HGNC:16208]	20	p12.3	6040778	6054049	-1	0
ENSG00000126858	RHOT1	ras homolog family member T1 [Source:HGNC Symbol;Acc:HGNC:21168]	17	q11.2	32142454	32253374	1	0
ENSG00000127337	YEATS4	YEATS domain containing 4 [Source:HGNC Symbol;Acc:HGNC:24859]	12	q15	69359703	69390796	1	0
ENSG00000127743	IL17B	interleukin 17B [Source:HGNC Symbol;Acc:HGNC:5982]	5	q32	149371324	149404202	-1	0
ENSG00000127870	RNF6	ring finger protein (C3H2C3 type) 6 [Source:HGNC Symbol;Acc:HGNC:10069]	13	q12.13	26132115	26222493	-1	0
ENSG00000128524	ATP6V1F	ATPase, H+ transporting, lysosomal 14kDa, V1 subunit F [Source:HGNC Symbol;Acc:HGNC:16832]	7	q32.1	128862826	128865844	1	0
ENSG00000128872	TMOD2	tropomodulin 2 [Source:HGNC Symbol;Acc:HGNC:11872]	15	q21.2	51751561	51816368	1	0
ENSG00000129084	PSMA1	proteasome subunit alpha 1 [Source:HGNC Symbol;Acc:HGNC:9530]	11	p15.2	14504874	14643635	-1	0
ENSG00000129197	RPAIN	RPA interacting protein [Source:HGNC Symbol;Acc:HGNC:28641]	17	p13.2	5419641	5432876	1	0
ENSG00000129472	RAB2B	RAB2B, member RAS oncogene family [Source:HGNC Symbol;Acc:HGNC:20246]	14	q11.2	21459020	21476973	-1	0
ENSG00000129484	PARP2	poly(ADP-ribose) polymerase 2 [Source:HGNC Symbol;Acc:HGNC:272]	14	q11.2	20343582	20357905	1	0
ENSG00000129559	NEDD8	neural precursor cell expressed, developmentally down-regulated 8 [Source:HGNC Symbol;Acc:HGNC:7732]	14	q12	24216852	24232454	-1	0
ENSG00000129636	ITFG1	integrin alpha FG-GAP repeat containing 1 [Source:HGNC Symbol;Acc:HGNC:30697]	16	q12.1	47154387	47464149	-1	0
ENSG00000130558	OLFM1	olfactomedin 1 [Source:HGNC Symbol;Acc:HGNC:17187]	9	q34.3	135075243	135121179	1	0
ENSG00000130638	ATXN10	ataxin 10 [Source:HGNC Symbol;Acc:HGNC:10549]	22	q13.31	45671798	45845307	1	0
ENSG00000131966	ACTR10	actin-related protein 10 homolog (S. cerevisiae) [Source:HGNC Symbol;Acc:HGNC:17372]	14	q23.1	58200080	58235636	1	0
ENSG00000132341	RAN	RAN, member RAS oncogene family [Source:HGNC Symbol;Acc:HGNC:9846]	12	q24.33	130871879	130877678	1	0
ENSG00000132465	JCHAIN	joining chain of multimeric IgA and IgM [Source:HGNC Symbol;Acc:HGNC:5713]	4	q13.3	70655541	70681817	-1	0
ENSG00000132664	POLR3F	polymerase (RNA) III (DNA directed) polypeptide F, 39 kDa [Source:HGNC Symbol;Acc:HGNC:15763]	20	p11.23	18467127	18484643	1	0
ENSG00000132693	CRP	C-reactive protein, pentraxin-related [Source:HGNC Symbol;Acc:HGNC:2367]	1	q23.2	159712289	159714589	-1	0
ENSG00000132952	USPL1	ubiquitin specific peptidase like 1 [Source:HGNC Symbol;Acc:HGNC:20294]	13	q12.3	30617693	30660770	1	0
ENSG00000132963	POMP	proteasome maturation protein [Source:HGNC Symbol;Acc:HGNC:20330]	13	q12.3	28659104	28678925	1	0
ENSG00000133731	IMPA1	inositol(myo)-1(or 4)-monophosphatase 1 [Source:HGNC Symbol;Acc:HGNC:6050]	8	q21.13	81657961	81686693	-1	0
ENSG00000133872	SARAF	store-operated calcium entry-associated regulatory factor [Source:HGNC Symbol;Acc:HGNC:28789]	8	p12	30063012	30083208	-1	0
ENSG00000133983	COX16	COX16 cytochrome c oxidase assembly homolog [Source:HGNC Symbol;Acc:HGNC:20213]	14	q24.2	70325081	70359731	-1	0
ENSG00000134001	EIF2S1	eukaryotic translation initiation factor 2 subunit alpha [Source:HGNC Symbol;Acc:HGNC:3265]	14	q23.3	67359997	67386516	1	0
ENSG00000134256	CD101	CD101 molecule [Source:HGNC Symbol;Acc:HGNC:5949]	1	p13.1	117001750	117036476	1	0
ENSG00000134259	NGF	nerve growth factor (beta polypeptide) [Source:HGNC Symbol;Acc:HGNC:7808]	1	p13.2	115285918	115338236	-1	0
ENSG00000134265	NAPG	N-ethylmaleimide-sensitive factor attachment protein, gamma [Source:HGNC Symbol;Acc:HGNC:7642]	18	p11.22	10525905	10552761	1	0
ENSG00000134333	LDHA	lactate dehydrogenase A [Source:HGNC Symbol;Acc:HGNC:6535]	11	p15.1	18394388	18408425	1	0
ENSG00000134444	KIAA1468	KIAA1468 [Source:HGNC Symbol;Acc:HGNC:29289]	18	q21.33	62187258	62307829	1	0
ENSG00000134597	RBMX2	RNA binding motif protein, X-linked 2 [Source:HGNC Symbol;Acc:HGNC:24282]	X	q26.1	130401969	130413343	1	0
ENSG00000135002	RFK	riboflavin kinase [Source:HGNC Symbol;Acc:HGNC:30324]	9	q21.13	76385517	76394517	-1	0
ENSG00000135018	UBQLN1	ubiquilin 1 [Source:HGNC Symbol;Acc:HGNC:12508]	9	q21.32	83659963	83708203	-1	0
ENSG00000135070	ISCA1	iron-sulfur cluster assembly 1 [Source:HGNC Symbol;Acc:HGNC:28660]	9	q21.33	86264546	86282538	-1	0
ENSG00000135100	HNF1A	HNF1 homeobox A [Source:HGNC Symbol;Acc:HGNC:11621]	12	q24.31	120978543	121002512	1	0
ENSG00000136003	ISCU	iron-sulfur cluster assembly enzyme [Source:HGNC Symbol;Acc:HGNC:29882]	12	q23.3	108562582	108569384	1	0
ENSG00000136021	SCYL2	SCY1-like, kinase-like 2 [Source:HGNC Symbol;Acc:HGNC:19286]	12	q23.1	100267140	100341724	1	0
ENSG00000136045	PWP1	PWP1 homolog, endonuclein [Source:HGNC Symbol;Acc:HGNC:17015]	12	q23.3	107685732	107713167	1	0
ENSG00000136100	VPS36	vacuolar protein sorting 36 homolog (S. cerevisiae) [Source:HGNC Symbol;Acc:HGNC:20312]	13	q14.3	52412602	52450628	-1	0
ENSG00000136159	NUDT15	nudix hydrolase 15 [Source:HGNC Symbol;Acc:HGNC:23063]	13	q14.2	48037567	48047222	1	0
ENSG00000136381	IREB2	iron responsive element binding protein 2 [Source:HGNC Symbol;Acc:HGNC:6115]	15	q25.1	78437431	78501456	1	0
ENSG00000136695	IL36RN	interleukin 36 receptor antagonist [Source:HGNC Symbol;Acc:HGNC:15561]	2	q14.1	113058638	113065382	1	0
ENSG00000136696	IL36B	interleukin 36, beta [Source:HGNC Symbol;Acc:HGNC:15564]	2	q14.1	113022091	113052867	-1	0
ENSG00000136758	YME1L1	YME1 like 1 ATPase [Source:HGNC Symbol;Acc:HGNC:12843]	10	p12.1	27110112	27155266	-1	0
ENSG00000136813	KIAA0368	KIAA0368 [Source:HGNC Symbol;Acc:HGNC:29020]	9	q31.3	111360692	111484745	-1	0
ENSG00000137055	PLAA	phospholipase A2-activating protein [Source:HGNC Symbol;Acc:HGNC:9043]	9	p21.2	26904083	26947463	-1	0
ENSG00000137821	LRRC49	leucine rich repeat containing 49 [Source:HGNC Symbol;Acc:HGNC:25965]	15	q23	70853239	71053657	1	0
ENSG00000138138	ATAD1	ATPase family, AAA domain containing 1 [Source:HGNC Symbol;Acc:HGNC:25903]	10	q23.31	87751512	87841343	-1	0
ENSG00000138160	KIF11	kinesin family member 11 [Source:HGNC Symbol;Acc:HGNC:6388]	10	q23.33	92593286	92655395	1	0
ENSG00000138311	ZNF365	zinc finger protein 365 [Source:HGNC Symbol;Acc:HGNC:18194]	10	q21.2	62374192	62672011	1	0
ENSG00000138395	CDK15	cyclin-dependent kinase 15 [Source:HGNC Symbol;Acc:HGNC:14434]	2	q33.1	201790461	201895550	1	0
ENSG00000138435	CHRNA1	cholinergic receptor, nicotinic alpha 1 [Source:HGNC Symbol;Acc:HGNC:1955]	2	q31.1	174747592	174764472	-1	0
ENSG00000138472	GUCA1C	guanylate cyclase activator 1C [Source:HGNC Symbol;Acc:HGNC:4680]	3	q13.13	108907792	108953895	-1	0
ENSG00000138594	TMOD3	tropomodulin 3 [Source:HGNC Symbol;Acc:HGNC:11873]	15	q21.2	51829628	51947295	1	0
ENSG00000138615	CILP	cartilage intermediate layer protein [Source:HGNC Symbol;Acc:HGNC:1980]	15	q22.31	65194758	65211488	-1	0
ENSG00000138813	C4orf17	chromosome 4 open reading frame 17 [Source:HGNC Symbol;Acc:HGNC:25274]	4	q23	99511004	99542303	1	0
ENSG00000139116	KIF21A	kinesin family member 21A [Source:HGNC Symbol;Acc:HGNC:19349]	12	q12	39293228	39443390	-1	0
ENSG00000139133	ALG10	ALG10, alpha-1,2-glucosyltransferase [Source:HGNC Symbol;Acc:HGNC:23162]	12	p11.1	34022281	34029694	1	0
ENSG00000139151	PLCZ1	phospholipase C zeta 1 [Source:HGNC Symbol;Acc:HGNC:19218]	12	p12.3	18683169	18738057	-1	0
ENSG00000139173	TMEM117	transmembrane protein 117 [Source:HGNC Symbol;Acc:HGNC:25308]	12	q12	43835967	44389762	1	0
ENSG00000139194	RBP5	retinol binding protein 5 [Source:HGNC Symbol;Acc:HGNC:15847]	12	p13.31	7123684	7128942	-1	0
ENSG00000139324	TMTC3	transmembrane and tetratricopeptide repeat containing 3 [Source:HGNC Symbol;Acc:HGNC:26899]	12	q21.32	88142296	88199887	1	0
ENSG00000139505	MTMR6	myotubularin related protein 6 [Source:HGNC Symbol;Acc:HGNC:7453]	13	q12.13	25246201	25288009	-1	0
ENSG00000139697	SBNO1	strawberry notch homolog 1 (Drosophila) [Source:HGNC Symbol;Acc:HGNC:22973]	12	q24.31	123289109	123364843	-1	0
ENSG00000139826	ABHD13	abhydrolase domain containing 13 [Source:HGNC Symbol;Acc:HGNC:20293]	13	q33.3	108218379	108234255	1	0
ENSG00000140157	NIPA2	non imprinted in Prader-Willi/Angelman syndrome 2 [Source:HGNC Symbol;Acc:HGNC:17044]	15	q11.2	22838641	22868384	1	0
ENSG00000140280	LYSMD2	LysM, putative peptidoglycan-binding, domain containing 2 [Source:HGNC Symbol;Acc:HGNC:28571]	15	q21.2	51723011	51751585	-1	0
ENSG00000140307	GTF2A2	general transcription factor IIA 2 [Source:HGNC Symbol;Acc:HGNC:4647]	15	q22.2	59638062	59657541	-1	0
ENSG00000140403	DNAJA4	DnaJ heat shock protein family (Hsp40) member A4 [Source:HGNC Symbol;Acc:HGNC:14885]	15	q25.1	78264086	78282196	1	0
ENSG00000140465	CYP1A1	cytochrome P450 family 1 subfamily A member 1 [Source:HGNC Symbol;Acc:HGNC:2595]	15	q24.1	74719542	74725610	-1	0
ENSG00000140740	UQCRC2	ubiquinol-cytochrome c reductase core protein II [Source:HGNC Symbol;Acc:HGNC:12586]	16	p12.2	21952660	21983660	1	0
ENSG00000141030	COPS3	COP9 signalosome subunit 3 [Source:HGNC Symbol;Acc:HGNC:2239]	17	p11.2	17246820	17281293	-1	0
ENSG00000141279	NPEPPS	aminopeptidase puromycin sensitive [Source:HGNC Symbol;Acc:HGNC:7900]	17	q21.32	47522942	47623276	1	0
ENSG00000141367	CLTC	clathrin, heavy chain (Hc) [Source:HGNC Symbol;Acc:HGNC:2092]	17	q23.1	59619689	59696956	1	0
ENSG00000141385	AFG3L2	AFG3-like AAA ATPase 2 [Source:HGNC Symbol;Acc:HGNC:315]	18	p11.21	12328944	12377314	-1	0
ENSG00000141404	GNAL	guanine nucleotide binding protein (G protein), alpha activating activity polypeptide, olfactory type [Source:HGNC Symbol;Acc:HGNC:4388]	18	p11.21	11688956	11885685	1	0
ENSG00000141428	C18orf21	chromosome 18 open reading frame 21 [Source:HGNC Symbol;Acc:HGNC:28802]	18	q12.2	35972083	35979286	1	0
ENSG00000142166	IFNAR1	interferon (alpha, beta and omega) receptor 1 [Source:HGNC Symbol;Acc:HGNC:5432]	21	q22.11	33324477	33359862	1	0
ENSG00000145861	C1QTNF2	C1q and tumor necrosis factor related protein 2 [Source:HGNC Symbol;Acc:HGNC:14325]	5	q33.3	160347751	160370641	-1	0
ENSG00000145879	SPINK7	serine peptidase inhibitor, Kazal type 7 (putative) [Source:HGNC Symbol;Acc:HGNC:24643]	5	q32	148312419	148315922	1	0
ENSG00000146385	TAAR8	trace amine associated receptor 8 [Source:HGNC Symbol;Acc:HGNC:14964]	6	q23.2	132552693	132553721	1	0
ENSG00000147099	HDAC8	histone deacetylase 8 [Source:HGNC Symbol;Acc:HGNC:13315]	X	q13.1	72329516	72573103	-1	0
ENSG00000147400	CETN2	centrin 2 [Source:HGNC Symbol;Acc:HGNC:1867]	X	q28	152826973	152830777	-1	0
ENSG00000147419	CCDC25	coiled-coil domain containing 25 [Source:HGNC Symbol;Acc:HGNC:25591]	8	p21.1	27733311	27772653	-1	0
ENSG00000147465	STAR	steroidogenic acute regulatory protein [Source:HGNC Symbol;Acc:HGNC:11359]	8	p11.23	38143649	38151265	-1	0
ENSG00000147894	C9orf72	chromosome 9 open reading frame 72 [Source:HGNC Symbol;Acc:HGNC:28337]	9	p21.2	27546545	27573866	-1	0
ENSG00000148154	UGCG	UDP-glucose ceramide glucosyltransferase [Source:HGNC Symbol;Acc:HGNC:12524]	9	q31.3	111896766	111935369	1	0
ENSG00000148688	RPP30	ribonuclease P/MRP 30kDa subunit [Source:HGNC Symbol;Acc:HGNC:17688]	10	q23.31	90871716	90908553	1	0
ENSG00000149100	EIF3M	eukaryotic translation initiation factor 3 subunit M [Source:HGNC Symbol;Acc:HGNC:24460]	11	p13	32583798	32606262	1	0
ENSG00000149124	GLYAT	glycine-N-acyltransferase [Source:HGNC Symbol;Acc:HGNC:13734]	11	q12.1	58640426	58731974	-1	0
ENSG00000149196	C11orf73	chromosome 11 open reading frame 73 [Source:HGNC Symbol;Acc:HGNC:26938]	11	q14.2	86302211	86345931	1	0
ENSG00000149313	AASDHPPT	aminoadipate-semialdehyde dehydrogenase-phosphopantetheinyl transferase [Source:HGNC Symbol;Acc:HGNC:14235]	11	q22.3	106075501	106098710	1	0
ENSG00000149761	NUDT22	nudix hydrolase 22 [Source:HGNC Symbol;Acc:HGNC:28189]	11	q13.1	64225941	64230686	1	0
ENSG00000150394	CDH8	cadherin 8, type 2 [Source:HGNC Symbol;Acc:HGNC:1767]	16	q21	61647242	62037035	-1	0
ENSG00000150687	PRSS23	protease, serine 23 [Source:HGNC Symbol;Acc:HGNC:14370]	11	q14.2	86791059	86952910	1	0
ENSG00000150768	DLAT	dihydrolipoamide S-acetyltransferase [Source:HGNC Symbol;Acc:HGNC:2896]	11	q23.1	112024814	112064390	1	0
ENSG00000150787	PTS	6-pyruvoyltetrahydropterin synthase [Source:HGNC Symbol;Acc:HGNC:9689]	11	q23.1	112226365	112269955	1	0
ENSG00000151465	CDC123	cell division cycle 123 [Source:HGNC Symbol;Acc:HGNC:16827]	10	p14	12195965	12250589	1	0
ENSG00000151577	DRD3	dopamine receptor D3 [Source:HGNC Symbol;Acc:HGNC:3024]	3	q13.31	114128652	114199407	-1	0
ENSG00000151743	AMN1	antagonist of mitotic exit network 1 homolog [Source:HGNC Symbol;Acc:HGNC:27281]	12	p11.21	31671137	31729174	-1	0
ENSG00000151835	SACS	sacsin molecular chaperone [Source:HGNC Symbol;Acc:HGNC:10519]	13	q12.12	23328823	23433728	-1	0
ENSG00000151962	RBM46	RNA binding motif protein 46 [Source:HGNC Symbol;Acc:HGNC:28401]	4	q32.1	154781213	154828813	1	0
ENSG00000152214	RIT2	Ras-like without CAAX 2 [Source:HGNC Symbol;Acc:HGNC:10017]	18	q12.3	42743227	43115691	-1	0
ENSG00000152749	GPR180	G protein-coupled receptor 180 [Source:HGNC Symbol;Acc:HGNC:28899]	13	q32.1	94601903	94634645	1	0
ENSG00000153086	ACMSD	aminocarboxymuconate semialdehyde decarboxylase [Source:HGNC Symbol;Acc:HGNC:19288]	2	q21.3	134838547	134902034	1	0
ENSG00000153317	ASAP1	ArfGAP with SH3 domain, ankyrin repeat and PH domain 1 [Source:HGNC Symbol;Acc:HGNC:2720]	8	q24.22	130052104	130443660	-1	0
ENSG00000153933	DGKE	diacylglycerol kinase epsilon [Source:HGNC Symbol;Acc:HGNC:2852]	17	q22	56834099	56869567	1	0
ENSG00000154001	PPP2R5E	protein phosphatase 2 regulatory subunit B', epsilon [Source:HGNC Symbol;Acc:HGNC:9313]	14	q23.2	63371357	63543374	-1	0
ENSG00000154144	TBRG1	transforming growth factor beta regulator 1 [Source:HGNC Symbol;Acc:HGNC:29551]	11	q24.2	124622836	124635398	1	0
ENSG00000154265	ABCA5	ATP binding cassette subfamily A member 5 [Source:HGNC Symbol;Acc:HGNC:35]	17	q24.3	69244311	69327244	-1	0
ENSG00000154719	MRPL39	mitochondrial ribosomal protein L39 [Source:HGNC Symbol;Acc:HGNC:14027]	21	q21.3	25585656	25607517	-1	0
ENSG00000155304	HSPA13	heat shock protein family A (Hsp70) member 13 [Source:HGNC Symbol;Acc:HGNC:11375]	21	q11.2	14371115	14383484	-1	0
ENSG00000155495	MAGEC1	MAGE family member C1 [Source:HGNC Symbol;Acc:HGNC:6812]	X	q27.2	141903894	141909388	1	0
ENSG00000155876	RRAGA	Ras-related GTP binding A [Source:HGNC Symbol;Acc:HGNC:16963]	9	p22.1	19049395	19050983	1	0
ENSG00000156026	MCU	mitochondrial calcium uniporter [Source:HGNC Symbol;Acc:HGNC:23526]	10	q22.1	72692131	72887694	1	0
ENSG00000156110	ADK	adenosine kinase [Source:HGNC Symbol;Acc:HGNC:257]	10	q22.2	74151185	74709303	1	0
ENSG00000156194	PPEF2	protein phosphatase, EF-hand calcium binding domain 2 [Source:HGNC Symbol;Acc:HGNC:9244]	4	q21.1	75859864	75902571	-1	0
ENSG00000156411	C14orf2	chromosome 14 open reading frame 2 [Source:HGNC Symbol;Acc:HGNC:1188]	14	q32.33	103912288	103928269	-1	0
ENSG00000156467	UQCRB	ubiquinol-cytochrome c reductase binding protein [Source:HGNC Symbol;Acc:HGNC:12582]	8	q22.1	96225920	96235634	-1	0
ENSG00000156502	SUPV3L1	SUV3-like helicase [Source:HGNC Symbol;Acc:HGNC:11471]	10	q22.1	69180232	69209099	1	0
ENSG00000156709	AIFM1	apoptosis inducing factor, mitochondria associated 1 [Source:HGNC Symbol;Acc:HGNC:8768]	X	q26.1	130129362	130165887	-1	0
ENSG00000156802	ATAD2	ATPase family, AAA domain containing 2 [Source:HGNC Symbol;Acc:HGNC:30123]	8	q24.13	123319850	123416350	-1	0
ENSG00000157625	TAB3	TGF-beta activated kinase 1/MAP3K7 binding protein 3 [Source:HGNC Symbol;Acc:HGNC:30681]	X	p21.2	30827442	30975084	-1	0
ENSG00000157823	AP3S2	adaptor related protein complex 3, sigma 2 subunit [Source:HGNC Symbol;Acc:HGNC:571]	15	q26.1	89830599	89894638	-1	1
ENSG00000158042	MRPL17	mitochondrial ribosomal protein L17 [Source:HGNC Symbol;Acc:HGNC:14053]	11	p15.4	6680782	6683401	-1	0
ENSG00000158786	PLA2G2F	phospholipase A2 group IIF [Source:HGNC Symbol;Acc:HGNC:30040]	1	p36.12	20139326	20150386	1	0
ENSG00000159082	SYNJ1	synaptojanin 1 [Source:HGNC Symbol;Acc:HGNC:11503]	21	q22.11	32628759	32728048	-1	0
ENSG00000159199	ATP5G1	ATP synthase, H+ transporting, mitochondrial Fo complex subunit C1 (subunit 9) [Source:HGNC Symbol;Acc:HGNC:841]	17	q21.32	48892765	48895871	1	0
ENSG00000159459	UBR1	ubiquitin protein ligase E3 component n-recognin 1 [Source:HGNC Symbol;Acc:HGNC:16808]	15	q15.2	42942897	43106113	-1	0
ENSG00000160551	TAOK1	TAO kinase 1 [Source:HGNC Symbol;Acc:HGNC:29259]	17	q11.2	29390464	29551904	1	0
ENSG00000160563	MED27	mediator complex subunit 27 [Source:HGNC Symbol;Acc:HGNC:2377]	9	q34.13	131860107	132079908	-1	0
ENSG00000160588	MPZL3	myelin protein zero-like 3 [Source:HGNC Symbol;Acc:HGNC:27279]	11	q23.3	118226690	118252350	-1	0
ENSG00000161980	POLR3K	polymerase (RNA) III (DNA directed) polypeptide K, 12.3 kDa [Source:HGNC Symbol;Acc:HGNC:14121]	16	p13.3	46407	53628	-1	0
ENSG00000162086	ZNF75A	zinc finger protein 75a [Source:HGNC Symbol;Acc:HGNC:13146]	16	p13.3	3305406	3318852	1	0
ENSG00000162641	AKNAD1	AKNA domain containing 1 [Source:HGNC Symbol;Acc:HGNC:28398]	1	p13.3	108815898	108858228	-1	0
ENSG00000163012	ZSWIM2	zinc finger, SWIM-type containing 2 [Source:HGNC Symbol;Acc:HGNC:30990]	2	q32.1	186827835	186849208	-1	0
ENSG00000163114	PDHA2	pyruvate dehydrogenase (lipoamide) alpha 2 [Source:HGNC Symbol;Acc:HGNC:8807]	4	q22.3	95840019	95841474	1	0
ENSG00000163519	TRAT1	T cell receptor associated transmembrane adaptor 1 [Source:HGNC Symbol;Acc:HGNC:30698]	3	q13.13	108822698	108855005	1	0
ENSG00000164032	H2AFZ	H2A histone family member Z [Source:HGNC Symbol;Acc:HGNC:4741]	4	q23	99948086	99950388	-1	0
ENSG00000164172	MOCS2	molybdenum cofactor synthesis 2 [Source:HGNC Symbol;Acc:HGNC:7193]	5	q11.2	53095679	53110063	-1	0
ENSG00000164508	HIST1H2AA	histone cluster 1, H2aa [Source:HGNC Symbol;Acc:HGNC:18729]	6	p22.2	25726132	25726527	-1	0
ENSG00000164975	SNAPC3	small nuclear RNA activating complex polypeptide 3 [Source:HGNC Symbol;Acc:HGNC:11136]	9	p22.3	15422704	15465953	1	0
ENSG00000165169	DYNLT3	dynein, light chain, Tctex-type 3 [Source:HGNC Symbol;Acc:HGNC:11694]	X	p11.4	37836757	37847637	-1	0
ENSG00000165209	STRBP	spermatid perinuclear RNA binding protein [Source:HGNC Symbol;Acc:HGNC:16462]	9	q33.3	123109500	123268576	-1	0
ENSG00000165349	SLC7A3	solute carrier family 7 (cationic amino acid transporter, y+ system), member 3 [Source:HGNC Symbol;Acc:HGNC:11061]	X	q13.1	70925582	70931125	-1	0
ENSG00000165417	GTF2A1	general transcription factor IIA 1 [Source:HGNC Symbol;Acc:HGNC:4646]	14	q31.1	81175452	81221377	-1	0
ENSG00000165506	DNAAF2	dynein, axonemal, assembly factor 2 [Source:HGNC Symbol;Acc:HGNC:20188]	14	q21.3	49625174	49635230	-1	0
ENSG00000165629	ATP5C1	ATP synthase, H+ transporting, mitochondrial F1 complex, gamma polypeptide 1 [Source:HGNC Symbol;Acc:HGNC:833]	10	p14	7788129	7807815	1	0
ENSG00000165660	FAM175B	family with sequence similarity 175 member B [Source:HGNC Symbol;Acc:HGNC:28975]	10	q26.13	124801785	124836670	1	0
ENSG00000165685	TMEM52B	transmembrane protein 52B [Source:HGNC Symbol;Acc:HGNC:26438]	12	p13.2	10170542	10191801	1	0
ENSG00000165704	HPRT1	hypoxanthine phosphoribosyltransferase 1 [Source:HGNC Symbol;Acc:HGNC:5157]	X	q26.2	134460153	134520513	1	0
ENSG00000165832	TRUB1	TruB pseudouridine (psi) synthase family member 1 [Source:HGNC Symbol;Acc:HGNC:16060]	10	q25.3	114938193	114977676	1	0
ENSG00000165997	ARL5B	ADP ribosylation factor like GTPase 5B [Source:HGNC Symbol;Acc:HGNC:23052]	10	p12.31	18659405	18681639	1	0
ENSG00000166167	BTRC	beta-transducin repeat containing E3 ubiquitin protein ligase [Source:HGNC Symbol;Acc:HGNC:1144]	10	q24.32	101354033	101557321	1	0
ENSG00000166233	ARIH1	ariadne RBR E3 ubiquitin protein ligase 1 [Source:HGNC Symbol;Acc:HGNC:689]	15	q24.1	72474326	72602985	1	0
ENSG00000166349	RAG1	recombination activating gene 1 [Source:HGNC Symbol;Acc:HGNC:9831]	11	p12	36510709	36593156	1	0
ENSG00000166411	IDH3A	isocitrate dehydrogenase 3 (NAD+) alpha [Source:HGNC Symbol;Acc:HGNC:5384]	15	q25.1	78131498	78171949	1	0
ENSG00000166479	TMX3	thioredoxin-related transmembrane protein 3 [Source:HGNC Symbol;Acc:HGNC:24718]	18	q22.1	68673688	68715298	-1	0
ENSG00000166579	NDEL1	nudE neurodevelopment protein 1-like 1 [Source:HGNC Symbol;Acc:HGNC:17620]	17	p13.1	8413131	8490411	1	0
ENSG00000166736	HTR3A	5-hydroxytryptamine (serotonin) receptor 3A, ionotropic [Source:HGNC Symbol;Acc:HGNC:5297]	11	q23.2	113974881	113990313	1	0
ENSG00000166847	DCTN5	dynactin subunit 5 [Source:HGNC Symbol;Acc:HGNC:24594]	16	p12.2	23641392	23677455	1	0
ENSG00000166896	XRCC6BP1	XRCC6 binding protein 1 [Source:HGNC Symbol;Acc:HGNC:29452]	12	q14.1	57941541	57957269	1	0
ENSG00000166913	YWHAB	tyrosine 3-monooxygenase/tryptophan 5-monooxygenase activation protein, beta [Source:HGNC Symbol;Acc:HGNC:12849]	20	q13.12	44885676	44908532	1	0
ENSG00000166946	CCNDBP1	cyclin D-type binding-protein 1 [Source:HGNC Symbol;Acc:HGNC:1587]	15	q15.2	43185118	43197176	1	0
ENSG00000167005	NUDT21	nudix hydrolase 21 [Source:HGNC Symbol;Acc:HGNC:13870]	16	q13	56429133	56452199	-1	0
ENSG00000167196	FBXO22	F-box protein 22 [Source:HGNC Symbol;Acc:HGNC:13593]	15	q24.2	75903859	75942510	1	0
ENSG00000167232	ZNF91	zinc finger protein 91 [Source:HGNC Symbol;Acc:HGNC:13166]	19	p12	23304991	23395560	-1	0
ENSG00000167283	ATP5L	ATP synthase, H+ transporting, mitochondrial Fo complex subunit G [Source:HGNC Symbol;Acc:HGNC:14247]	11	q23.3	118401154	118431496	1	0
ENSG00000167881	SRP68	signal recognition particle 68kDa [Source:HGNC Symbol;Acc:HGNC:11302]	17	q25.1	76038775	76072653	-1	0
ENSG00000167920	TMEM99	transmembrane protein 99 [Source:HGNC Symbol;Acc:HGNC:28305]	17	q21.2	40819106	40836274	1	0
ENSG00000168234	TTC39C	tetratricopeptide repeat domain 39C [Source:HGNC Symbol;Acc:HGNC:26595]	18	q11.2	23992773	24135610	1	0
ENSG00000168259	DNAJC7	DnaJ heat shock protein family (Hsp40) member C7 [Source:HGNC Symbol;Acc:HGNC:12392]	17	q21.2	41976433	42021376	-1	0
ENSG00000168676	KCTD19	potassium channel tetramerization domain containing 19 [Source:HGNC Symbol;Acc:HGNC:24753]	16	q22.1	67289428	67326763	-1	0
ENSG00000168703	WFDC12	WAP four-disulfide core domain 12 [Source:HGNC Symbol;Acc:HGNC:16115]	20	q13.12	45123425	45124465	-1	0
ENSG00000168748	CA7	carbonic anhydrase VII [Source:HGNC Symbol;Acc:HGNC:1381]	16	q22.1	66844379	66854153	1	0
ENSG00000168952	STXBP6	syntaxin binding protein 6 (amisyn) [Source:HGNC Symbol;Acc:HGNC:19666]	14	q12	24809656	25050297	-1	0
ENSG00000169018	FEM1B	fem-1 homolog b (C. elegans) [Source:HGNC Symbol;Acc:HGNC:3649]	15	q23	68277803	68295865	1	0
ENSG00000169032	MAP2K1	mitogen-activated protein kinase kinase 1 [Source:HGNC Symbol;Acc:HGNC:6840]	15	q22.31	66386817	66492312	1	0
ENSG00000169704	GP9	glycoprotein IX (platelet) [Source:HGNC Symbol;Acc:HGNC:4444]	3	q21.3	129060767	129062406	1	0
ENSG00000170270	C14orf142	chromosome 14 open reading frame 142 [Source:HGNC Symbol;Acc:HGNC:20356]	14	q32.12	93202894	93207094	-1	0
ENSG00000170310	STX8	syntaxin 8 [Source:HGNC Symbol;Acc:HGNC:11443]	17	p13.1	9250471	9576591	-1	0
ENSG00000170540	ARL6IP1	ADP ribosylation factor like GTPase 6 interacting protein 1 [Source:HGNC Symbol;Acc:HGNC:697]	16	p12.3	18791667	18801678	-1	0
ENSG00000170608	FOXA3	forkhead box A3 [Source:HGNC Symbol;Acc:HGNC:5023]	19	q13.32	45863989	45873797	1	0
ENSG00000170860	LSM3	LSM3 homolog, U6 small nuclear RNA and mRNA degradation associated [Source:HGNC Symbol;Acc:HGNC:17874]	3	p25.1	14178358	14201119	1	0
ENSG00000170946	DNAJC24	DnaJ heat shock protein family (Hsp40) member C24 [Source:HGNC Symbol;Acc:HGNC:26979]	11	p13	31369840	31431849	1	0
ENSG00000171201	SMR3B	submaxillary gland androgen regulated protein 3B [Source:HGNC Symbol;Acc:HGNC:17326]	4	q13.3	70370093	70390244	1	0
ENSG00000171204	TMEM126B	transmembrane protein 126B [Source:HGNC Symbol;Acc:HGNC:30883]	11	q14.1	85628573	85636539	1	0
ENSG00000171208	NETO2	neuropilin and tolloid like 2 [Source:HGNC Symbol;Acc:HGNC:14644]	16	q12.1	47077703	47143997	-1	0
ENSG00000171714	ANO5	anoctamin 5 [Source:HGNC Symbol;Acc:HGNC:27337]	11	p14.3	22193176	22283357	1	0
ENSG00000171843	MLLT3	myeloid/lymphoid or mixed-lineage leukemia; translocated to, 3 [Source:HGNC Symbol;Acc:HGNC:7136]	9	p21.3	20341665	20622543	-1	0
ENSG00000171848	RRM2	ribonucleotide reductase M2 [Source:HGNC Symbol;Acc:HGNC:10452]	2	p25.1	10122328	10131419	1	0
ENSG00000171867	PRNP	prion protein [Source:HGNC Symbol;Acc:HGNC:9449]	20	p13	4686236	4701590	1	0
ENSG00000172738	TMEM217	transmembrane protein 217 [Source:HGNC Symbol;Acc:HGNC:21238]	6	p21.2	37212180	37258155	-1	0
ENSG00000172955	ADH6	alcohol dehydrogenase 6 (class V) [Source:HGNC Symbol;Acc:HGNC:255]	4	q23	99202638	99219537	-1	0
ENSG00000173431	RNASE8	ribonuclease, RNase A family, 8 [Source:HGNC Symbol;Acc:HGNC:19277]	14	q11.2	21057822	21058455	1	0
ENSG00000173482	PTPRM	protein tyrosine phosphatase, receptor type, M [Source:HGNC Symbol;Acc:HGNC:9675]	18	p11.23	7566782	8406861	1	0
ENSG00000173611	SCAI	suppressor of cancer cell invasion [Source:HGNC Symbol;Acc:HGNC:26709]	9	q33.3	124942608	125143506	-1	0
ENSG00000174373	RALGAPA1	Ral GTPase activating protein, alpha subunit 1 (catalytic) [Source:HGNC Symbol;Acc:HGNC:17770]	14	q13.2	35538352	35809304	-1	0
ENSG00000174405	LIG4	ligase IV, DNA, ATP-dependent [Source:HGNC Symbol;Acc:HGNC:6601]	13	q33.3	108207439	108218368	-1	0
ENSG00000174437	ATP2A2	ATPase, Ca++ transporting, cardiac muscle, slow twitch 2 [Source:HGNC Symbol;Acc:HGNC:812]	12	q24.11	110280756	110351093	1	0
ENSG00000175073	VCPIP1	valosin containing protein (p97)/p47 complex interacting protein 1 [Source:HGNC Symbol;Acc:HGNC:30897]	8	q13.1	66628487	66667217	-1	0
ENSG00000175395	ZNF25	zinc finger protein 25 [Source:HGNC Symbol;Acc:HGNC:13043]	10	p11.21	37949572	37976633	-1	0
ENSG00000175582	RAB6A	RAB6A, member RAS oncogene family [Source:HGNC Symbol;Acc:HGNC:9786]	11	q13.4	73675638	73761137	-1	0
ENSG00000175592	FOSL1	FOS-like antigen 1 [Source:HGNC Symbol;Acc:HGNC:13718]	11	q13.1	65892049	65900573	-1	0
ENSG00000175768	TOMM5	translocase of outer mitochondrial membrane 5 homolog (yeast) [Source:HGNC Symbol;Acc:HGNC:31369]	9	p13.2	37582646	37592642	-1	0
ENSG00000175779	C15orf53	chromosome 15 open reading frame 53 [Source:HGNC Symbol;Acc:HGNC:33796]	15	q14	38696598	38700038	1	0
ENSG00000176102	CSTF3	cleavage stimulation factor, 3' pre-RNA, subunit 3 [Source:HGNC Symbol;Acc:HGNC:2485]	11	p13	33077188	33162371	-1	0
ENSG00000176194	CIDEA	cell death-inducing DFFA-like effector a [Source:HGNC Symbol;Acc:HGNC:1976]	18	p11.21	12254319	12277595	1	0
ENSG00000176900	OR51T1	olfactory receptor family 51 subfamily T member 1 [Source:HGNC Symbol;Acc:HGNC:15205]	11	p15.4	4881819	4882883	1	0
ENSG00000177054	ZDHHC13	zinc finger, DHHC-type containing 13 [Source:HGNC Symbol;Acc:HGNC:18413]	11	p15.1	19117099	19176422	1	0
ENSG00000177675	CD163L1	CD163 molecule like 1 [Source:HGNC Symbol;Acc:HGNC:30375]	12	p13.31	7346685	7479897	-1	0
ENSG00000177692	DNAJC28	DnaJ heat shock protein family (Hsp40) member C28 [Source:HGNC Symbol;Acc:HGNC:1297]	21	q22.11	33485530	33491720	-1	0
ENSG00000177971	IMP3	IMP3, U3 small nucleolar ribonucleoprotein [Source:HGNC Symbol;Acc:HGNC:14497]	15	q24.2	75639085	75648706	-1	0
ENSG00000178105	DDX10	DEAD (Asp-Glu-Ala-Asp) box polypeptide 10 [Source:HGNC Symbol;Acc:HGNC:2735]	11	q22.3	108665025	108940930	1	0
ENSG00000178235	SLITRK1	SLIT and NTRK like family member 1 [Source:HGNC Symbol;Acc:HGNC:20297]	13	q31.1	83877205	83882393	-1	0
ENSG00000178386	ZNF223	zinc finger protein 223 [Source:HGNC Symbol;Acc:HGNC:13016]	19	q13.31	44051367	44067991	1	0
ENSG00000178645	C10orf53	chromosome 10 open reading frame 53 [Source:HGNC Symbol;Acc:HGNC:27421]	10	q11.23	49679651	49710261	1	0
ENSG00000179008	C14orf39	chromosome 14 open reading frame 39 [Source:HGNC Symbol;Acc:HGNC:19849]	14	q23.1	60396469	60515543	-1	0
ENSG00000179428	AC073072.5		7	p15.3	22725395	22727620	-1	0
ENSG00000179454	KLHL28	kelch like family member 28 [Source:HGNC Symbol;Acc:HGNC:19741]	14	q21.2	44924319	45042322	-1	0
ENSG00000179477	ALOX12B	arachidonate 12-lipoxygenase, 12R type [Source:HGNC Symbol;Acc:HGNC:430]	17	p13.1	8072636	8087703	-1	0
ENSG00000179958	DCTPP1	dCTP pyrophosphatase 1 [Source:HGNC Symbol;Acc:HGNC:28777]	16	p11.2	30423619	30430075	-1	0
ENSG00000179988	PSTK	phosphoseryl-tRNA kinase [Source:HGNC Symbol;Acc:HGNC:28578]	10	q26.13	122954381	122997513	1	0
ENSG00000180773	SLC36A4	solute carrier family 36 (proton/amino acid symporter), member 4 [Source:HGNC Symbol;Acc:HGNC:19660]	11	q21	93144171	93197964	-1	0
ENSG00000180817	PPA1	pyrophosphatase (inorganic) 1 [Source:HGNC Symbol;Acc:HGNC:9226]	10	q22.1	70202830	70233911	-1	0
ENSG00000181698	OR5T1	olfactory receptor family 5 subfamily T member 1 [Source:HGNC Symbol;Acc:HGNC:14821]	11	q12.1	56275639	56276619	1	0
ENSG00000181894	ZNF329	zinc finger protein 329 [Source:HGNC Symbol;Acc:HGNC:14209]	19	q13.43	58126252	58155110	-1	0
ENSG00000181963	OR52K2	olfactory receptor family 52 subfamily K member 2 [Source:HGNC Symbol;Acc:HGNC:15223]	11	p15.4	4449295	4450361	1	0
ENSG00000181991	MRPS11	mitochondrial ribosomal protein S11 [Source:HGNC Symbol;Acc:HGNC:14050]	15	q25.3	88467453	88480773	1	0
ENSG00000182220	ATP6AP2	ATPase, H+ transporting, lysosomal accessory protein 2 [Source:HGNC Symbol;Acc:HGNC:18305]	X	p11.4	40580908	40606637	1	0
ENSG00000182287	AP1S2	adaptor related protein complex 1 sigma 2 subunit [Source:HGNC Symbol;Acc:HGNC:560]	X	p22.2	15825806	15855014	-1	0
ENSG00000182359	KBTBD3	kelch repeat and BTB (POZ) domain containing 3 [Source:HGNC Symbol;Acc:HGNC:22934]	11	q22.3	106051098	106077765	-1	0
ENSG00000182400	TRAPPC6B	trafficking protein particle complex 6B [Source:HGNC Symbol;Acc:HGNC:23066]	14	q21.1	39147811	39170532	-1	0
ENSG00000182405	PGBD4	piggyBac transposable element derived 4 [Source:HGNC Symbol;Acc:HGNC:19401]	15	q14	34102073	34108684	1	0
ENSG00000182636	NDN	necdin, MAGE family member [Source:HGNC Symbol;Acc:HGNC:7675]	15	q11.2	23685400	23687330	-1	0
ENSG00000183024	OR1G1	olfactory receptor family 1 subfamily G member 1 [Source:HGNC Symbol;Acc:HGNC:8204]	17	p13.3	3126584	3127581	-1	0
ENSG00000183735	TBK1	TANK-binding kinase 1 [Source:HGNC Symbol;Acc:HGNC:11584]	12	q14.2	64451880	64502108	1	0
ENSG00000184575	XPOT	exportin, tRNA [Source:HGNC Symbol;Acc:HGNC:12826]	12	q14.2	64404350	64451127	1	0
ENSG00000184635	ZNF93	zinc finger protein 93 [Source:HGNC Symbol;Acc:HGNC:13169]	19	p12	19900913	19935575	1	0
ENSG00000184752	NDUFA12	NADH:ubiquinone oxidoreductase subunit A12 [Source:HGNC Symbol;Acc:HGNC:23987]	12	q22	94897055	95003770	-1	0
ENSG00000184831	APOO	apolipoprotein O [Source:HGNC Symbol;Acc:HGNC:28727]	X	p22.11	23833353	23907934	-1	0
ENSG00000184983	NDUFA6	NADH:ubiquinone oxidoreductase subunit A6 [Source:HGNC Symbol;Acc:HGNC:7690]	22	q13.2	42085525	42090955	-1	0
ENSG00000185272	RBM11	RNA binding motif protein 11 [Source:HGNC Symbol;Acc:HGNC:9897]	21	q11.2	14216130	14228372	1	0
ENSG00000185716	C16orf52	chromosome 16 open reading frame 52 [Source:HGNC Symbol;Acc:HGNC:27087]	16	p12.2	22007638	22087534	1	0
ENSG00000185721	DRG1	developmentally regulated GTP binding protein 1 [Source:HGNC Symbol;Acc:HGNC:3029]	22	q12.2	31399523	31528740	1	0
ENSG00000185873	TMPRSS11B	transmembrane protease, serine 11B [Source:HGNC Symbol;Acc:HGNC:25398]	4	q13.2	68226653	68245720	-1	0
ENSG00000185905	C16orf54	chromosome 16 open reading frame 54 [Source:HGNC Symbol;Acc:HGNC:26649]	16	p11.2	29742463	29746006	-1	0
ENSG00000186106	ANKRD46	ankyrin repeat domain 46 [Source:HGNC Symbol;Acc:HGNC:27229]	8	q22.3	100509752	100559784	-1	0
ENSG00000186416	NKRF	NFKB repressing factor [Source:HGNC Symbol;Acc:HGNC:19374]	X	q24	119588337	119605895	-1	0
ENSG00000186675	MAGEE2	MAGE family member E2 [Source:HGNC Symbol;Acc:HGNC:24935]	X	q13.3	75782988	75785236	-1	0
ENSG00000187555	USP7	ubiquitin specific peptidase 7 (herpes virus-associated) [Source:HGNC Symbol;Acc:HGNC:12630]	16	p13.2	8892094	8964514	-1	0
ENSG00000188001	TPRG1	tumor protein p63 regulated 1 [Source:HGNC Symbol;Acc:HGNC:24759]	3	q28	188947214	189325304	1	0
ENSG00000188312	CENPP	centromere protein P [Source:HGNC Symbol;Acc:HGNC:32933]	9	q22.31	92325484	92620533	1	0
ENSG00000188419	CHM	choroideremia (Rab escort protein 1) [Source:HGNC Symbol;Acc:HGNC:1940]	X	q21.2	85861180	86047562	-1	0
ENSG00000188690	UROS	uroporphyrinogen III synthase [Source:HGNC Symbol;Acc:HGNC:12592]	10	q26.2	125784980	125823248	-1	0
ENSG00000189108	IL1RAPL2	interleukin 1 receptor accessory protein-like 2 [Source:HGNC Symbol;Acc:HGNC:5997]	X	q22.3	104566315	105767829	1	0
ENSG00000196172	ZNF681	zinc finger protein 681 [Source:HGNC Symbol;Acc:HGNC:26457]	19	p12	23739195	23758891	-1	0
ENSG00000196227	FAM217B	family with sequence similarity 217 member B [Source:HGNC Symbol;Acc:HGNC:16170]	20	q13.33	59933764	59948680	1	0
ENSG00000196712	NF1	neurofibromin 1 [Source:HGNC Symbol;Acc:HGNC:7765]	17	q11.2	31094927	31382116	1	0
ENSG00000196976	LAGE3	L antigen family member 3 [Source:HGNC Symbol;Acc:HGNC:26058]	X	q28	154477769	154479257	-1	0
ENSG00000197013	ZNF429	zinc finger protein 429 [Source:HGNC Symbol;Acc:HGNC:20817]	19	p12	21496682	21556270	1	0
ENSG00000197302	ZNF720	zinc finger protein 720 [Source:HGNC Symbol;Acc:HGNC:26987]	16	p11.2	31713229	31794869	1	0
ENSG00000197372	ZNF675	zinc finger protein 675 [Source:HGNC Symbol;Acc:HGNC:30768]	19	p12	23525631	23687220	-1	0
ENSG00000197403	OR6N1	olfactory receptor family 6 subfamily N member 1 [Source:HGNC Symbol;Acc:HGNC:15034]	1	q23.1	158765744	158766682	-1	0
ENSG00000197885	NKIRAS1	NFKB inhibitor interacting Ras-like 1 [Source:HGNC Symbol;Acc:HGNC:17899]	3	p24.2	23891660	23946591	-1	0
ENSG00000197930	ERO1A	endoplasmic reticulum oxidoreductase alpha [Source:HGNC Symbol;Acc:HGNC:13280]	14	q22.1	52639916	52695900	-1	0
ENSG00000198015	MRPL42	mitochondrial ribosomal protein L42 [Source:HGNC Symbol;Acc:HGNC:14493]	12	q22	93467488	93516213	1	0
ENSG00000198060	MARCH5	membrane associated ring-CH-type finger 5 [Source:HGNC Symbol;Acc:HGNC:26025]	10	q23.32	92291163	92353964	1	0
ENSG00000198331	HYLS1	hydrolethalus syndrome 1 [Source:HGNC Symbol;Acc:HGNC:26558]	11	q24.2	125883614	125900648	1	0
ENSG00000198642	KLHL9	kelch like family member 9 [Source:HGNC Symbol;Acc:HGNC:18732]	9	p21.3	21329671	21335380	-1	0
ENSG00000198668	CALM1	calmodulin 1 (phosphorylase kinase, delta) [Source:HGNC Symbol;Acc:HGNC:1442]	14	q32.11	90396502	90408261	1	0
ENSG00000198685	LINC01565	long intergenic non-protein coding RNA 1565 [Source:HGNC Symbol;Acc:HGNC:17099]	3	q21.3	128572000	128576086	-1	0
ENSG00000198689	SLC9A6	solute carrier family 9, subfamily A (NHE6, cation proton antiporter 6), member 6 [Source:HGNC Symbol;Acc:HGNC:11079]	X	q26.3	135985424	136047269	1	0
ENSG00000198718	FAM179B	family with sequence similarity 179 member B [Source:HGNC Symbol;Acc:HGNC:19959]	14	q21.2	44962208	45074431	1	0
ENSG00000198791	CNOT7	CCR4-NOT transcription complex subunit 7 [Source:HGNC Symbol;Acc:HGNC:14101]	8	p22	17224964	17246878	-1	0
ENSG00000198825	INPP5F	inositol polyphosphate-5-phosphatase F [Source:HGNC Symbol;Acc:HGNC:17054]	10	q26.11	119726097	119829278	1	0
ENSG00000198908	BHLHB9	basic helix-loop-helix domain containing, class B, 9 [Source:HGNC Symbol;Acc:HGNC:29353]	X	q22.1	102720688	102753540	1	0
ENSG00000198961	PJA2	praja ring finger 2, E3 ubiquitin protein ligase [Source:HGNC Symbol;Acc:HGNC:17481]	5	q21.3	109334709	109409994	-1	0
ENSG00000203730	TEDDM1	transmembrane epididymal protein 1 [Source:HGNC Symbol;Acc:HGNC:30233]	1	q25.3	182398117	182400616	-1	0
ENSG00000204086	RPA4	replication protein A4 [Source:HGNC Symbol;Acc:HGNC:30305]	X	q21.33	96883908	96885467	1	0
ENSG00000204581	AC096670.3		2	q13	111098345	111115588	-1	0
ENSG00000211455	STK38L	serine/threonine kinase 38 like [Source:HGNC Symbol;Acc:HGNC:17848]	12	p11.23	27243968	27325959	1	0
ENSG00000213585	VDAC1	voltage-dependent anion channel 1 [Source:HGNC Symbol;Acc:HGNC:12669]	5	q31.1	133971915	134005133	-1	0
ENSG00000214517	PPME1	protein phosphatase methylesterase 1 [Source:HGNC Symbol;Acc:HGNC:30178]	11	q13.4	74171099	74254703	1	0
ENSG00000223820	CFL1P1	cofilin 1 (non-muscle) pseudogene 1 [Source:HGNC Symbol;Acc:HGNC:28560]	10	q23.31	87817928	87845612	1	0
ENSG00000224078	SNHG14	small nucleolar RNA host gene 14 [Source:HGNC Symbol;Acc:HGNC:37462]	15	q11.2	24978583	25419462	1	0
ENSG00000236699	ARHGEF38	Rho guanine nucleotide exchange factor 38 [Source:HGNC Symbol;Acc:HGNC:25968]	4	q24	105552620	105708093	1	0
ENSG00000237440	ZNF737	zinc finger protein 737 [Source:HGNC Symbol;Acc:HGNC:32468]	19	p12	20535825	20565809	-1	0
ENSG00000239382	ALKBH6	alkB homolog 6 [Source:HGNC Symbol;Acc:HGNC:28243]	19	q13.12	36009120	36014239	-1	0
ENSG00000240225	ZNF542P	zinc finger protein 542, pseudogene [Source:HGNC Symbol;Acc:HGNC:25393]	19	q13.43	56368099	56379828	1	0
ENSG00000240694	PNMA2	paraneoplastic Ma antigen 2 [Source:HGNC Symbol;Acc:HGNC:9159]	8	p21.2	26504686	26514092	-1	0
ENSG00000253719	ATXN7L3B	ataxin 7-like 3B [Source:HGNC Symbol;Acc:HGNC:37931]	12	q21.1	74537827	74545430	1	0
ENSG00000254585	MAGEL2	MAGE family member L2 [Source:HGNC Symbol;Acc:HGNC:6814]	15	q11.2	23643544	23647841	-1	0
ENSG00000256073	URB1-AS1	URB1 antisense RNA 1 (head to head) [Source:HGNC Symbol;Acc:HGNC:23128]	21	q22.11	32393130	32393960	1	0
ENSG00000259494	MRPL46	mitochondrial ribosomal protein L46 [Source:HGNC Symbol;Acc:HGNC:1192]	15	q25.3	88459476	88467419	-1	0
ENSG00000260916	CCPG1	cell cycle progression 1 [Source:HGNC Symbol;Acc:HGNC:24227]	15	q21.3	55340032	55408510	-1	0
ENSG00000272921	RP11-500M8.7		12	p13.32	4604944	4662643	1	0
ENSG00000280090	OR8B4	Olfactory receptor 8B4 [Source:UniProtKB/Swiss-Prot;Acc:Q96RC9]	11	q24.2	124423904	124424893	-1	0
Consensus WGCNA	M2	664	genes
ensembl_gene_id	external_gene_name	description	chromosome_name	band	start_position	end_position	strand	n_nsDNMs_EE
ENSG00000000003	TSPAN6	tetraspanin 6 [Source:HGNC Symbol;Acc:HGNC:11858]	X	q22.1	100627109	100639991	-1	0
ENSG00000002549	LAP3	leucine aminopeptidase 3 [Source:HGNC Symbol;Acc:HGNC:18449]	4	p15.32	17577192	17607972	1	0
ENSG00000002933	TMEM176A	transmembrane protein 176A [Source:HGNC Symbol;Acc:HGNC:24930]	7	q36.1	150800403	150805120	1	0
ENSG00000004468	CD38	CD38 molecule [Source:HGNC Symbol;Acc:HGNC:1667]	4	p15.32	15778275	15853230	1	0
ENSG00000004776	HSPB6	heat shock protein family B (small) member 6 [Source:HGNC Symbol;Acc:HGNC:26511]	19	q13.12	35754568	35758079	-1	0
ENSG00000005075	POLR2J	polymerase (RNA) II (DNA directed) polypeptide J, 13.3kDa [Source:HGNC Symbol;Acc:HGNC:9197]	7	q22.1	102473118	102478907	-1	0
ENSG00000005381	MPO	myeloperoxidase [Source:HGNC Symbol;Acc:HGNC:7218]	17	q22	58269856	58280935	-1	0
ENSG00000006756	ARSD	arylsulfatase D [Source:HGNC Symbol;Acc:HGNC:717]	X	p22.33	2903970	2929351	-1	0
ENSG00000008311	AASS	aminoadipate-semialdehyde synthase [Source:HGNC Symbol;Acc:HGNC:17366]	7	q31.32	122075647	122144280	-1	0
ENSG00000008394	MGST1	microsomal glutathione S-transferase 1 [Source:HGNC Symbol;Acc:HGNC:7061]	12	p12.3	16347142	16609259	1	0
ENSG00000008517	IL32	interleukin 32 [Source:HGNC Symbol;Acc:HGNC:16830]	16	p13.3	3065297	3082192	1	0
ENSG00000010810	FYN	FYN proto-oncogene, Src family tyrosine kinase [Source:HGNC Symbol;Acc:HGNC:4037]	6	q21	111660332	111873452	-1	0
ENSG00000012223	LTF	lactotransferrin [Source:HGNC Symbol;Acc:HGNC:6720]	3	p21.31	46435645	46485234	-1	0
ENSG00000016391	CHDH	choline dehydrogenase [Source:HGNC Symbol;Acc:HGNC:24288]	3	p21.1	53812335	53846390	-1	0
ENSG00000018625	ATP1A2	ATPase, Na+/K+ transporting, alpha 2 polypeptide [Source:HGNC Symbol;Acc:HGNC:800]	1	q23.2	160115759	160143591	1	0
ENSG00000023608	SNAPC1	small nuclear RNA activating complex polypeptide 1 [Source:HGNC Symbol;Acc:HGNC:11134]	14	q23.2	61762357	61796428	1	0
ENSG00000023697	DERA	deoxyribose-phosphate aldolase (putative) [Source:HGNC Symbol;Acc:HGNC:24269]	12	p12.3	15911172	16037282	1	0
ENSG00000025423	HSD17B6	hydroxysteroid (17-beta) dehydrogenase 6 [Source:HGNC Symbol;Acc:HGNC:23316]	12	q13.3	56752161	56787790	1	0
ENSG00000029993	HMGB3	high mobility group box 3 [Source:HGNC Symbol;Acc:HGNC:5004]	X	q28	150980509	150990775	1	0
ENSG00000037474	NSUN2	NOP2/Sun RNA methyltransferase family member 2 [Source:HGNC Symbol;Acc:HGNC:25994]	5	p15.31	6599239	6633291	-1	0
ENSG00000047365	ARAP2	ArfGAP with RhoGAP domain, ankyrin repeat and PH domain 2 [Source:HGNC Symbol;Acc:HGNC:16924]	4	p14	35948221	36244509	-1	0
ENSG00000047617	ANO2	anoctamin 2, calcium activated chloride channel [Source:HGNC Symbol;Acc:HGNC:1183]	12	p13.31	5531869	5946232	-1	0
ENSG00000049540	ELN	elastin [Source:HGNC Symbol;Acc:HGNC:3327]	7	q11.23	74027789	74069907	1	0
ENSG00000056487	PHF21B	PHD finger protein 21B [Source:HGNC Symbol;Acc:HGNC:25161]	22	q13.31	44881162	45009999	-1	0
ENSG00000056736	IL17RB	interleukin 17 receptor B [Source:HGNC Symbol;Acc:HGNC:18015]	3	p21.1	53846580	53865800	1	0
ENSG00000056972	TRAF3IP2	TRAF3 interacting protein 2 [Source:HGNC Symbol;Acc:HGNC:1343]	6	q21	111556454	111606278	-1	0
ENSG00000060138	YBX3	Y-box binding protein 3 [Source:HGNC Symbol;Acc:HGNC:2428]	12	p13.2	10699089	10723312	-1	0
ENSG00000064655	EYA2	EYA transcriptional coactivator and phosphatase 2 [Source:HGNC Symbol;Acc:HGNC:3520]	20	q13.12	46894624	47188844	1	0
ENSG00000064666	CNN2	calponin 2 [Source:HGNC Symbol;Acc:HGNC:2156]	19	p13.3	1026581	1039068	1	0
ENSG00000064989	CALCRL	calcitonin receptor like receptor [Source:HGNC Symbol;Acc:HGNC:16709]	2	q32.1	187343129	187448460	-1	0
ENSG00000065320	NTN1	netrin 1 [Source:HGNC Symbol;Acc:HGNC:8029]	17	p13.1	9021542	9244000	1	0
ENSG00000065534	MYLK	myosin light chain kinase [Source:HGNC Symbol;Acc:HGNC:7590]	3	q21.1	123610049	123884331	-1	0
ENSG00000066027	PPP2R5A	protein phosphatase 2 regulatory subunit B', alpha [Source:HGNC Symbol;Acc:HGNC:9309]	1	q32.3	212285537	212361863	1	0
ENSG00000068078	FGFR3	fibroblast growth factor receptor 3 [Source:HGNC Symbol;Acc:HGNC:3690]	4	p16.3	1793307	1808872	1	0
ENSG00000068079	IFI35	interferon induced protein 35 [Source:HGNC Symbol;Acc:HGNC:5399]	17	q21.31	43006725	43014456	1	0
ENSG00000068976	PYGM	phosphorylase, glycogen, muscle [Source:HGNC Symbol;Acc:HGNC:9726]	11	q13.1	64746389	64760297	-1	0
ENSG00000071127	WDR1	WD repeat domain 1 [Source:HGNC Symbol;Acc:HGNC:12754]	4	p16.1	10074339	10116949	-1	1
ENSG00000071967	CYBRD1	cytochrome b reductase 1 [Source:HGNC Symbol;Acc:HGNC:20797]	2	q31.1	171522247	171558133	1	0
ENSG00000073712	FERMT2	fermitin family member 2 [Source:HGNC Symbol;Acc:HGNC:15767]	14	q22.1	52857268	52952435	-1	0
ENSG00000074047	GLI2	GLI family zinc finger 2 [Source:HGNC Symbol;Acc:HGNC:4318]	2	q14.2	120735623	120992653	1	0
ENSG00000074621	SLC24A1	solute carrier family 24 (sodium/potassium/calcium exchanger), member 1 [Source:HGNC Symbol;Acc:HGNC:10975]	15	q22.31	65611366	65660995	1	0
ENSG00000074800	ENO1	enolase 1, (alpha) [Source:HGNC Symbol;Acc:HGNC:3350]	1	p36.23	8861002	8879249	-1	0
ENSG00000075073	TACR2	tachykinin receptor 2 [Source:HGNC Symbol;Acc:HGNC:11527]	10	q22.1	69403903	69416867	-1	0
ENSG00000076555	ACACB	acetyl-CoA carboxylase beta [Source:HGNC Symbol;Acc:HGNC:85]	12	q24.11	109116595	109268226	1	0
ENSG00000076662	ICAM3	intercellular adhesion molecule 3 [Source:HGNC Symbol;Acc:HGNC:5346]	19	p13.2	10333776	10339823	-1	0
ENSG00000076716	GPC4	glypican 4 [Source:HGNC Symbol;Acc:HGNC:4452]	X	q26.2	133300103	133415490	-1	0
ENSG00000078549	ADCYAP1R1	adenylate cyclase activating polypeptide 1 (pituitary) receptor type I [Source:HGNC Symbol;Acc:HGNC:242]	7	p14.3	31052461	31111479	1	0
ENSG00000079215	SLC1A3	solute carrier family 1 (glial high affinity glutamate transporter), member 3 [Source:HGNC Symbol;Acc:HGNC:10941]	5	p13.2	36606355	36688334	1	0
ENSG00000079819	EPB41L2	erythrocyte membrane protein band 4.1-like 2 [Source:HGNC Symbol;Acc:HGNC:3379]	6	q23.2	130839347	131063322	-1	0
ENSG00000080493	SLC4A4	solute carrier family 4 (sodium bicarbonate cotransporter), member 4 [Source:HGNC Symbol;Acc:HGNC:11030]	4	q13.3	71187286	71572087	1	0
ENSG00000082196	C1QTNF3	C1q and tumor necrosis factor related protein 3 [Source:HGNC Symbol;Acc:HGNC:14326]	5	p13.2	34019448	34043832	-1	0
ENSG00000082781	ITGB5	integrin subunit beta 5 [Source:HGNC Symbol;Acc:HGNC:6160]	3	q21.2	124761948	124901418	-1	0
ENSG00000083123	BCKDHB	branched chain keto acid dehydrogenase E1, beta polypeptide [Source:HGNC Symbol;Acc:HGNC:987]	6	q14.1	80106647	80346270	1	0
ENSG00000084093	REST	RE1-silencing transcription factor [Source:HGNC Symbol;Acc:HGNC:9966]	4	q12	56907876	56935844	1	0
ENSG00000085063	CD59	CD59 molecule, complement regulatory protein [Source:HGNC Symbol;Acc:HGNC:1689]	11	p13	33698261	33736445	-1	0
ENSG00000086544	ITPKC	inositol-trisphosphate 3-kinase C [Source:HGNC Symbol;Acc:HGNC:14897]	19	q13.2	40717103	40740860	1	0
ENSG00000087077	TRIP6	thyroid hormone receptor interactor 6 [Source:HGNC Symbol;Acc:HGNC:12311]	7	q22.1	100867138	100873454	1	0
ENSG00000087266	SH3BP2	SH3-domain binding protein 2 [Source:HGNC Symbol;Acc:HGNC:10825]	4	p16.3	2793023	2841098	1	0
ENSG00000087884	AAMDC	adipogenesis associated, Mth938 domain containing [Source:HGNC Symbol;Acc:HGNC:30205]	11	q14.1	77821109	77918432	1	0
ENSG00000087903	RFX2	regulatory factor X2 [Source:HGNC Symbol;Acc:HGNC:9983]	19	p13.3	5993164	6199572	-1	0
ENSG00000088280	ASAP3	ArfGAP with SH3 domain, ankyrin repeat and PH domain 3 [Source:HGNC Symbol;Acc:HGNC:14987]	1	p36.12	23428563	23484568	-1	0
ENSG00000088826	SMOX	spermine oxidase [Source:HGNC Symbol;Acc:HGNC:15862]	20	p13	4120980	4187747	1	0
ENSG00000088836	SLC4A11	solute carrier family 4, sodium borate transporter, member 11 [Source:HGNC Symbol;Acc:HGNC:16438]	20	p13	3227417	3239190	-1	0
ENSG00000089472	HEPH	hephaestin [Source:HGNC Symbol;Acc:HGNC:4866]	X	q12	66162549	66268867	1	0
ENSG00000090554	FLT3LG	fms-related tyrosine kinase 3 ligand [Source:HGNC Symbol;Acc:HGNC:3766]	19	q13.33	49474207	49486231	1	0
ENSG00000091317	CMTM6	CKLF-like MARVEL transmembrane domain containing 6 [Source:HGNC Symbol;Acc:HGNC:19177]	3	p22.3	32481312	32503408	-1	0
ENSG00000091436	AC013461.1	Mitogen-activated protein kinase kinase kinase MLT [Source:UniProtKB/Swiss-Prot;Acc:Q9NYL2]	2	q31.1	173075435	173268010	1	0
ENSG00000091986	CCDC80	coiled-coil domain containing 80 [Source:HGNC Symbol;Acc:HGNC:30649]	3	q13.2	112596794	112649530	-1	0
ENSG00000092531	SNAP23	synaptosome associated protein 23kDa [Source:HGNC Symbol;Acc:HGNC:11131]	15	q15.1	42491233	42545356	1	0
ENSG00000092621	PHGDH	phosphoglycerate dehydrogenase [Source:HGNC Symbol;Acc:HGNC:8923]	1	p12	119659798	119744215	1	0
ENSG00000092820	EZR	ezrin [Source:HGNC Symbol;Acc:HGNC:12691]	6	q25.3	158765741	158819412	-1	0
ENSG00000092969	TGFB2	transforming growth factor beta 2 [Source:HGNC Symbol;Acc:HGNC:11768]	1	q41	218346235	218444619	1	0
ENSG00000095209	TMEM38B	transmembrane protein 38B [Source:HGNC Symbol;Acc:HGNC:25535]	9	q31.2	105694544	105776612	1	0
ENSG00000099139	PCSK5	proprotein convertase subtilisin/kexin type 5 [Source:HGNC Symbol;Acc:HGNC:8747]	9	q21.13	75890644	76362339	1	0
ENSG00000099860	GADD45B	growth arrest and DNA damage inducible beta [Source:HGNC Symbol;Acc:HGNC:4096]	19	p13.3	2476122	2478259	1	0
ENSG00000099998	GGT5	gamma-glutamyltransferase 5 [Source:HGNC Symbol;Acc:HGNC:4260]	22	q11.23	24219654	24245142	-1	0
ENSG00000100033	PRODH	proline dehydrogenase (oxidase) 1 [Source:HGNC Symbol;Acc:HGNC:9453]	22	q11.21	18912777	18936553	-1	0
ENSG00000100234	TIMP3	TIMP metallopeptidase inhibitor 3 [Source:HGNC Symbol;Acc:HGNC:11822]	22	q12.3	32801701	32863043	1	0
ENSG00000100364	KIAA0930	KIAA0930 [Source:HGNC Symbol;Acc:HGNC:1314]	22	q13.31	45190338	45240769	-1	0
ENSG00000100427	MLC1	megalencephalic leukoencephalopathy with subcortical cysts 1 [Source:HGNC Symbol;Acc:HGNC:17082]	22	q13.33	50059391	50085902	-1	0
ENSG00000100485	SOS2	SOS Ras/Rho guanine nucleotide exchange factor 2 [Source:HGNC Symbol;Acc:HGNC:11188]	14	q21.3	50117120	50231558	-1	0
ENSG00000100968	NFATC4	nuclear factor of activated T-cells, cytoplasmic, calcineurin-dependent 4 [Source:HGNC Symbol;Acc:HGNC:7778]	14	q12	24365673	24379604	1	0
ENSG00000100979	PLTP	phospholipid transfer protein [Source:HGNC Symbol;Acc:HGNC:9093]	20	q13.12	45898621	45912155	-1	0
ENSG00000101166	PRELID3B	PRELI domain containing 3B [Source:HGNC Symbol;Acc:HGNC:15892]	20	q13.32	59033145	59042909	-1	0
ENSG00000101198	NKAIN4	Na+/K+ transporting ATPase interacting 4 [Source:HGNC Symbol;Acc:HGNC:16191]	20	q13.33	63240784	63272694	-1	0
ENSG00000101367	MAPRE1	microtubule associated protein RP/EB family member 1 [Source:HGNC Symbol;Acc:HGNC:6890]	20	q11.21	32819893	32850405	1	0
ENSG00000101439	CST3	cystatin C [Source:HGNC Symbol;Acc:HGNC:2475]	20	p11.21	23626706	23638473	-1	0
ENSG00000101493	ZNF516	zinc finger protein 516 [Source:HGNC Symbol;Acc:HGNC:28990]	18	q23	76358190	76495190	-1	0
ENSG00000101542	CDH20	cadherin 20, type 2 [Source:HGNC Symbol;Acc:HGNC:1760]	18	q21.33	61333582	61555773	1	0
ENSG00000101605	MYOM1	myomesin 1 [Source:HGNC Symbol;Acc:HGNC:7613]	18	p11.31	3066807	3220108	-1	0
ENSG00000101680	LAMA1	laminin subunit alpha 1 [Source:HGNC Symbol;Acc:HGNC:6481]	18	p11.31	6941744	7117814	-1	0
ENSG00000101849	TBL1X	transducin (beta)-like 1X-linked [Source:HGNC Symbol;Acc:HGNC:11585]	X	p22.31	9463295	9719743	1	0
ENSG00000101882	NKAP	NFKB activating protein [Source:HGNC Symbol;Acc:HGNC:29873]	X	q24	119920672	119943772	-1	0
ENSG00000101888	NXT2	nuclear transport factor 2-like export factor 2 [Source:HGNC Symbol;Acc:HGNC:18151]	X	q23	109535781	109544690	1	0
ENSG00000101955	SRPX	sushi-repeat containing protein, X-linked [Source:HGNC Symbol;Acc:HGNC:11309]	X	p11.4	38149336	38220924	-1	0
ENSG00000102032	RENBP	renin binding protein [Source:HGNC Symbol;Acc:HGNC:9959]	X	q28	153935263	153944691	-1	0
ENSG00000102174	PHEX	phosphate regulating endopeptidase homolog, X-linked [Source:HGNC Symbol;Acc:HGNC:8918]	X	p22.11	22032441	22251310	1	0
ENSG00000102218	RP2	retinitis pigmentosa 2 (X-linked recessive) [Source:HGNC Symbol;Acc:HGNC:10274]	X	p11.3	46836940	46882358	1	0
ENSG00000102755	FLT1	fms-related tyrosine kinase 1 [Source:HGNC Symbol;Acc:HGNC:3763]	13	q12.3	28300344	28495128	-1	0
ENSG00000102796	DHRS12	dehydrogenase/reductase (SDR family) member 12 [Source:HGNC Symbol;Acc:HGNC:25832]	13	q14.3	51767993	51804157	-1	0
ENSG00000102891	MT4	metallothionein 4 [Source:HGNC Symbol;Acc:HGNC:18705]	16	q13	56565049	56568957	1	0
ENSG00000103196	CRISPLD2	cysteine-rich secretory protein LCCL domain containing 2 [Source:HGNC Symbol;Acc:HGNC:25248]	16	q24.1	84819984	84920768	1	0
ENSG00000103202	NME4	NME/NM23 nucleoside diphosphate kinase 4 [Source:HGNC Symbol;Acc:HGNC:7852]	16	p13.3	396725	410367	1	0
ENSG00000103260	METRN	meteorin, glial cell differentiation regulator [Source:HGNC Symbol;Acc:HGNC:14151]	16	p13.3	715115	719655	1	0
ENSG00000103485	QPRT	quinolinate phosphoribosyltransferase [Source:HGNC Symbol;Acc:HGNC:9755]	16	p11.2	29679008	29698699	1	0
ENSG00000103740	ACSBG1	acyl-CoA synthetase bubblegum family member 1 [Source:HGNC Symbol;Acc:HGNC:29567]	15	q25.1	78167468	78245688	-1	0
ENSG00000103811	CTSH	cathepsin H [Source:HGNC Symbol;Acc:HGNC:2535]	15	q25.1	78921058	78949574	-1	0
ENSG00000103876	FAH	fumarylacetoacetate hydrolase (fumarylacetoacetase) [Source:HGNC Symbol;Acc:HGNC:3579]	15	q25.1	80152490	80186946	1	0
ENSG00000104067	TJP1	tight junction protein 1 [Source:HGNC Symbol;Acc:HGNC:11827]	15	q13.1	29699367	29968865	-1	0
ENSG00000104324	CPQ	carboxypeptidase Q [Source:HGNC Symbol;Acc:HGNC:16910]	8	q22.1	96645227	97149654	1	0
ENSG00000104325	DECR1	2,4-dienoyl-CoA reductase 1, mitochondrial [Source:HGNC Symbol;Acc:HGNC:2753]	8	q21.3	90001405	90052092	1	0
ENSG00000104375	STK3	serine/threonine kinase 3 [Source:HGNC Symbol;Acc:HGNC:11406]	8	q22.2	98401403	98942827	-1	0
ENSG00000104447	TRPS1	trichorhinophalangeal syndrome I [Source:HGNC Symbol;Acc:HGNC:12340]	8	q23.3	115408496	115809673	-1	0
ENSG00000104728	ARHGEF10	Rho guanine nucleotide exchange factor 10 [Source:HGNC Symbol;Acc:HGNC:14103]	8	p23.3	1823976	1958641	1	0
ENSG00000104881	PPP1R13L	protein phosphatase 1 regulatory subunit 13 like [Source:HGNC Symbol;Acc:HGNC:18838]	19	q13.32	45379634	45406349	-1	0
ENSG00000105088	OLFM2	olfactomedin 2 [Source:HGNC Symbol;Acc:HGNC:17189]	19	p13.2	9853718	9936552	-1	0
ENSG00000105137	SYDE1	synapse defective 1, Rho GTPase, homolog 1 (C. elegans) [Source:HGNC Symbol;Acc:HGNC:25824]	19	p13.12	15107403	15114988	1	0
ENSG00000105287	PRKD2	protein kinase D2 [Source:HGNC Symbol;Acc:HGNC:17293]	19	q13.32	46674275	46717127	-1	0
ENSG00000105612	DNASE2	deoxyribonuclease II, lysosomal [Source:HGNC Symbol;Acc:HGNC:2960]	19	p13.13	12875211	12881468	-1	0
ENSG00000105852	PON3	paraoxonase 3 [Source:HGNC Symbol;Acc:HGNC:9206]	7	q21.3	95359944	95396368	-1	0
ENSG00000105855	ITGB8	integrin subunit beta 8 [Source:HGNC Symbol;Acc:HGNC:6163]	7	p21.1	20330702	20415754	1	0
ENSG00000105939	ZC3HAV1	zinc finger CCCH-type, antiviral 1 [Source:HGNC Symbol;Acc:HGNC:23721]	7	q34	139043520	139109719	-1	0
ENSG00000106003	LFNG	LFNG O-fucosylpeptide 3-beta-N-acetylglucosaminyltransferase [Source:HGNC Symbol;Acc:HGNC:6560]	7	p22.3	2512529	2529177	1	0
ENSG00000106025	TSPAN12	tetraspanin 12 [Source:HGNC Symbol;Acc:HGNC:21641]	7	q31.31	120787320	120858402	-1	0
ENSG00000106278	PTPRZ1	protein tyrosine phosphatase, receptor-type, Z polypeptide 1 [Source:HGNC Symbol;Acc:HGNC:9685]	7	q31.32	121873089	122062036	1	0
ENSG00000106565	TMEM176B	transmembrane protein 176B [Source:HGNC Symbol;Acc:HGNC:29596]	7	q36.1	150791285	150801360	-1	0
ENSG00000106624	AEBP1	AE binding protein 1 [Source:HGNC Symbol;Acc:HGNC:303]	7	p13	44104361	44114562	1	0
ENSG00000106823	ECM2	extracellular matrix protein 2, female organ and adipocyte specific [Source:HGNC Symbol;Acc:HGNC:3154]	9	q22.31	92493554	92536655	-1	0
ENSG00000107104	KANK1	KN motif and ankyrin repeat domains 1 [Source:HGNC Symbol;Acc:HGNC:19309]	9	p24.3	470291	746106	1	0
ENSG00000107738	C10orf54	chromosome 10 open reading frame 54 [Source:HGNC Symbol;Acc:HGNC:30085]	10	q22.1	71747559	71773498	-1	0
ENSG00000107902	LHPP	phospholysine phosphohistidine inorganic pyrophosphate phosphatase [Source:HGNC Symbol;Acc:HGNC:30042]	10	q26.13	124461834	124617888	1	0
ENSG00000107968	MAP3K8	mitogen-activated protein kinase kinase kinase 8 [Source:HGNC Symbol;Acc:HGNC:6860]	10	p11.23	30433937	30461833	1	1
ENSG00000108771	DHX58	DEXH (Asp-Glu-X-His) box polypeptide 58 [Source:HGNC Symbol;Acc:HGNC:29517]	17	q21.2	42101404	42112733	-1	0
ENSG00000109113	RAB34	RAB34, member RAS oncogene family [Source:HGNC Symbol;Acc:HGNC:16519]	17	q11.2	28714281	28718429	-1	0
ENSG00000110057	UNC93B1	unc-93 homolog B1 (C. elegans) [Source:HGNC Symbol;Acc:HGNC:13481]	11	q13.2	67991104	68004982	-1	0
ENSG00000110090	CPT1A	carnitine palmitoyltransferase 1A (liver) [Source:HGNC Symbol;Acc:HGNC:2328]	11	q13.3	68754620	68844410	-1	0
ENSG00000110536	PTPMT1	protein tyrosine phosphatase, mitochondrial 1 [Source:HGNC Symbol;Acc:HGNC:26965]	11	p11.2	47565430	47573461	1	0
ENSG00000110756	HPS5	Hermansky-Pudlak syndrome 5 [Source:HGNC Symbol;Acc:HGNC:17022]	11	p15.1	18278668	18322198	-1	0
ENSG00000110881	ASIC1	acid sensing ion channel subunit 1 [Source:HGNC Symbol;Acc:HGNC:100]	12	q13.12	50057548	50083611	1	0
ENSG00000111058	ACSS3	acyl-CoA synthetase short-chain family member 3 [Source:HGNC Symbol;Acc:HGNC:24723]	12	q21.31	80936414	81261205	1	0
ENSG00000111087	GLI1	GLI family zinc finger 1 [Source:HGNC Symbol;Acc:HGNC:4317]	12	q13.3	57460135	57472262	1	0
ENSG00000111275	ALDH2	aldehyde dehydrogenase 2 family (mitochondrial) [Source:HGNC Symbol;Acc:HGNC:404]	12	q24.12	111766887	111817529	1	0
ENSG00000111328	CDK2AP1	cyclin-dependent kinase 2 associated protein 1 [Source:HGNC Symbol;Acc:HGNC:14002]	12	q24.31	123260971	123272334	-1	0
ENSG00000111331	OAS3	2'-5'-oligoadenylate synthetase 3 [Source:HGNC Symbol;Acc:HGNC:8088]	12	q24.13	112938352	112973249	1	0
ENSG00000111405	ENDOU	endonuclease, poly(U) specific [Source:HGNC Symbol;Acc:HGNC:14369]	12	q13.11	47709734	47725567	-1	0
ENSG00000111783	RFX4	regulatory factor X4 [Source:HGNC Symbol;Acc:HGNC:9985]	12	q23.3	106582907	106762803	1	0
ENSG00000111860	CEP85L	centrosomal protein 85kDa-like [Source:HGNC Symbol;Acc:HGNC:21638]	6	q22.31	118460772	118710075	-1	0
ENSG00000111911	HINT3	histidine triad nucleotide binding protein 3 [Source:HGNC Symbol;Acc:HGNC:18468]	6	q22.32	125956781	125980244	1	0
ENSG00000112214	FHL5	four and a half LIM domains 5 [Source:HGNC Symbol;Acc:HGNC:17371]	6	q16.1	96562548	96616636	1	0
ENSG00000112715	VEGFA	vascular endothelial growth factor A [Source:HGNC Symbol;Acc:HGNC:12680]	6	p21.1	43770184	43786487	1	0
ENSG00000112902	SEMA5A	sema domain, seven thrombospondin repeats (type 1 and type 1-like), transmembrane domain (TM) and short cytoplasmic domain, (semaphorin) 5A [Source:HGNC Symbol;Acc:HGNC:10736]	5	p15.31	9035026	9546075	-1	0
ENSG00000112977	DAP	death-associated protein [Source:HGNC Symbol;Acc:HGNC:2672]	5	p15.2	10679230	10761272	-1	0
ENSG00000113140	SPARC	secreted protein, acidic, cysteine-rich (osteonectin) [Source:HGNC Symbol;Acc:HGNC:11219]	5	q33.1	151661096	151687165	-1	0
ENSG00000113296	THBS4	thrombospondin 4 [Source:HGNC Symbol;Acc:HGNC:11788]	5	q14.1	79991311	80083287	1	0
ENSG00000113594	LIFR	leukemia inhibitory factor receptor alpha [Source:HGNC Symbol;Acc:HGNC:6597]	5	p13.1	38474963	38608354	-1	0
ENSG00000113657	DPYSL3	dihydropyrimidinase like 3 [Source:HGNC Symbol;Acc:HGNC:3015]	5	q32	147390811	147510056	-1	0
ENSG00000113658	SMAD5	SMAD family member 5 [Source:HGNC Symbol;Acc:HGNC:6771]	5	q31.1	136132845	136188747	1	0
ENSG00000114166	KAT2B	K(lysine) acetyltransferase 2B [Source:HGNC Symbol;Acc:HGNC:8638]	3	p24.3	20040023	20154404	1	0
ENSG00000114315	HES1	hes family bHLH transcription factor 1 [Source:HGNC Symbol;Acc:HGNC:5192]	3	q29	194136145	194138732	1	0
ENSG00000114698	PLSCR4	phospholipid scramblase 4 [Source:HGNC Symbol;Acc:HGNC:16497]	3	q24	146192339	146251179	-1	0
ENSG00000114738	MAPKAPK3	mitogen-activated protein kinase-activated protein kinase 3 [Source:HGNC Symbol;Acc:HGNC:6888]	3	p21.2	50611520	50649297	1	0
ENSG00000114790	ARHGEF26	Rho guanine nucleotide exchange factor 26 [Source:HGNC Symbol;Acc:HGNC:24490]	3	q25.2	154121003	154257827	1	0
ENSG00000115548	KDM3A	lysine (K)-specific demethylase 3A [Source:HGNC Symbol;Acc:HGNC:20815]	2	p11.2	86440647	86492716	1	0
ENSG00000115825	PRKD3	protein kinase D3 [Source:HGNC Symbol;Acc:HGNC:9408]	2	p22.2	37250502	37324808	-1	0
ENSG00000116117	PARD3B	par-3 family cell polarity regulator beta [Source:HGNC Symbol;Acc:HGNC:14446]	2	q33.3	204545793	205620162	1	0
ENSG00000116132	PRRX1	paired related homeobox 1 [Source:HGNC Symbol;Acc:HGNC:9142]	1	q24.2	170662728	170739419	1	0
ENSG00000116147	TNR	tenascin R [Source:HGNC Symbol;Acc:HGNC:11953]	1	q25.1	175315194	175743770	-1	0
ENSG00000116205	TCEANC2	transcription elongation factor A (SII) N-terminal and central domain containing 2 [Source:HGNC Symbol;Acc:HGNC:26494]	1	p32.3	54053587	54112519	1	0
ENSG00000116478	HDAC1	histone deacetylase 1 [Source:HGNC Symbol;Acc:HGNC:4852]	1	p35.2	32292086	32333635	1	0
ENSG00000116745	RPE65	retinal pigment epithelium-specific protein 65kDa [Source:HGNC Symbol;Acc:HGNC:10294]	1	p31.3	68428822	68449959	-1	0
ENSG00000116815	CD58	CD58 molecule [Source:HGNC Symbol;Acc:HGNC:1688]	1	p13.1	116514535	116571039	-1	0
ENSG00000116962	NID1	nidogen 1 [Source:HGNC Symbol;Acc:HGNC:7821]	1	q42.3	235975830	236065162	-1	0
ENSG00000117226	GBP3	guanylate binding protein 3 [Source:HGNC Symbol;Acc:HGNC:4184]	1	p22.2	89006666	89022894	-1	0
ENSG00000117228	GBP1	guanylate binding protein 1, interferon-inducible [Source:HGNC Symbol;Acc:HGNC:4182]	1	p22.2	89052319	89065360	-1	0
ENSG00000117280	RAB29	RAB29, member RAS oncogene family [Source:HGNC Symbol;Acc:HGNC:9789]	1	q32.1	205767986	205775460	-1	0
ENSG00000117298	ECE1	endothelin converting enzyme 1 [Source:HGNC Symbol;Acc:HGNC:3146]	1	p36.12	21217247	21345504	-1	0
ENSG00000117318	ID3	inhibitor of DNA binding 3, dominant negative helix-loop-helix protein [Source:HGNC Symbol;Acc:HGNC:5362]	1	p36.12	23557918	23559794	-1	0
ENSG00000117519	CNN3	calponin 3, acidic [Source:HGNC Symbol;Acc:HGNC:2157]	1	p21.3	94896949	94927278	-1	0
ENSG00000117592	PRDX6	peroxiredoxin 6 [Source:HGNC Symbol;Acc:HGNC:16753]	1	q25.1	173477266	173488807	1	0
ENSG00000118507	AKAP7	A-kinase anchoring protein 7 [Source:HGNC Symbol;Acc:HGNC:377]	6	q23.2	131135666	131283535	1	0
ENSG00000118707	TGIF2	TGFB-induced factor homeobox 2 [Source:HGNC Symbol;Acc:HGNC:15764]	20	q11.23	36573488	36593950	1	0
ENSG00000119408	NEK6	NIMA-related kinase 6 [Source:HGNC Symbol;Acc:HGNC:7749]	9	q33.3	124257606	124353307	1	0
ENSG00000119471	HSDL2	hydroxysteroid dehydrogenase like 2 [Source:HGNC Symbol;Acc:HGNC:18572]	9	q32	112379937	112472410	1	0
ENSG00000119616	FCF1	FCF1 rRNA-processing protein [Source:HGNC Symbol;Acc:HGNC:20220]	14	q24.3	74713144	74738620	1	0
ENSG00000119711	ALDH6A1	aldehyde dehydrogenase 6 family member A1 [Source:HGNC Symbol;Acc:HGNC:7179]	14	q24.3	74056850	74084493	-1	0
ENSG00000119900	OGFRL1	opioid growth factor receptor-like 1 [Source:HGNC Symbol;Acc:HGNC:21378]	6	q13	71288803	71308950	1	0
ENSG00000119917	IFIT3	interferon induced protein with tetratricopeptide repeats 3 [Source:HGNC Symbol;Acc:HGNC:5411]	10	q23.31	89327894	89340971	1	0
ENSG00000119950	MXI1	MAX interactor 1, dimerization protein [Source:HGNC Symbol;Acc:HGNC:7534]	10	q25.2	110207605	110287365	1	0
ENSG00000120063	GNA13	guanine nucleotide binding protein (G protein), alpha 13 [Source:HGNC Symbol;Acc:HGNC:4381]	17	q24.1	65010715	65056839	-1	0
ENSG00000120149	MSX2	msh homeobox 2 [Source:HGNC Symbol;Acc:HGNC:7392]	5	q35.2	174724533	174730893	1	0
ENSG00000120885	CLU	clusterin [Source:HGNC Symbol;Acc:HGNC:2095]	8	p21.1	27596917	27615031	-1	0
ENSG00000120907	ADRA1A	adrenoceptor alpha 1A [Source:HGNC Symbol;Acc:HGNC:277]	8	p21.2	26748150	26867273	-1	0
ENSG00000121207	LRAT	lecithin retinol acyltransferase (phosphatidylcholine--retinol O-acyltransferase) [Source:HGNC Symbol;Acc:HGNC:6685]	4	q32.1	154626945	154753118	1	0
ENSG00000121440	PDZRN3	PDZ domain containing ring finger 3 [Source:HGNC Symbol;Acc:HGNC:17704]	3	p13	73382433	73624940	-1	0
ENSG00000121900	TMEM54	transmembrane protein 54 [Source:HGNC Symbol;Acc:HGNC:24143]	1	p35.1	32894594	32901438	-1	0
ENSG00000122133	PAEP	progestagen-associated endometrial protein [Source:HGNC Symbol;Acc:HGNC:8573]	9	q34.3	135561756	135566955	1	0
ENSG00000122378	FAM213A	family with sequence similarity 213 member A [Source:HGNC Symbol;Acc:HGNC:28651]	10	q23.1	80407829	80437115	1	0
ENSG00000122756	CNTFR	ciliary neurotrophic factor receptor [Source:HGNC Symbol;Acc:HGNC:2170]	9	p13.3	34551432	34590140	-1	0
ENSG00000122783	C7orf49	chromosome 7 open reading frame 49 [Source:HGNC Symbol;Acc:HGNC:22432]	7	q33	135092363	135170795	-1	0
ENSG00000122862	SRGN	serglycin [Source:HGNC Symbol;Acc:HGNC:9361]	10	q22.1	69088106	69104811	1	0
ENSG00000122971	ACADS	acyl-CoA dehydrogenase, C-2 to C-3 short chain [Source:HGNC Symbol;Acc:HGNC:90]	12	q24.31	120725735	120740008	1	0
ENSG00000122986	HVCN1	hydrogen voltage gated channel 1 [Source:HGNC Symbol;Acc:HGNC:28240]	12	q24.11	110627841	110704950	-1	0
ENSG00000123094	RASSF8	Ras association (RalGDS/AF-6) domain family (N-terminal) member 8 [Source:HGNC Symbol;Acc:HGNC:13232]	12	p12.1	25959029	26079892	1	0
ENSG00000123096	SSPN	sarcospan [Source:HGNC Symbol;Acc:HGNC:11322]	12	p12.1	26121991	26299290	1	0
ENSG00000123104	ITPR2	inositol 1,4,5-trisphosphate receptor, type 2 [Source:HGNC Symbol;Acc:HGNC:6181]	12	p11.23	26336515	26833198	-1	0
ENSG00000123374	CDK2	cyclin-dependent kinase 2 [Source:HGNC Symbol;Acc:HGNC:1771]	12	q13.2	55966769	55972784	1	0
ENSG00000123595	RAB9A	RAB9A, member RAS oncogene family [Source:HGNC Symbol;Acc:HGNC:9792]	X	p22.2	13689121	13710506	1	0
ENSG00000124067	SLC12A4	solute carrier family 12 (potassium/chloride transporter), member 4 [Source:HGNC Symbol;Acc:HGNC:10913]	16	q22.1	67943474	67969601	-1	0
ENSG00000124145	SDC4	syndecan 4 [Source:HGNC Symbol;Acc:HGNC:10661]	20	q13.12	45325288	45348424	-1	0
ENSG00000124205	EDN3	endothelin 3 [Source:HGNC Symbol;Acc:HGNC:3178]	20	q13.32	59300427	59325992	1	0
ENSG00000124440	HIF3A	hypoxia inducible factor 3, alpha subunit [Source:HGNC Symbol;Acc:HGNC:15825]	19	q13.32	46297046	46343433	1	0
ENSG00000124782	RREB1	ras responsive element binding protein 1 [Source:HGNC Symbol;Acc:HGNC:10449]	6	p24.3	7107597	7251980	1	0
ENSG00000124783	SSR1	signal sequence receptor, alpha [Source:HGNC Symbol;Acc:HGNC:11323]	6	p24.3	7268306	7347446	-1	0
ENSG00000124942	AHNAK	AHNAK nucleoprotein [Source:HGNC Symbol;Acc:HGNC:347]	11	q12.3	62433542	62556235	-1	0
ENSG00000125124	BBS2	Bardet-Biedl syndrome 2 [Source:HGNC Symbol;Acc:HGNC:967]	16	q13	56466836	56520283	-1	0
ENSG00000125148	MT2A	metallothionein 2A [Source:HGNC Symbol;Acc:HGNC:7406]	16	q13	56608199	56609497	1	0
ENSG00000125285	SOX21	SRY-box 21 [Source:HGNC Symbol;Acc:HGNC:11197]	13	q32.1	94709622	94712399	-1	0
ENSG00000125398	SOX9	SRY-box 9 [Source:HGNC Symbol;Acc:HGNC:11204]	17	q24.3	72121020	72126420	1	0
ENSG00000125462	C1orf61	chromosome 1 open reading frame 61 [Source:HGNC Symbol;Acc:HGNC:30780]	1	q22	156404250	156430701	-1	0
ENSG00000125733	TRIP10	thyroid hormone receptor interactor 10 [Source:HGNC Symbol;Acc:HGNC:12304]	19	p13.3	6737925	6751526	1	0
ENSG00000125817	CENPB	centromere protein B [Source:HGNC Symbol;Acc:HGNC:1852]	20	p13	3783851	3786690	-1	0
ENSG00000126016	AMOT	angiomotin [Source:HGNC Symbol;Acc:HGNC:17810]	X	q23	112774503	112840815	-1	0
ENSG00000126215	XRCC3	X-ray repair complementing defective repair in Chinese hamster cells 3 [Source:HGNC Symbol;Acc:HGNC:12830]	14	q32.33	103697609	103715504	-1	0
ENSG00000126777	KTN1	kinectin 1 [Source:HGNC Symbol;Acc:HGNC:6467]	14	q22.3	55559072	55701526	1	0
ENSG00000127241	MASP1	mannan-binding lectin serine peptidase 1 (C4/C2 activating component of Ra-reactive factor) [Source:HGNC Symbol;Acc:HGNC:6901]	3	q27.3	187217285	187292022	-1	0
ENSG00000127249	ATP13A4	ATPase type 13A4 [Source:HGNC Symbol;Acc:HGNC:25422]	3	q29	193402077	193593111	-1	0
ENSG00000127418	FGFRL1	fibroblast growth factor receptor-like 1 [Source:HGNC Symbol;Acc:HGNC:3693]	4	p16.3	1009936	1026897	1	0
ENSG00000128394	APOBEC3F	apolipoprotein B mRNA editing enzyme, catalytic polypeptide-like 3F [Source:HGNC Symbol;Acc:HGNC:17356]	22	q13.1	39040604	39053910	1	0
ENSG00000128791	TWSG1	twisted gastrulation BMP signaling modulator 1 [Source:HGNC Symbol;Acc:HGNC:12429]	18	p11.22	9334767	9402420	1	0
ENSG00000128849	CGNL1	cingulin-like 1 [Source:HGNC Symbol;Acc:HGNC:25931]	15	q21.3	57375967	57550727	1	0
ENSG00000129151	BBOX1	butyrobetaine (gamma), 2-oxoglutarate dioxygenase (gamma-butyrobetaine hydroxylase) 1 [Source:HGNC Symbol;Acc:HGNC:964]	11	p14.2	27040725	27127809	1	0
ENSG00000129219	PLD2	phospholipase D2 [Source:HGNC Symbol;Acc:HGNC:9068]	17	p13.2	4807096	4823434	1	0
ENSG00000129244	ATP1B2	ATPase, Na+/K+ transporting, beta 2 polypeptide [Source:HGNC Symbol;Acc:HGNC:805]	17	p13.1	7646627	7657768	1	0
ENSG00000129493	HEATR5A	HEAT repeat containing 5A [Source:HGNC Symbol;Acc:HGNC:20276]	14	q12	31291791	31420582	-1	0
ENSG00000129521	EGLN3	egl-9 family hypoxia-inducible factor 3 [Source:HGNC Symbol;Acc:HGNC:14661]	14	q13.1	33924231	34462774	-1	0
ENSG00000129675	ARHGEF6	Rac/Cdc42 guanine nucleotide exchange factor 6 [Source:HGNC Symbol;Acc:HGNC:685]	X	q26.3	136665547	136782088	-1	0
ENSG00000130055	GDPD2	glycerophosphodiester phosphodiesterase domain containing 2 [Source:HGNC Symbol;Acc:HGNC:25974]	X	q13.1	70423031	70433390	1	0
ENSG00000130066	SAT1	spermidine/spermine N1-acetyltransferase 1 [Source:HGNC Symbol;Acc:HGNC:10540]	X	p22.11	23783173	23786226	1	0
ENSG00000130203	APOE	apolipoprotein E [Source:HGNC Symbol;Acc:HGNC:613]	19	q13.32	44905754	44909393	1	0
ENSG00000130303	BST2	bone marrow stromal cell antigen 2 [Source:HGNC Symbol;Acc:HGNC:1119]	19	p13.11	17402939	17405648	-1	0
ENSG00000130413	STK33	serine/threonine kinase 33 [Source:HGNC Symbol;Acc:HGNC:14568]	11	p15.4	8391868	8594289	-1	0
ENSG00000130675	MNX1	motor neuron and pancreas homeobox 1 [Source:HGNC Symbol;Acc:HGNC:4979]	7	q36.3	156994051	157010651	-1	0
ENSG00000131115	ZNF227	zinc finger protein 227 [Source:HGNC Symbol;Acc:HGNC:13020]	19	q13.31	44207547	44237268	1	0
ENSG00000131153	GINS2	GINS complex subunit 2 (Psf2 homolog) [Source:HGNC Symbol;Acc:HGNC:24575]	16	q24.1	85676198	85690073	-1	0
ENSG00000131196	NFATC1	nuclear factor of activated T-cells, cytoplasmic, calcineurin-dependent 1 [Source:HGNC Symbol;Acc:HGNC:7775]	18	q23	79395856	79529325	1	0
ENSG00000131771	PPP1R1B	protein phosphatase 1 regulatory inhibitor subunit 1B [Source:HGNC Symbol;Acc:HGNC:9287]	17	q12	39626740	39636626	1	0
ENSG00000132000	PODNL1	podocan-like 1 [Source:HGNC Symbol;Acc:HGNC:26275]	19	p13.12	13931187	13953392	-1	0
ENSG00000132141	CCT6B	chaperonin containing TCP1, subunit 6B (zeta 2) [Source:HGNC Symbol;Acc:HGNC:1621]	17	q12	34927859	34981078	-1	0
ENSG00000132164	SLC6A11	solute carrier family 6 (neurotransmitter transporter), member 11 [Source:HGNC Symbol;Acc:HGNC:11044]	3	p25.3	10816200	10940733	1	0
ENSG00000132329	RAMP1	receptor (G protein-coupled) activity modifying protein 1 [Source:HGNC Symbol;Acc:HGNC:9843]	2	q37.3	237858893	237912114	1	0
ENSG00000132405	TBC1D14	TBC1 domain family member 14 [Source:HGNC Symbol;Acc:HGNC:29246]	4	p16.1	6909242	7033118	1	0
ENSG00000132446	FTHL17	ferritin, heavy polypeptide-like 17 [Source:HGNC Symbol;Acc:HGNC:3987]	X	p21.2	31071241	31072053	-1	0
ENSG00000132470	ITGB4	integrin subunit beta 4 [Source:HGNC Symbol;Acc:HGNC:6158]	17	q25.1	75721328	75757818	1	1
ENSG00000132541	HRSP12	heat-responsive protein 12 [Source:HGNC Symbol;Acc:HGNC:16897]	8	q22.2	98102344	98117241	-1	0
ENSG00000132561	MATN2	matrilin 2 [Source:HGNC Symbol;Acc:HGNC:6908]	8	q22.1	97868840	98036716	1	0
ENSG00000132570	PCBD2	pterin-4 alpha-carbinolamine dehydratase/dimerization cofactor of hepatocyte nuclear factor 1 alpha (TCF1) 2 [Source:HGNC Symbol;Acc:HGNC:24474]	5	q31.1	134904906	135007959	1	0
ENSG00000132613	MTSS1L	metastasis suppressor 1-like [Source:HGNC Symbol;Acc:HGNC:25094]	16	q22.1	70661204	70686066	-1	0
ENSG00000132692	BCAN	brevican [Source:HGNC Symbol;Acc:HGNC:23059]	1	q23.1	156641390	156659532	1	0
ENSG00000133065	SLC41A1	solute carrier family 41 (magnesium transporter), member 1 [Source:HGNC Symbol;Acc:HGNC:19429]	1	q32.1	205789093	205813748	-1	0
ENSG00000133131	MORC4	MORC family CW-type zinc finger 4 [Source:HGNC Symbol;Acc:HGNC:23485]	X	q22.3	106813871	107000244	-1	0
ENSG00000133789	SWAP70	SWAP switching B-cell complex 70kDa subunit [Source:HGNC Symbol;Acc:HGNC:17070]	11	p15.4	9664077	9752991	1	0
ENSG00000134042	MRO	maestro [Source:HGNC Symbol;Acc:HGNC:24121]	18	q21.2	50795120	50825402	-1	0
ENSG00000134201	GSTM5	glutathione S-transferase mu 5 [Source:HGNC Symbol;Acc:HGNC:4637]	1	p13.3	109712255	109775428	1	0
ENSG00000134250	NOTCH2	notch 2 [Source:HGNC Symbol;Acc:HGNC:7882]	1	p12	119911553	120069626	-1	0
ENSG00000134531	EMP1	epithelial membrane protein 1 [Source:HGNC Symbol;Acc:HGNC:3333]	12	p13.1	13196716	13219939	1	0
ENSG00000134548	SPX	spexin hormone [Source:HGNC Symbol;Acc:HGNC:28139]	12	p12.1	21526307	21537377	1	0
ENSG00000134824	FADS2	fatty acid desaturase 2 [Source:HGNC Symbol;Acc:HGNC:3575]	11	q12.2	61792980	61867354	1	0
ENSG00000134853	PDGFRA	platelet-derived growth factor receptor, alpha polypeptide [Source:HGNC Symbol;Acc:HGNC:8803]	4	q12	54229097	54298247	1	0
ENSG00000134864	GGACT	gamma-glutamylamine cyclotransferase [Source:HGNC Symbol;Acc:HGNC:25100]	13	q32.3	100530164	100589528	-1	0
ENSG00000135047	CTSL	cathepsin L [Source:HGNC Symbol;Acc:HGNC:2537]	9	q21.33	87725519	87731393	1	0
ENSG00000135063	FAM189A2	family with sequence similarity 189 member A2 [Source:HGNC Symbol;Acc:HGNC:24820]	9	q21.12	69324572	69392455	1	0
ENSG00000135069	PSAT1	phosphoserine aminotransferase 1 [Source:HGNC Symbol;Acc:HGNC:19129]	9	q21.2	78297143	78330093	1	0
ENSG00000135094	SDS	serine dehydratase [Source:HGNC Symbol;Acc:HGNC:10691]	12	q24.13	113392445	113426301	-1	0
ENSG00000135097	MSI1	musashi RNA binding protein 1 [Source:HGNC Symbol;Acc:HGNC:7330]	12	q24.31	120341330	120369180	-1	0
ENSG00000135245	HILPDA	hypoxia inducible lipid droplet-associated [Source:HGNC Symbol;Acc:HGNC:28859]	7	q32.1	128455849	128458418	1	0
ENSG00000135272	MDFIC	MyoD family inhibitor domain containing [Source:HGNC Symbol;Acc:HGNC:28870]	7	q31.1	114922154	115019916	1	0
ENSG00000135338	LCA5	Leber congenital amaurosis 5 [Source:HGNC Symbol;Acc:HGNC:31923]	6	q14.1	79484991	79537458	-1	0
ENSG00000135404	CD63	CD63 molecule [Source:HGNC Symbol;Acc:HGNC:1692]	12	q13.2	55725323	55729707	-1	0
ENSG00000135424	ITGA7	integrin subunit alpha 7 [Source:HGNC Symbol;Acc:HGNC:6143]	12	q13.2	55684568	55716043	-1	0
ENSG00000135437	RDH5	retinol dehydrogenase 5 (11-cis/9-cis) [Source:HGNC Symbol;Acc:HGNC:9940]	12	q13.2	55720367	55724705	1	0
ENSG00000135446	CDK4	cyclin-dependent kinase 4 [Source:HGNC Symbol;Acc:HGNC:1773]	12	q14.1	57747727	57756013	-1	0
ENSG00000135547	HEY2	hes-related family bHLH transcription factor with YRPW motif 2 [Source:HGNC Symbol;Acc:HGNC:4881]	6	q22.31	125747664	125761269	1	0
ENSG00000135677	GNS	glucosamine (N-acetyl)-6-sulfatase [Source:HGNC Symbol;Acc:HGNC:4422]	12	q14.3	64713445	64759447	-1	0
ENSG00000135744	AGT	angiotensinogen (serpin peptidase inhibitor, clade A, member 8) [Source:HGNC Symbol;Acc:HGNC:333]	1	q42.2	230702523	230714297	-1	0
ENSG00000135916	ITM2C	integral membrane protein 2C [Source:HGNC Symbol;Acc:HGNC:6175]	2	q37.1	230864639	230879248	1	0
ENSG00000135919	SERPINE2	serpin peptidase inhibitor, clade E (nexin, plasminogen activator inhibitor type 1), member 2 [Source:HGNC Symbol;Acc:HGNC:8951]	2	q36.1	223975112	224039319	-1	0
ENSG00000136044	APPL2	adaptor protein, phosphotyrosine interaction, PH domain and leucine zipper containing 2 [Source:HGNC Symbol;Acc:HGNC:18242]	12	q23.3	105173296	105236238	-1	0
ENSG00000136160	EDNRB	endothelin receptor type B [Source:HGNC Symbol;Acc:HGNC:3180]	13	q22.3	77895481	77919768	-1	0
ENSG00000136205	TNS3	tensin 3 [Source:HGNC Symbol;Acc:HGNC:21616]	7	p12.3	47275154	47582558	-1	0
ENSG00000136802	LRRC8A	leucine-rich repeat containing 8 family member A [Source:HGNC Symbol;Acc:HGNC:19027]	9	q34.11	128882112	128918039	1	0
ENSG00000136826	KLF4	Kruppel-like factor 4 (gut) [Source:HGNC Symbol;Acc:HGNC:6348]	9	q31.2	107484852	107490482	-1	0
ENSG00000136869	TLR4	toll-like receptor 4 [Source:HGNC Symbol;Acc:HGNC:11850]	9	q33.1	117704332	117716871	1	0
ENSG00000136935	GOLGA1	golgin A1 [Source:HGNC Symbol;Acc:HGNC:4424]	9	q33.3	124878357	124948492	-1	0
ENSG00000137133	HINT2	histidine triad nucleotide binding protein 2 [Source:HGNC Symbol;Acc:HGNC:18344]	9	p13.3	35812960	35815354	-1	0
ENSG00000137502	RAB30	RAB30, member RAS oncogene family [Source:HGNC Symbol;Acc:HGNC:9770]	11	q14.1	82973133	83071923	-1	0
ENSG00000137507	LRRC32	leucine rich repeat containing 32 [Source:HGNC Symbol;Acc:HGNC:4161]	11	q13.5	76657524	76670747	-1	0
ENSG00000137509	PRCP	prolylcarboxypeptidase [Source:HGNC Symbol;Acc:HGNC:9344]	11	q14.1	82823502	82970584	-1	0
ENSG00000137561	TTPA	tocopherol (alpha) transfer protein [Source:HGNC Symbol;Acc:HGNC:12404]	8	q12.3	63048553	63086053	-1	0
ENSG00000137693	YAP1	Yes associated protein 1 [Source:HGNC Symbol;Acc:HGNC:16262]	11	q22.1	102110461	102233423	1	0
ENSG00000137831	UACA	uveal autoantigen with coiled-coil domains and ankyrin repeats [Source:HGNC Symbol;Acc:HGNC:15947]	15	q23	70654554	70763593	-1	0
ENSG00000137834	SMAD6	SMAD family member 6 [Source:HGNC Symbol;Acc:HGNC:6772]	15	q22.31	66702228	66782848	1	0
ENSG00000137936	BCAR3	breast cancer anti-estrogen resistance 3 [Source:HGNC Symbol;Acc:HGNC:973]	1	p22.1	93561786	93847150	-1	0
ENSG00000137965	IFI44	interferon induced protein 44 [Source:HGNC Symbol;Acc:HGNC:16938]	1	p31.1	78649796	78664078	1	0
ENSG00000138029	HADHB	hydroxyacyl-CoA dehydrogenase/3-ketoacyl-CoA thiolase/enoyl-CoA hydratase (trifunctional protein), beta subunit [Source:HGNC Symbol;Acc:HGNC:4803]	2	p23.3	26243170	26290468	1	0
ENSG00000138449	SLC40A1	solute carrier family 40 (iron-regulated transporter), member 1 [Source:HGNC Symbol;Acc:HGNC:10909]	2	q32.2	189560579	189583758	-1	0
ENSG00000138496	PARP9	poly(ADP-ribose) polymerase family member 9 [Source:HGNC Symbol;Acc:HGNC:24118]	3	q21.1	122527924	122564577	-1	0
ENSG00000138600	SPPL2A	signal peptide peptidase like 2A [Source:HGNC Symbol;Acc:HGNC:30227]	15	q21.2	50702266	50765808	-1	0
ENSG00000138621	PPCDC	phosphopantothenoylcysteine decarboxylase [Source:HGNC Symbol;Acc:HGNC:28107]	15	q24.2	75023555	75117462	1	0
ENSG00000138685	FGF2	fibroblast growth factor 2 (basic) [Source:HGNC Symbol;Acc:HGNC:3676]	4	q28.1	122826708	122898236	1	0
ENSG00000138696	BMPR1B	bone morphogenetic protein receptor type IB [Source:HGNC Symbol;Acc:HGNC:1077]	4	q22.3	94757968	95158448	1	0
ENSG00000138738	PRDM5	PR domain containing 5 [Source:HGNC Symbol;Acc:HGNC:9349]	4	q27	120684919	120922870	-1	0
ENSG00000139132	FGD4	FYVE, RhoGEF and PH domain containing 4 [Source:HGNC Symbol;Acc:HGNC:19125]	12	p11.21	32399529	32646050	1	0
ENSG00000139192	TAPBPL	TAP binding protein-like [Source:HGNC Symbol;Acc:HGNC:30683]	12	p13.31	6451690	6466517	1	0
ENSG00000139218	SCAF11	SR-related CTD-associated factor 11 [Source:HGNC Symbol;Acc:HGNC:10784]	12	q12	45919131	45992120	-1	0
ENSG00000139323	POC1B	POC1 centriolar protein B [Source:HGNC Symbol;Acc:HGNC:30836]	12	q21.33	89419718	89526024	-1	0
ENSG00000139352	ASCL1	achaete-scute family bHLH transcription factor 1 [Source:HGNC Symbol;Acc:HGNC:738]	12	q23.2	102957686	102960516	1	0
ENSG00000139549	DHH	desert hedgehog [Source:HGNC Symbol;Acc:HGNC:2865]	12	q13.12	49089421	49094819	-1	0
ENSG00000139921	TMX1	thioredoxin-related transmembrane protein 1 [Source:HGNC Symbol;Acc:HGNC:15487]	14	q22.1	51240162	51257546	1	0
ENSG00000140022	STON2	stonin 2 [Source:HGNC Symbol;Acc:HGNC:30652]	14	q31.1	81260656	81436465	-1	0
ENSG00000140262	TCF12	transcription factor 12 [Source:HGNC Symbol;Acc:HGNC:11623]	15	q21.3	56918623	57299281	1	0
ENSG00000140350	ANP32A	acidic nuclear phosphoprotein 32 family member A [Source:HGNC Symbol;Acc:HGNC:13233]	15	q23	68778535	68820897	-1	0
ENSG00000140987	ZSCAN32	zinc finger and SCAN domain containing 32 [Source:HGNC Symbol;Acc:HGNC:20812]	16	p13.3	3382081	3401065	-1	0
ENSG00000141380	SS18	synovial sarcoma translocation, chromosome 18 [Source:HGNC Symbol;Acc:HGNC:11340]	18	q11.2	26016253	26091217	-1	0
ENSG00000141469	SLC14A1	solute carrier family 14 (urea transporter), member 1 (Kidd blood group) [Source:HGNC Symbol;Acc:HGNC:10918]	18	q12.3	45724127	45752520	1	0
ENSG00000141510	TP53	tumor protein p53 [Source:HGNC Symbol;Acc:HGNC:11998]	17	p13.1	7661779	7687550	-1	0
ENSG00000141639	MAPK4	mitogen-activated protein kinase 4 [Source:HGNC Symbol;Acc:HGNC:6878]	18	q21.1	50560078	50731824	1	0
ENSG00000141736	ERBB2	erb-b2 receptor tyrosine kinase 2 [Source:HGNC Symbol;Acc:HGNC:3430]	17	q12	39687914	39730426	1	0
ENSG00000142227	EMP3	epithelial membrane protein 3 [Source:HGNC Symbol;Acc:HGNC:3335]	19	q13.33	48321509	48330553	1	0
ENSG00000142676	RPL11	ribosomal protein L11 [Source:HGNC Symbol;Acc:HGNC:10301]	1	p36.11	23691779	23696425	1	0
ENSG00000143149	ALDH9A1	aldehyde dehydrogenase 9 family member A1 [Source:HGNC Symbol;Acc:HGNC:412]	1	q24.1	165662216	165698863	-1	0
ENSG00000143416	SELENBP1	selenium binding protein 1 [Source:HGNC Symbol;Acc:HGNC:10719]	1	q21.3	151364302	151372733	-1	0
ENSG00000143514	TP53BP2	tumor protein p53 binding protein 2 [Source:HGNC Symbol;Acc:HGNC:12000]	1	q41	223779899	223845972	-1	0
ENSG00000143546	S100A8	S100 calcium binding protein A8 [Source:HGNC Symbol;Acc:HGNC:10498]	1	q21.3	153390032	153391188	-1	0
ENSG00000143553	SNAPIN	SNAP-associated protein [Source:HGNC Symbol;Acc:HGNC:17145]	1	q21.3	153658654	153661830	1	0
ENSG00000143603	KCNN3	potassium channel, calcium activated intermediate/small conductance subfamily N alpha, member 3 [Source:HGNC Symbol;Acc:HGNC:6292]	1	q21.3	154697455	154870280	-1	0
ENSG00000143622	RIT1	Ras-like without CAAX 1 [Source:HGNC Symbol;Acc:HGNC:10023]	1	q22	155897808	155911404	-1	0
ENSG00000143772	ITPKB	inositol-trisphosphate 3-kinase B [Source:HGNC Symbol;Acc:HGNC:6179]	1	q42.12	226631690	226739323	-1	0
ENSG00000143815	LBR	lamin B receptor [Source:HGNC Symbol;Acc:HGNC:6518]	1	q42.12	225401502	225428925	-1	0
ENSG00000143819	EPHX1	epoxide hydrolase 1, microsomal (xenobiotic) [Source:HGNC Symbol;Acc:HGNC:3401]	1	q42.12	225810092	225845563	1	0
ENSG00000143842	SOX13	SRY-box 13 [Source:HGNC Symbol;Acc:HGNC:11192]	1	q32.1	204073115	204127743	1	0
ENSG00000144655	CSRNP1	cysteine-serine-rich nuclear protein 1 [Source:HGNC Symbol;Acc:HGNC:14300]	3	p22.2	39141855	39154562	-1	0
ENSG00000144730	IL17RD	interleukin 17 receptor D [Source:HGNC Symbol;Acc:HGNC:17616]	3	p14.3	57089982	57170306	-1	0
ENSG00000144749	LRIG1	leucine-rich repeats and immunoglobulin-like domains 1 [Source:HGNC Symbol;Acc:HGNC:17360]	3	p14.1	66378797	66501263	-1	0
ENSG00000144857	BOC	BOC cell adhesion associated, oncogene regulated [Source:HGNC Symbol;Acc:HGNC:17173]	3	q13.2	113211003	113287459	1	0
ENSG00000144908	ALDH1L1	aldehyde dehydrogenase 1 family member L1 [Source:HGNC Symbol;Acc:HGNC:3978]	3	q21.3	126103562	126197994	-1	0
ENSG00000145390	USP53	ubiquitin specific peptidase 53 [Source:HGNC Symbol;Acc:HGNC:29255]	4	q26	119212587	119295517	1	0
ENSG00000145476	CYP4V2	cytochrome P450 family 4 subfamily V member 2 [Source:HGNC Symbol;Acc:HGNC:23198]	4	q35.1	186191520	186213456	1	0
ENSG00000145555	MYO10	myosin X [Source:HGNC Symbol;Acc:HGNC:7593]	5	p15.1	16661914	16936276	-1	0
ENSG00000145721	LIX1	limb and CNS expressed 1 [Source:HGNC Symbol;Acc:HGNC:18581]	5	q15	97091867	97142872	-1	0
ENSG00000146005	PSD2	pleckstrin and Sec7 domain containing 2 [Source:HGNC Symbol;Acc:HGNC:19092]	5	q31.2	139795821	139844466	1	0
ENSG00000146425	DYNLT1	dynein, light chain, Tctex-type 1 [Source:HGNC Symbol;Acc:HGNC:11697]	6	q25.3	158636474	158644739	-1	0
ENSG00000146535	GNA12	guanine nucleotide binding protein (G protein) alpha 12 [Source:HGNC Symbol;Acc:HGNC:4380]	7	p22.2	2728112	2844324	-1	0
ENSG00000146648	EGFR	epidermal growth factor receptor [Source:HGNC Symbol;Acc:HGNC:3236]	7	p11.2	55019021	55256620	1	0
ENSG00000147027	TMEM47	transmembrane protein 47 [Source:HGNC Symbol;Acc:HGNC:18515]	X	p21.1	34627064	34657288	-1	0
ENSG00000147065	MSN	moesin [Source:HGNC Symbol;Acc:HGNC:7373]	X	q12	65588377	65741931	1	0
ENSG00000147119	CHST7	carbohydrate (N-acetylglucosamine 6-O) sulfotransferase 7 [Source:HGNC Symbol;Acc:HGNC:13817]	X	p11.3	46573784	46598408	1	0
ENSG00000147475	ERLIN2	ER lipid raft associated 2 [Source:HGNC Symbol;Acc:HGNC:1356]	8	p11.23	37736599	37759101	1	0
ENSG00000147588	PMP2	peripheral myelin protein 2 [Source:HGNC Symbol;Acc:HGNC:9117]	8	q21.13	81440326	81447523	-1	0
ENSG00000147872	PLIN2	perilipin 2 [Source:HGNC Symbol;Acc:HGNC:248]	9	p22.1	19108375	19149290	-1	0
ENSG00000147874	HAUS6	HAUS augmin like complex subunit 6 [Source:HGNC Symbol;Acc:HGNC:25948]	9	p22.1	19053143	19103119	-1	0
ENSG00000147883	CDKN2B	cyclin-dependent kinase inhibitor 2B (p15, inhibits CDK4) [Source:HGNC Symbol;Acc:HGNC:1788]	9	p21.3	22002903	22009363	-1	0
ENSG00000148175	STOM	stomatin [Source:HGNC Symbol;Acc:HGNC:3383]	9	q33.2	121338988	121370304	-1	0
ENSG00000148296	SURF6	surfeit 6 [Source:HGNC Symbol;Acc:HGNC:11478]	9	q34.2	133328774	133336398	-1	0
ENSG00000148400	NOTCH1	notch 1 [Source:HGNC Symbol;Acc:HGNC:7881]	9	q34.3	136494444	136545862	-1	0
ENSG00000148450	MSRB2	methionine sulfoxide reductase B2 [Source:HGNC Symbol;Acc:HGNC:17061]	10	p12.2	23095506	23122013	1	0
ENSG00000148700	ADD3	adducin 3 [Source:HGNC Symbol;Acc:HGNC:245]	10	q25.1	109996368	110135565	1	0
ENSG00000148734	NPFFR1	neuropeptide FF receptor 1 [Source:HGNC Symbol;Acc:HGNC:17425]	10	q22.1	70247329	70283676	-1	0
ENSG00000149257	SERPINH1	serpin peptidase inhibitor, clade H (heat shock protein 47), member 1, (collagen binding protein 1) [Source:HGNC Symbol;Acc:HGNC:1546]	11	q13.5	75562056	75572783	1	0
ENSG00000149292	TTC12	tetratricopeptide repeat domain 12 [Source:HGNC Symbol;Acc:HGNC:23700]	11	q23.2	113314529	113383544	1	0
ENSG00000149564	ESAM	endothelial cell adhesion molecule [Source:HGNC Symbol;Acc:HGNC:17474]	11	q24.2	124752583	124762290	-1	0
ENSG00000150459	SAP18	Sin3A associated protein 18kDa [Source:HGNC Symbol;Acc:HGNC:10530]	13	q12.11	21140514	21149084	1	0
ENSG00000150540	HNMT	histamine N-methyltransferase [Source:HGNC Symbol;Acc:HGNC:5028]	2	q22.1	137964020	138016364	1	0
ENSG00000150907	FOXO1	forkhead box O1 [Source:HGNC Symbol;Acc:HGNC:3819]	13	q14.11	40555667	40666597	-1	0
ENSG00000151012	SLC7A11	solute carrier family 7 (anionic amino acid transporter light chain, xc- system), member 11 [Source:HGNC Symbol;Acc:HGNC:11059]	4	q28.3	138164097	138242349	-1	0
ENSG00000151023	ENKUR	enkurin, TRPC channel interacting protein [Source:HGNC Symbol;Acc:HGNC:28388]	10	p12.1	24981979	25062279	-1	0
ENSG00000151322	NPAS3	neuronal PAS domain protein 3 [Source:HGNC Symbol;Acc:HGNC:19311]	14	q13.1	32934933	33804176	1	0
ENSG00000151491	EPS8	epidermal growth factor receptor pathway substrate 8 [Source:HGNC Symbol;Acc:HGNC:3420]	12	p12.3	15620158	15882329	-1	0
ENSG00000151929	BAG3	BCL2 associated athanogene 3 [Source:HGNC Symbol;Acc:HGNC:939]	10	q26.11	119651370	119677819	1	0
ENSG00000152284	TCF7L1	transcription factor 7-like 1 (T-cell specific, HMG-box) [Source:HGNC Symbol;Acc:HGNC:11640]	2	p11.2	85133410	85310388	1	0
ENSG00000152558	TMEM123	transmembrane protein 123 [Source:HGNC Symbol;Acc:HGNC:30138]	11	q22.2	102396332	102470384	-1	0
ENSG00000152661	GJA1	gap junction protein alpha 1 [Source:HGNC Symbol;Acc:HGNC:4274]	6	q22.31	121435692	121449727	1	0
ENSG00000152763	WDR78	WD repeat domain 78 [Source:HGNC Symbol;Acc:HGNC:26252]	1	p31.3	66812885	66924887	-1	0
ENSG00000152990	ADGRA3	adhesion G protein-coupled receptor A3 [Source:HGNC Symbol;Acc:HGNC:13839]	4	p15.2	22345071	22516054	-1	0
ENSG00000153822	KCNJ16	potassium channel, inwardly rectifying subfamily J, member 16 [Source:HGNC Symbol;Acc:HGNC:6262]	17	q24.3	70053429	70135608	1	0
ENSG00000153902	LGI4	leucine-rich repeat LGI family member 4 [Source:HGNC Symbol;Acc:HGNC:18712]	19	q13.12	35124513	35142451	-1	0
ENSG00000153930	ANKFN1	ankyrin repeat and fibronectin type III domain containing 1 [Source:HGNC Symbol;Acc:HGNC:26766]	17	q22	56110958	56511659	1	0
ENSG00000154059	IMPACT	impact RWD domain protein [Source:HGNC Symbol;Acc:HGNC:20387]	18	q11.2	24426616	24453535	1	0
ENSG00000154134	ROBO3	roundabout guidance receptor 3 [Source:HGNC Symbol;Acc:HGNC:13433]	11	q24.2	124865386	124881470	1	0
ENSG00000154175	ABI3BP	ABI family member 3 binding protein [Source:HGNC Symbol;Acc:HGNC:17265]	3	q12.2	100749156	100993515	-1	0
ENSG00000154188	ANGPT1	angiopoietin 1 [Source:HGNC Symbol;Acc:HGNC:484]	8	q23.1	107249482	107498055	-1	0
ENSG00000154217	PITPNC1	phosphatidylinositol transfer protein, cytoplasmic 1 [Source:HGNC Symbol;Acc:HGNC:21045]	17	q24.2	67377281	67697261	1	0
ENSG00000154274	C4orf19	chromosome 4 open reading frame 19 [Source:HGNC Symbol;Acc:HGNC:25618]	4	p14	37453941	37623495	1	0
ENSG00000154310	TNIK	TRAF2 and NCK interacting kinase [Source:HGNC Symbol;Acc:HGNC:30765]	3	q26.31	171061339	171460408	-1	0
ENSG00000154319	FAM167A	family with sequence similarity 167 member A [Source:HGNC Symbol;Acc:HGNC:15549]	8	p23.1	11421463	11474715	-1	0
ENSG00000154553	PDLIM3	PDZ and LIM domain 3 [Source:HGNC Symbol;Acc:HGNC:20767]	4	q35.1	185500660	185535612	-1	0
ENSG00000154721	JAM2	junctional adhesion molecule 2 [Source:HGNC Symbol;Acc:HGNC:14686]	21	q21.3	25639272	25717562	1	0
ENSG00000154856	APCDD1	adenomatosis polyposis coli down-regulated 1 [Source:HGNC Symbol;Acc:HGNC:15718]	18	p11.22	10454628	10489948	1	0
ENSG00000154930	ACSS1	acyl-CoA synthetase short-chain family member 1 [Source:HGNC Symbol;Acc:HGNC:16091]	20	p11.21	25006230	25058980	-1	0
ENSG00000155189	AGPAT5	1-acylglycerol-3-phosphate O-acyltransferase 5 [Source:HGNC Symbol;Acc:HGNC:20886]	8	p23.1	6708357	6759666	1	0
ENSG00000155324	GRAMD3	GRAM domain containing 3 [Source:HGNC Symbol;Acc:HGNC:24911]	5	q23.2	126360132	126496494	1	0
ENSG00000155363	MOV10	Mov10 RISC complex RNA helicase [Source:HGNC Symbol;Acc:HGNC:7200]	1	p13.2	112673141	112700746	1	0
ENSG00000155366	RHOC	ras homolog family member C [Source:HGNC Symbol;Acc:HGNC:669]	1	p13.2	112701106	112707434	-1	0
ENSG00000155368	DBI	diazepam binding inhibitor (GABA receptor modulator, acyl-CoA binding protein) [Source:HGNC Symbol;Acc:HGNC:2690]	2	q14.2	119366921	119372560	1	0
ENSG00000157150	TIMP4	TIMP metallopeptidase inhibitor 4 [Source:HGNC Symbol;Acc:HGNC:11823]	3	p25.2	12153051	12159351	-1	0
ENSG00000157399	ARSE	arylsulfatase E (chondrodysplasia punctata 1) [Source:HGNC Symbol;Acc:HGNC:719]	X	p22.33	2934632	2968310	-1	0
ENSG00000157911	PEX10	peroxisomal biogenesis factor 10 [Source:HGNC Symbol;Acc:HGNC:8851]	1	p36.32	2403964	2413797	-1	0
ENSG00000158270	COLEC12	collectin subfamily member 12 [Source:HGNC Symbol;Acc:HGNC:16016]	18	p11.32	316740	500722	-1	0
ENSG00000158457	TSPAN33	tetraspanin 33 [Source:HGNC Symbol;Acc:HGNC:28743]	7	q32.1	129144892	129169697	1	0
ENSG00000159403	C1R	complement component 1, r subcomponent [Source:HGNC Symbol;Acc:HGNC:1246]	12	p13.31	7080209	7092607	-1	0
ENSG00000159723	AGRP	agouti related neuropeptide [Source:HGNC Symbol;Acc:HGNC:330]	16	q22.1	67482571	67483813	-1	0
ENSG00000160049	DFFA	DNA fragmentation factor, 45kDa, alpha polypeptide [Source:HGNC Symbol;Acc:HGNC:2772]	1	p36.22	10456522	10472526	-1	0
ENSG00000160213	CSTB	cystatin B [Source:HGNC Symbol;Acc:HGNC:2482]	21	q22.3	43772512	43776445	-1	0
ENSG00000160293	VAV2	vav guanine nucleotide exchange factor 2 [Source:HGNC Symbol;Acc:HGNC:12658]	9	q34.2	133761894	133992604	-1	0
ENSG00000160606	TLCD1	TLC domain containing 1 [Source:HGNC Symbol;Acc:HGNC:25177]	17	q11.2	28724348	28727935	-1	0
ENSG00000160712	IL6R	interleukin 6 receptor [Source:HGNC Symbol;Acc:HGNC:6019]	1	q21.3	154405193	154469450	1	0
ENSG00000161509	GRIN2C	glutamate receptor, ionotropic, N-methyl D-aspartate 2C [Source:HGNC Symbol;Acc:HGNC:4587]	17	q25.1	74842023	74861504	-1	0
ENSG00000162337	LRP5	LDL receptor related protein 5 [Source:HGNC Symbol;Acc:HGNC:6697]	11	q13.2	68312609	68449275	1	0
ENSG00000162407	PLPP3	phospholipid phosphatase 3 [Source:HGNC Symbol;Acc:HGNC:9229]	1	p32.2	56494747	56645301	-1	0
ENSG00000162512	SDC3	syndecan 3 [Source:HGNC Symbol;Acc:HGNC:10660]	1	p35.2	30869467	30908761	-1	0
ENSG00000162520	SYNC	syncoilin, intermediate filament protein [Source:HGNC Symbol;Acc:HGNC:28897]	1	p35.1	32680360	32703596	-1	0
ENSG00000162733	DDR2	discoidin domain receptor tyrosine kinase 2 [Source:HGNC Symbol;Acc:HGNC:2731]	1	q23.3	162631373	162787400	1	0
ENSG00000162734	PEA15	phosphoprotein enriched in astrocytes 15 [Source:HGNC Symbol;Acc:HGNC:8822]	1	q23.2	160205337	160215376	1	0
ENSG00000162909	CAPN2	calpain 2, (m/II) large subunit [Source:HGNC Symbol;Acc:HGNC:1479]	1	q41	223701593	223776018	1	0
ENSG00000162994	CLHC1	clathrin heavy chain linker domain containing 1 [Source:HGNC Symbol;Acc:HGNC:26453]	2	p16.1	55174791	55232563	-1	0
ENSG00000163110	PDLIM5	PDZ and LIM domain 5 [Source:HGNC Symbol;Acc:HGNC:17468]	4	q22.3	94451857	94668227	1	0
ENSG00000163285	GABRG1	gamma-aminobutyric acid (GABA) A receptor, gamma 1 [Source:HGNC Symbol;Acc:HGNC:4086]	4	p12	46035769	46124081	-1	0
ENSG00000163346	PBXIP1	pre-B-cell leukemia homeobox interacting protein 1 [Source:HGNC Symbol;Acc:HGNC:21199]	1	q21.3	154944076	154956123	-1	0
ENSG00000163431	LMOD1	leiomodin 1 (smooth muscle) [Source:HGNC Symbol;Acc:HGNC:6647]	1	q32.1	201896452	201946588	-1	0
ENSG00000163453	IGFBP7	insulin like growth factor binding protein 7 [Source:HGNC Symbol;Acc:HGNC:5476]	4	q12	57030773	57110385	-1	0
ENSG00000163467	TSACC	TSSK6 activating co-chaperone [Source:HGNC Symbol;Acc:HGNC:30636]	1	q22	156337314	156346995	1	0
ENSG00000163629	PTPN13	protein tyrosine phosphatase, non-receptor type 13 (APO-1/CD95 (Fas)-associated phosphatase) [Source:HGNC Symbol;Acc:HGNC:9646]	4	q21.3	86594315	86815171	1	0
ENSG00000163638	ADAMTS9	ADAM metallopeptidase with thrombospondin type 1 motif 9 [Source:HGNC Symbol;Acc:HGNC:13202]	3	p14.1	64515654	64688000	-1	0
ENSG00000163702	IL17RC	interleukin 17 receptor C [Source:HGNC Symbol;Acc:HGNC:18358]	3	p25.3	9917074	9933630	1	0
ENSG00000163762	TM4SF18	transmembrane 4 L six family member 18 [Source:HGNC Symbol;Acc:HGNC:25181]	3	q25.1	149318498	149334414	-1	0
ENSG00000163840	DTX3L	deltex 3 like, E3 ubiquitin ligase [Source:HGNC Symbol;Acc:HGNC:30323]	3	q21.1	122564238	122575203	1	0
ENSG00000163879	DNALI1	dynein, axonemal, light intermediate chain 1 [Source:HGNC Symbol;Acc:HGNC:14353]	1	p34.3	37556919	37566857	1	0
ENSG00000163946	FAM208A	family with sequence similarity 208 member A [Source:HGNC Symbol;Acc:HGNC:30314]	3	p14.3	56620133	56683237	-1	0
ENSG00000164089	ETNPPL	ethanolamine-phosphate phospho-lyase [Source:HGNC Symbol;Acc:HGNC:14404]	4	q25	108742040	108763054	-1	0
ENSG00000164104	HMGB2	high mobility group box 2 [Source:HGNC Symbol;Acc:HGNC:5000]	4	q34.1	173331695	173335125	-1	0
ENSG00000164111	ANXA5	annexin A5 [Source:HGNC Symbol;Acc:HGNC:543]	4	q27	121667955	121697113	-1	0
ENSG00000164292	RHOBTB3	Rho-related BTB domain containing 3 [Source:HGNC Symbol;Acc:HGNC:18757]	5	q15	95713522	95824383	1	0
ENSG00000164296	TIGD6	tigger transposable element derived 6 [Source:HGNC Symbol;Acc:HGNC:18332]	5	q32	149993118	150001167	-1	0
ENSG00000164543	STK17A	serine/threonine kinase 17a [Source:HGNC Symbol;Acc:HGNC:11395]	7	p13	43582758	43626786	1	0
ENSG00000164574	GALNT10	polypeptide N-acetylgalactosaminyltransferase 10 [Source:HGNC Symbol;Acc:HGNC:19873]	5	q33.2	154190730	154420984	1	0
ENSG00000164708	PGAM2	phosphoglycerate mutase 2 [Source:HGNC Symbol;Acc:HGNC:8889]	7	p13	44062727	44065587	-1	0
ENSG00000164751	PEX2	peroxisomal biogenesis factor 2 [Source:HGNC Symbol;Acc:HGNC:9717]	8	q21.13	76980258	77001044	-1	0
ENSG00000164929	BAALC	brain and acute leukemia, cytoplasmic [Source:HGNC Symbol;Acc:HGNC:14333]	8	q22.3	103140710	103230305	1	0
ENSG00000164976	KIAA1161	KIAA1161 [Source:HGNC Symbol;Acc:HGNC:19918]	9	p13.3	34366670	34376853	-1	0
ENSG00000165029	ABCA1	ATP binding cassette subfamily A member 1 [Source:HGNC Symbol;Acc:HGNC:29]	9	q31.1	104781002	104928237	-1	0
ENSG00000165092	ALDH1A1	aldehyde dehydrogenase 1 family member A1 [Source:HGNC Symbol;Acc:HGNC:402]	9	q21.13	72900662	73080442	-1	0
ENSG00000165118	C9orf64	chromosome 9 open reading frame 64 [Source:HGNC Symbol;Acc:HGNC:28144]	9	q21.32	83938311	83956986	-1	0
ENSG00000165140	FBP1	fructose-bisphosphatase 1 [Source:HGNC Symbol;Acc:HGNC:3606]	9	q22.32	94603133	94640249	-1	0
ENSG00000165458	INPPL1	inositol polyphosphate phosphatase like 1 [Source:HGNC Symbol;Acc:HGNC:6080]	11	q13.4	72223701	72239105	1	0
ENSG00000165475	CRYL1	crystallin lambda 1 [Source:HGNC Symbol;Acc:HGNC:18246]	13	q12.11	20403667	20525857	-1	0
ENSG00000165775	FUNDC2	FUN14 domain containing 2 [Source:HGNC Symbol;Acc:HGNC:24925]	X	q28	155025980	155060303	1	0
ENSG00000165795	NDRG2	NDRG family member 2 [Source:HGNC Symbol;Acc:HGNC:14460]	14	q11.2	21016763	21070872	-1	0
ENSG00000165801	ARHGEF40	Rho guanine nucleotide exchange factor 40 [Source:HGNC Symbol;Acc:HGNC:25516]	14	q11.2	21070270	21090240	1	0
ENSG00000165806	CASP7	caspase 7 [Source:HGNC Symbol;Acc:HGNC:1508]	10	q25.3	113679162	113730907	1	0
ENSG00000166123	GPT2	glutamic pyruvate transaminase (alanine aminotransferase) 2 [Source:HGNC Symbol;Acc:HGNC:18062]	16	q11.2	46884378	46931297	1	0
ENSG00000166323	C11orf65	chromosome 11 open reading frame 65 [Source:HGNC Symbol;Acc:HGNC:28519]	11	q22.3	108308519	108467531	-1	0
ENSG00000166341	DCHS1	dachsous cadherin-related 1 [Source:HGNC Symbol;Acc:HGNC:13681]	11	p15.4	6621323	6655854	-1	0
ENSG00000166444	ST5	suppression of tumorigenicity 5 [Source:HGNC Symbol;Acc:HGNC:11350]	11	p15.4	8693351	8910951	-1	0
ENSG00000166482	MFAP4	microfibrillar associated protein 4 [Source:HGNC Symbol;Acc:HGNC:7035]	17	p11.2	19383442	19387240	-1	0
ENSG00000166484	MAPK7	mitogen-activated protein kinase 7 [Source:HGNC Symbol;Acc:HGNC:6880]	17	p11.2	19377721	19383544	1	0
ENSG00000166704	ZNF606	zinc finger protein 606 [Source:HGNC Symbol;Acc:HGNC:25879]	19	q13.43	57977053	58003349	-1	0
ENSG00000166710	B2M	beta-2-microglobulin [Source:HGNC Symbol;Acc:HGNC:914]	15	q21.1	44711477	44718877	1	0
ENSG00000166734	CASC4	cancer susceptibility candidate 4 [Source:HGNC Symbol;Acc:HGNC:24892]	15	q15.3	44288729	44415758	1	0
ENSG00000166801	FAM111A	family with sequence similarity 111 member A [Source:HGNC Symbol;Acc:HGNC:24725]	11	q12.1	59142748	59155039	1	0
ENSG00000166819	PLIN1	perilipin 1 [Source:HGNC Symbol;Acc:HGNC:9076]	15	q26.1	89664365	89679427	-1	0
ENSG00000166822	TMEM170A	transmembrane protein 170A [Source:HGNC Symbol;Acc:HGNC:29577]	16	q23.1	75443054	75465497	-1	0
ENSG00000167107	ACSF2	acyl-CoA synthetase family member 2 [Source:HGNC Symbol;Acc:HGNC:26101]	17	q21.33	50426158	50474845	1	0
ENSG00000167216	KATNAL2	katanin p60 subunit A-like 2 [Source:HGNC Symbol;Acc:HGNC:25387]	18	q21.1	46917492	47102243	1	0
ENSG00000167272	POP5	POP5 homolog, ribonuclease P/MRP subunit [Source:HGNC Symbol;Acc:HGNC:17689]	12	q24.31	120578764	120581398	-1	0
ENSG00000167311	ART5	ADP-ribosyltransferase 5 [Source:HGNC Symbol;Acc:HGNC:24049]	11	p15.4	3638503	3642316	-1	0
ENSG00000167315	ACAA2	acetyl-CoA acyltransferase 2 [Source:HGNC Symbol;Acc:HGNC:83]	18	q21.1	49782167	49813960	-1	0
ENSG00000167513	CDT1	chromatin licensing and DNA replication factor 1 [Source:HGNC Symbol;Acc:HGNC:24576]	16	q24.3	88803213	88809258	1	0
ENSG00000167601	AXL	AXL receptor tyrosine kinase [Source:HGNC Symbol;Acc:HGNC:905]	19	q13.2	41219203	41261766	1	0
ENSG00000167772	ANGPTL4	angiopoietin like 4 [Source:HGNC Symbol;Acc:HGNC:16039]	19	p13.2	8363289	8374373	1	0
ENSG00000167994	RAB3IL1	RAB3A interacting protein (rabin3)-like 1 [Source:HGNC Symbol;Acc:HGNC:9780]	11	q12.3	61897301	61920269	-1	0
ENSG00000167996	FTH1	ferritin, heavy polypeptide 1 [Source:HGNC Symbol;Acc:HGNC:3976]	11	q12.3	61959718	61967660	-1	0
ENSG00000168077	SCARA3	scavenger receptor class A member 3 [Source:HGNC Symbol;Acc:HGNC:19000]	8	p21.1	27633868	27676776	1	0
ENSG00000168298	HIST1H1E	histone cluster 1, H1e [Source:HGNC Symbol;Acc:HGNC:4718]	6	p22.2	26156354	26157107	1	0
ENSG00000168309	FAM107A	family with sequence similarity 107 member A [Source:HGNC Symbol;Acc:HGNC:30827]	3	p14.2	58564117	58627610	-1	0
ENSG00000168672	FAM84B	family with sequence similarity 84 member B [Source:HGNC Symbol;Acc:HGNC:24166]	8	q24.21	126552442	126558393	-1	0
ENSG00000168710	AHCYL1	adenosylhomocysteinase like 1 [Source:HGNC Symbol;Acc:HGNC:344]	1	p13.3	109984686	110023741	1	0
ENSG00000168899	VAMP5	vesicle associated membrane protein 5 [Source:HGNC Symbol;Acc:HGNC:12646]	2	p11.2	85584408	85593412	1	0
ENSG00000168913	ENHO	energy homeostasis associated [Source:HGNC Symbol;Acc:HGNC:24838]	9	p13.3	34521040	34523041	-1	0
ENSG00000168994	PXDC1	PX domain containing 1 [Source:HGNC Symbol;Acc:HGNC:21361]	6	p25.2	3722614	3752026	-1	0
ENSG00000169006	NTSR2	neurotensin receptor 2 [Source:HGNC Symbol;Acc:HGNC:8040]	2	p25.1	11658178	11670164	-1	0
ENSG00000169105	CHST14	carbohydrate (N-acetylgalactosamine 4-0) sulfotransferase 14 [Source:HGNC Symbol;Acc:HGNC:24464]	15	q15.1	40470998	40474571	1	0
ENSG00000169302	STK32A	serine/threonine kinase 32A [Source:HGNC Symbol;Acc:HGNC:28317]	5	q32	147234963	147387852	1	0
ENSG00000169372	CRADD	CASP2 and RIPK1 domain containing adaptor with death domain [Source:HGNC Symbol;Acc:HGNC:2340]	12	q22	93677375	93894840	1	0
ENSG00000169402	RSPH10B2	radial spoke head 10 homolog B2 (Chlamydomonas) [Source:HGNC Symbol;Acc:HGNC:34385]	7	p22.1	6754109	6799365	1	0
ENSG00000169439	SDC2	syndecan 2 [Source:HGNC Symbol;Acc:HGNC:10659]	8	q22.1	96493351	96611780	1	0
ENSG00000169583	CLIC3	chloride intracellular channel 3 [Source:HGNC Symbol;Acc:HGNC:2064]	9	q34.3	136994635	136996803	-1	0
ENSG00000169604	ANTXR1	anthrax toxin receptor 1 [Source:HGNC Symbol;Acc:HGNC:21014]	2	p13.3	69013178	69249327	1	0
ENSG00000169738	DCXR	dicarbonyl/L-xylulose reductase [Source:HGNC Symbol;Acc:HGNC:18985]	17	q25.3	82035136	82037732	-1	0
ENSG00000169860	P2RY1	purinergic receptor P2Y, G-protein coupled, 1 [Source:HGNC Symbol;Acc:HGNC:8539]	3	q25.2	152834693	152841439	1	0
ENSG00000170075	GPR37L1	G protein-coupled receptor 37 like 1 [Source:HGNC Symbol;Acc:HGNC:14923]	1	q32.1	202122858	202133592	1	0
ENSG00000170236	USP50	ubiquitin specific peptidase 50 [Source:HGNC Symbol;Acc:HGNC:20079]	15	q21.2	50500562	50546708	-1	0
ENSG00000170276	HSPB2	heat shock protein family B (small) member 2 [Source:HGNC Symbol;Acc:HGNC:5247]	11	q23.1	111912242	111914093	1	0
ENSG00000170324	FRMPD2	FERM and PDZ domain containing 2 [Source:HGNC Symbol;Acc:HGNC:28572]	10	q11.22	48156558	48274870	-1	0
ENSG00000170345	FOS	FBJ murine osteosarcoma viral oncogene homolog [Source:HGNC Symbol;Acc:HGNC:3796]	14	q24.3	75278774	75282230	1	0
ENSG00000170369	CST2	cystatin SA [Source:HGNC Symbol;Acc:HGNC:2474]	20	p11.21	23823769	23826731	-1	0
ENSG00000170430	MGMT	O-6-methylguanine-DNA methyltransferase [Source:HGNC Symbol;Acc:HGNC:7059]	10	q26.3	129467184	129768007	1	0
ENSG00000170624	SGCD	sarcoglycan delta [Source:HGNC Symbol;Acc:HGNC:10807]	5	q33.2	155870344	156767788	1	0
ENSG00000170835	CEL	carboxyl ester lipase [Source:HGNC Symbol;Acc:HGNC:1848]	9	q34.13	133061978	133087355	1	0
ENSG00000170837	GPR27	G protein-coupled receptor 27 [Source:HGNC Symbol;Acc:HGNC:4482]	3	p13	71754050	71756496	1	0
ENSG00000170989	S1PR1	sphingosine-1-phosphate receptor 1 [Source:HGNC Symbol;Acc:HGNC:3165]	1	p21.2	101236888	101241518	1	0
ENSG00000171100	MTM1	myotubularin 1 [Source:HGNC Symbol;Acc:HGNC:7448]	X	q28	150568619	150673322	1	0
ENSG00000171223	JUNB	jun B proto-oncogene [Source:HGNC Symbol;Acc:HGNC:6205]	19	p13.13	12791496	12793315	1	0
ENSG00000171444	MCC	mutated in colorectal cancers [Source:HGNC Symbol;Acc:HGNC:6935]	5	q22.2	113022099	113488830	-1	0
ENSG00000171540	OTP	orthopedia homeobox [Source:HGNC Symbol;Acc:HGNC:8518]	5	q14.1	77628712	77639688	-1	0
ENSG00000171612	SLC25A33	solute carrier family 25 (pyrimidine nucleotide carrier), member 33 [Source:HGNC Symbol;Acc:HGNC:29681]	1	p36.22	9539482	9585179	1	0
ENSG00000171766	GATM	glycine amidinotransferase (L-arginine:glycine amidinotransferase) [Source:HGNC Symbol;Acc:HGNC:4175]	15	q21.1	45361124	45402327	-1	0
ENSG00000171791	BCL2	B-cell CLL/lymphoma 2 [Source:HGNC Symbol;Acc:HGNC:990]	18	q21.33	63123346	63320128	-1	0
ENSG00000171847	FAM90A1	family with sequence similarity 90 member A1 [Source:HGNC Symbol;Acc:HGNC:25526]	12	p13.31	8221260	8227618	-1	0
ENSG00000171885	AQP4	aquaporin 4 [Source:HGNC Symbol;Acc:HGNC:637]	18	q11.2	26852038	26865818	-1	0
ENSG00000171903	CYP4F11	cytochrome P450 family 4 subfamily F member 11 [Source:HGNC Symbol;Acc:HGNC:13265]	19	p13.12	15912367	15934867	-1	0
ENSG00000172037	LAMB2	laminin subunit beta 2 [Source:HGNC Symbol;Acc:HGNC:6487]	3	p21.31	49121114	49133118	-1	0
ENSG00000172086	KRCC1	lysine-rich coiled-coil 1 [Source:HGNC Symbol;Acc:HGNC:28039]	2	p11.2	88027205	88055729	-1	0
ENSG00000172164	SNTB1	syntrophin, beta 1 (dystrophin-associated protein A1, 59kDa, basic component 1) [Source:HGNC Symbol;Acc:HGNC:11168]	8	q24.12	120535745	120813273	-1	0
ENSG00000172201	ID4	inhibitor of DNA binding 4, dominant negative helix-loop-helix protein [Source:HGNC Symbol;Acc:HGNC:5363]	6	p22.3	19837386	19840684	1	0
ENSG00000172216	CEBPB	CCAAT/enhancer binding protein (C/EBP), beta [Source:HGNC Symbol;Acc:HGNC:1834]	20	q13.13	50190734	50192689	1	0
ENSG00000172340	SUCLG2	succinate-CoA ligase, GDP-forming, beta subunit [Source:HGNC Symbol;Acc:HGNC:11450]	3	p14.1	67360460	67654614	-1	0
ENSG00000172361	CFAP53	cilia and flagella associated protein 53 [Source:HGNC Symbol;Acc:HGNC:26530]	18	q21.1	50227193	50266522	-1	0
ENSG00000172380	GNG12	guanine nucleotide binding protein (G protein), gamma 12 [Source:HGNC Symbol;Acc:HGNC:19663]	1	p31.3	67701466	67833467	-1	0
ENSG00000172458	IL17D	interleukin 17D [Source:HGNC Symbol;Acc:HGNC:5984]	13	q12.11	20702127	20723098	1	0
ENSG00000172638	EFEMP2	EGF containing fibulin-like extracellular matrix protein 2 [Source:HGNC Symbol;Acc:HGNC:3219]	11	q13.1	65866441	65873592	-1	0
ENSG00000172728	FUT10	fucosyltransferase 10 (alpha (1,3) fucosyltransferase) [Source:HGNC Symbol;Acc:HGNC:19234]	8	p12	33370824	33473422	-1	0
ENSG00000172936	MYD88	myeloid differentiation primary response 88 [Source:HGNC Symbol;Acc:HGNC:7562]	3	p22.2	38138478	38143022	1	0
ENSG00000172987	HPSE2	heparanase 2 (inactive) [Source:HGNC Symbol;Acc:HGNC:18374]	10	q24.2	98457077	99235862	-1	0
ENSG00000173041	ZNF680	zinc finger protein 680 [Source:HGNC Symbol;Acc:HGNC:26897]	7	q11.21	64519884	64563106	-1	0
ENSG00000173193	PARP14	poly(ADP-ribose) polymerase family member 14 [Source:HGNC Symbol;Acc:HGNC:29232]	3	q21.1	122680618	122730840	1	0
ENSG00000173402	DAG1	dystroglycan 1 [Source:HGNC Symbol;Acc:HGNC:2666]	3	p21.31	49468703	49535618	1	0
ENSG00000173546	CSPG4	chondroitin sulfate proteoglycan 4 [Source:HGNC Symbol;Acc:HGNC:2466]	15	q24.2	75674322	75712848	-1	0
ENSG00000173548	SNX33	sorting nexin 33 [Source:HGNC Symbol;Acc:HGNC:28468]	15	q24.2	75647906	75662301	1	0
ENSG00000173905	GOLIM4	golgi integral membrane protein 4 [Source:HGNC Symbol;Acc:HGNC:15448]	3	q26.2	168008677	168095975	-1	0
ENSG00000173918	C1QTNF1	C1q and tumor necrosis factor related protein 1 [Source:HGNC Symbol;Acc:HGNC:14324]	17	q25.3	79022814	79049788	1	0
ENSG00000173947	PIFO	primary cilia formation [Source:HGNC Symbol;Acc:HGNC:27009]	1	p13.2	111346288	111353013	1	0
ENSG00000173960	UBXN2A	UBX domain protein 2A [Source:HGNC Symbol;Acc:HGNC:27265]	2	p23.3	23927285	24004909	1	0
ENSG00000174021	GNG5	guanine nucleotide binding protein (G protein), gamma 5 [Source:HGNC Symbol;Acc:HGNC:4408]	1	p22.3	84498325	84506565	-1	0
ENSG00000174348	PODN	podocan [Source:HGNC Symbol;Acc:HGNC:23174]	1	p32.3	53062052	53085502	1	0
ENSG00000175287	PHYHD1	phytanoyl-CoA dioxygenase domain containing 1 [Source:HGNC Symbol;Acc:HGNC:23396]	9	q34.11	128920895	128942041	1	0
ENSG00000175489	LRRC25	leucine rich repeat containing 25 [Source:HGNC Symbol;Acc:HGNC:29806]	19	p13.11	18391144	18397617	-1	0
ENSG00000176046	NUPR1	nuclear protein 1, transcriptional regulator [Source:HGNC Symbol;Acc:HGNC:29990]	16	p11.2	28532708	28539174	-1	0
ENSG00000176105	YES1	YES proto-oncogene 1, Src family tyrosine kinase [Source:HGNC Symbol;Acc:HGNC:12841]	18	p11.32	721588	812546	-1	0
ENSG00000176244	ACBD7	acyl-CoA binding domain containing 7 [Source:HGNC Symbol;Acc:HGNC:17715]	10	p13	15077523	15088776	-1	0
ENSG00000176623	RMDN1	regulator of microtubule dynamics 1 [Source:HGNC Symbol;Acc:HGNC:24285]	8	q21.3	86468257	86514357	-1	0
ENSG00000176771	NCKAP5	NCK-associated protein 5 [Source:HGNC Symbol;Acc:HGNC:29847]	2	q21.2	132671799	133568463	-1	0
ENSG00000176834	VSIG10	V-set and immunoglobulin domain containing 10 [Source:HGNC Symbol;Acc:HGNC:26078]	12	q24.23	118063593	118136026	-1	0
ENSG00000177409	SAMD9L	sterile alpha motif domain containing 9-like [Source:HGNC Symbol;Acc:HGNC:1349]	7	q21.2	93130055	93148369	-1	0
ENSG00000177426	TGIF1	TGFB-induced factor homeobox 1 [Source:HGNC Symbol;Acc:HGNC:11776]	18	p11.31	3411608	3459978	1	0
ENSG00000177576	C18orf32	chromosome 18 open reading frame 32 [Source:HGNC Symbol;Acc:HGNC:31690]	18	q21.1	49477250	49487252	-1	0
ENSG00000177606	JUN	jun proto-oncogene [Source:HGNC Symbol;Acc:HGNC:6204]	1	p32.1	58780788	58784327	-1	0
ENSG00000178460	MCMDC2	minichromosome maintenance domain containing 2 [Source:HGNC Symbol;Acc:HGNC:26368]	8	q13.1	66870749	66922048	1	0
ENSG00000178726	THBD	thrombomodulin [Source:HGNC Symbol;Acc:HGNC:11784]	20	p11.21	23045633	23049741	-1	0
ENSG00000178878	APOLD1	apolipoprotein L domain containing 1 [Source:HGNC Symbol;Acc:HGNC:25268]	12	p13.1	12725917	12829975	1	0
ENSG00000178904	DPY19L3	dpy-19-like 3 (C. elegans) [Source:HGNC Symbol;Acc:HGNC:27120]	19	q13.11	32405543	32485895	1	0
ENSG00000179085	DPM3	dolichyl-phosphate mannosyltransferase polypeptide 3 [Source:HGNC Symbol;Acc:HGNC:3007]	1	q22	155139891	155140595	-1	0
ENSG00000179299	NSUN7	NOP2/Sun RNA methyltransferase family member 7 [Source:HGNC Symbol;Acc:HGNC:25857]	4	p14	40749897	40809985	1	0
ENSG00000179604	CDC42EP4	CDC42 effector protein (Rho GTPase binding) 4 [Source:HGNC Symbol;Acc:HGNC:17147]	17	q25.1	73283624	73312175	-1	0
ENSG00000179761	PIPOX	pipecolic acid oxidase [Source:HGNC Symbol;Acc:HGNC:17804]	17	q11.2	28950513	29057220	1	0
ENSG00000179776	CDH5	cadherin 5, type 2 (vascular endothelium) [Source:HGNC Symbol;Acc:HGNC:1764]	16	q21	66366622	66404786	1	0
ENSG00000180008	SOCS4	suppressor of cytokine signaling 4 [Source:HGNC Symbol;Acc:HGNC:19392]	14	q22.3	55027230	55049488	1	0
ENSG00000180481	GLIPR1L2	GLI pathogenesis-related 1 like 2 [Source:HGNC Symbol;Acc:HGNC:28592]	12	q21.2	75391070	75432688	1	0
ENSG00000180573	HIST1H2AC	histone cluster 1, H2ac [Source:HGNC Symbol;Acc:HGNC:4733]	6	p22.2	26124145	26139116	1	0
ENSG00000180801	ARSJ	arylsulfatase family member J [Source:HGNC Symbol;Acc:HGNC:26286]	4	q26	113900284	113979727	-1	0
ENSG00000181192	DHTKD1	dehydrogenase E1 and transketolase domain containing 1 [Source:HGNC Symbol;Acc:HGNC:23537]	10	p14	12068972	12123225	1	1
ENSG00000181449	SOX2	SRY-box 2 [Source:HGNC Symbol;Acc:HGNC:11195]	3	q26.33	181711924	181714436	1	0
ENSG00000181481	RNF135	ring finger protein 135 [Source:HGNC Symbol;Acc:HGNC:21158]	17	q11.2	30968785	30999911	1	0
ENSG00000181616	OR52H1	olfactory receptor family 52 subfamily H member 1 [Source:HGNC Symbol;Acc:HGNC:15218]	11	p15.4	5544561	5545523	-1	0
ENSG00000181924	COA4	cytochrome c oxidase assembly factor 4 homolog [Source:HGNC Symbol;Acc:HGNC:24604]	11	q13.4	73872667	73876988	-1	0
ENSG00000182103	FAM181B	family with sequence similarity 181 member B [Source:HGNC Symbol;Acc:HGNC:28512]	11	q14.1	82729941	82733864	-1	0
ENSG00000182118	FAM89A	family with sequence similarity 89 member A [Source:HGNC Symbol;Acc:HGNC:25057]	1	q42.2	231018958	231040246	-1	0
ENSG00000182175	RGMA	repulsive guidance molecule family member a [Source:HGNC Symbol;Acc:HGNC:30308]	15	q26.1	93035273	93089204	-1	0
ENSG00000182253	SYNM	synemin [Source:HGNC Symbol;Acc:HGNC:24466]	15	q26.3	99098217	99135593	1	0
ENSG00000182541	LIMK2	LIM domain kinase 2 [Source:HGNC Symbol;Acc:HGNC:6614]	22	q12.2	31212239	31280080	1	0
ENSG00000182902	SLC25A18	solute carrier family 25 (glutamate carrier), member 18 [Source:HGNC Symbol;Acc:HGNC:10988]	22	q11.21	17563439	17590994	1	0
ENSG00000182985	CADM1	cell adhesion molecule 1 [Source:HGNC Symbol;Acc:HGNC:5951]	11	q23.3	115169218	115504957	-1	0
ENSG00000183066	WBP2NL	WBP2 N-terminal like [Source:HGNC Symbol;Acc:HGNC:28389]	22	q13.2	41998725	42058456	1	0
ENSG00000183098	GPC6	glypican 6 [Source:HGNC Symbol;Acc:HGNC:4454]	13	q31.3	93226842	94407401	1	0
ENSG00000183255	PTTG1IP	pituitary tumor-transforming 1 interacting protein [Source:HGNC Symbol;Acc:HGNC:13524]	21	q22.3	44849585	44873903	-1	0
ENSG00000183655	KLHL25	kelch like family member 25 [Source:HGNC Symbol;Acc:HGNC:25732]	15	q25.3	85759323	85795030	-1	0
ENSG00000183840	GPR39	G protein-coupled receptor 39 [Source:HGNC Symbol;Acc:HGNC:4496]	2	q21.2	132416574	132646559	1	0
ENSG00000183943	PRKX	protein kinase, X-linked [Source:HGNC Symbol;Acc:HGNC:9441]	X	p22.33	3604370	3713608	-1	1
ENSG00000184154	LRTOMT	leucine rich transmembrane and O-methyltransferase domain containing [Source:HGNC Symbol;Acc:HGNC:25033]	11	q13.4	72080331	72110782	1	0
ENSG00000184164	CRELD2	cysteine rich with EGF-like domains 2 [Source:HGNC Symbol;Acc:HGNC:28150]	22	q13.33	49918167	49927540	1	0
ENSG00000184221	OLIG1	oligodendrocyte transcription factor 1 [Source:HGNC Symbol;Acc:HGNC:16983]	21	q22.11	33070144	33072420	1	0
ENSG00000184313	MROH7	maestro heat-like repeat family member 7 [Source:HGNC Symbol;Acc:HGNC:24802]	1	p32.3	54641754	54710266	1	0
ENSG00000184979	USP18	ubiquitin specific peptidase 18 [Source:HGNC Symbol;Acc:HGNC:12616]	22	q11.21	18149899	18177397	1	0
ENSG00000185033	SEMA4B	sema domain, immunoglobulin domain (Ig), transmembrane domain (TM) and short cytoplasmic domain, (semaphorin) 4B [Source:HGNC Symbol;Acc:HGNC:10730]	15	q26.1	90160604	90229679	1	0
ENSG00000185043	CIB1	calcium and integrin binding 1 [Source:HGNC Symbol;Acc:HGNC:16920]	15	q26.1	90229975	90234047	-1	0
ENSG00000185339	TCN2	transcobalamin 2 [Source:HGNC Symbol;Acc:HGNC:11653]	22	q12.2	30606838	30627278	1	0
ENSG00000185432	METTL7A	methyltransferase like 7A [Source:HGNC Symbol;Acc:HGNC:24550]	12	q13.12	50923472	50932517	1	0
ENSG00000185610	DBX2	developing brain homeobox 2 [Source:HGNC Symbol;Acc:HGNC:33186]	12	q12	45014672	45051099	-1	0
ENSG00000185650	ZFP36L1	ZFP36 ring finger protein-like 1 [Source:HGNC Symbol;Acc:HGNC:1107]	14	q24.1	68787660	68796253	-1	0
ENSG00000185885	IFITM1	interferon induced transmembrane protein 1 [Source:HGNC Symbol;Acc:HGNC:5412]	11	p15.5	313506	315272	1	0
ENSG00000186153	WWOX	WW domain containing oxidoreductase [Source:HGNC Symbol;Acc:HGNC:12799]	16	q23.1	78099413	79212667	1	0
ENSG00000186193	SAPCD2	suppressor APC domain containing 2 [Source:HGNC Symbol;Acc:HGNC:28055]	9	q34.3	137062124	137070588	-1	0
ENSG00000186350	RXRA	retinoid X receptor alpha [Source:HGNC Symbol;Acc:HGNC:10477]	9	q34.2	134317098	134440585	1	0
ENSG00000186446	ZNF501	zinc finger protein 501 [Source:HGNC Symbol;Acc:HGNC:23717]	3	p21.31	44729596	44737083	1	0
ENSG00000187079	TEAD1	TEA domain family member 1 (SV40 transcriptional enhancer factor) [Source:HGNC Symbol;Acc:HGNC:11714]	11	p15.3	12674591	12944483	1	0
ENSG00000187091	PLCD1	phospholipase C delta 1 [Source:HGNC Symbol;Acc:HGNC:9060]	3	p22.2	38007496	38029762	-1	0
ENSG00000187244	BCAM	basal cell adhesion molecule (Lutheran blood group) [Source:HGNC Symbol;Acc:HGNC:6722]	19	q13.32	44809059	44821420	1	0
ENSG00000187398	LUZP2	leucine zipper protein 2 [Source:HGNC Symbol;Acc:HGNC:23206]	11	p14.3	24496970	25082631	1	0
ENSG00000187824	TMEM220	transmembrane protein 220 [Source:HGNC Symbol;Acc:HGNC:33757]	17	p13.1	10699015	10730316	-1	0
ENSG00000187837	HIST1H1C	histone cluster 1, H1c [Source:HGNC Symbol;Acc:HGNC:4716]	6	p22.2	26055787	26056428	-1	0
ENSG00000188643	S100A16	S100 calcium binding protein A16 [Source:HGNC Symbol;Acc:HGNC:20441]	1	q21.3	153606886	153613145	-1	0
ENSG00000196091	MYBPC1	myosin binding protein C, slow type [Source:HGNC Symbol;Acc:HGNC:7549]	12	q23.2	101568353	101686018	1	0
ENSG00000196139	AKR1C3	aldo-keto reductase family 1, member C3 [Source:HGNC Symbol;Acc:HGNC:386]	10	p15.1	5035354	5107686	1	0
ENSG00000196167	COLCA1	colorectal cancer associated 1 [Source:HGNC Symbol;Acc:HGNC:33789]	11	q23.1	111290787	111305045	-1	0
ENSG00000196388	INCA1	inhibitor of CDK, cyclin A1 interacting protein 1 [Source:HGNC Symbol;Acc:HGNC:32224]	17	p13.2	4988130	4997610	-1	0
ENSG00000196562	SULF2	sulfatase 2 [Source:HGNC Symbol;Acc:HGNC:20392]	20	q13.12	47656348	47786616	-1	0
ENSG00000196767	POU3F4	POU class 3 homeobox 4 [Source:HGNC Symbol;Acc:HGNC:9217]	X	q21.1	83508250	83512127	1	0
ENSG00000196935	SRGAP1	SLIT-ROBO Rho GTPase activating protein 1 [Source:HGNC Symbol;Acc:HGNC:17382]	12	q14.2	63844293	64162221	1	0
ENSG00000196975	ANXA4	annexin A4 [Source:HGNC Symbol;Acc:HGNC:542]	2	p13.3	69644425	69827100	1	0
ENSG00000197321	SVIL	supervillin [Source:HGNC Symbol;Acc:HGNC:11480]	10	p11.23	29457338	29736781	-1	0
ENSG00000197324	LRP10	LDL receptor related protein 10 [Source:HGNC Symbol;Acc:HGNC:14553]	14	q11.2	22871613	22881580	1	0
ENSG00000197696	NMB	neuromedin B [Source:HGNC Symbol;Acc:HGNC:7842]	15	q25.2	84655129	84658563	-1	0
ENSG00000197712	FAM114A1	family with sequence similarity 114 member A1 [Source:HGNC Symbol;Acc:HGNC:25087]	4	p14	38867677	38945739	1	0
ENSG00000197901	SLC22A6	solute carrier family 22 (organic anion transporter), member 6 [Source:HGNC Symbol;Acc:HGNC:10970]	11	q12.3	62936385	62984983	-1	0
ENSG00000198075	SULT1C4	sulfotransferase family 1C member 4 [Source:HGNC Symbol;Acc:HGNC:11457]	2	q12.3	108377911	108388057	1	0
ENSG00000198157	HMGN5	high mobility group nucleosome binding domain 5 [Source:HGNC Symbol;Acc:HGNC:8013]	X	q21.1	81113701	81201942	-1	0
ENSG00000198342	ZNF442	zinc finger protein 442 [Source:HGNC Symbol;Acc:HGNC:20877]	19	p13.2	12345949	12365905	-1	0
ENSG00000198464	ZNF480	zinc finger protein 480 [Source:HGNC Symbol;Acc:HGNC:23305]	19	q13.41	52297177	52325922	1	0
ENSG00000198604	BAZ1A	bromodomain adjacent to zinc finger domain 1A [Source:HGNC Symbol;Acc:HGNC:960]	14	q13.2	34752731	34875647	-1	0
ENSG00000198838	RYR3	ryanodine receptor 3 [Source:HGNC Symbol;Acc:HGNC:10485]	15	q13.3	33310945	33866121	1	1
ENSG00000198959	TGM2	transglutaminase 2 [Source:HGNC Symbol;Acc:HGNC:11778]	20	q11.23	38127387	38166578	-1	0
ENSG00000203666	EFCAB2	EF-hand calcium binding domain 2 [Source:HGNC Symbol;Acc:HGNC:28166]	1	q44	244969705	245127164	1	0
ENSG00000203797	DDO	D-aspartate oxidase [Source:HGNC Symbol;Acc:HGNC:2727]	6	q21	110391771	110415562	-1	0
ENSG00000203883	SOX18	SRY-box 18 [Source:HGNC Symbol;Acc:HGNC:11194]	20	q13.33	64047582	64049641	-1	0
ENSG00000204219	TCEA3	transcription elongation factor A (SII), 3 [Source:HGNC Symbol;Acc:HGNC:11615]	1	p36.12	23381061	23424740	-1	0
ENSG00000205189	ZBTB10	zinc finger and BTB domain containing 10 [Source:HGNC Symbol;Acc:HGNC:30953]	8	q21.13	80485619	80526265	1	0
ENSG00000205336	ADGRG1	adhesion G protein-coupled receptor G1 [Source:HGNC Symbol;Acc:HGNC:4512]	16	q21	57610652	57665580	1	0
ENSG00000205358	MT1H	metallothionein 1H [Source:HGNC Symbol;Acc:HGNC:7400]	16	q13	56669814	56671129	1	0
ENSG00000205364	MT1M	metallothionein 1M [Source:HGNC Symbol;Acc:HGNC:14296]	16	q13	56632233	56633986	1	0
ENSG00000206507	HLA-V	major histocompatibility complex, class I, V (pseudogene) [Source:HGNC Symbol;Acc:HGNC:23482]	CHR_HSCHR6_MHC_APD_CTG1	p22.1	29791100	29797819	1	0
ENSG00000213064	SFT2D2	SFT2 domain containing 2 [Source:HGNC Symbol;Acc:HGNC:25140]	1	q24.2	168225938	168253025	1	0
ENSG00000213390	ARHGAP19	Rho GTPase activating protein 19 [Source:HGNC Symbol;Acc:HGNC:23724]	10	q24.1	97222173	97292673	-1	0
ENSG00000214402	LCNL1	lipocalin-like 1 [Source:HGNC Symbol;Acc:HGNC:34436]	9	q34.3	136981904	136986410	1	0
ENSG00000215375	MYL5	myosin light chain 5 [Source:HGNC Symbol;Acc:HGNC:7586]	4	p16.3	673580	682033	1	0
ENSG00000221963	APOL6	apolipoprotein L6 [Source:HGNC Symbol;Acc:HGNC:14870]	22	q12.3	35648395	35668409	1	0
ENSG00000223953	C1QTNF5	C1q and tumor necrosis factor related protein 5 [Source:HGNC Symbol;Acc:HGNC:14344]	11	q23.3	119338939	119340940	-1	0
ENSG00000226634	DDAH2	dimethylarginine dimethylaminohydrolase 2 [Source:HGNC Symbol;Acc:HGNC:2716]	CHR_HSCHR6_MHC_COX_CTG1	p21.33	31714445	31718024	-1	0
ENSG00000228267	C4B	complement component 4B (Chido blood group) [Source:HGNC Symbol;Acc:HGNC:1324]	CHR_HSCHR6_MHC_COX_CTG1	p21.33	31969570	31983859	1	0
ENSG00000230341	PPP1R18	protein phosphatase 1 regulatory subunit 18 [Source:HGNC Symbol;Acc:HGNC:29413]	CHR_HSCHR6_MHC_APD_CTG1	p21.33	30740303	30751809	-1	0
ENSG00000232804	HSPA1B	heat shock protein family A (Hsp70) member 1B [Source:HGNC Symbol;Acc:HGNC:5233]	CHR_HSCHR6_MHC_APD_CTG1	p21.33	31894767	31897281	1	0
ENSG00000235715	PSMB8	proteasome subunit beta 8 [Source:HGNC Symbol;Acc:HGNC:9545]	CHR_HSCHR6_MHC_COX_CTG1	p21.32	32763034	32767021	-1	0
ENSG00000235941	HSPA1A	heat shock protein family A (Hsp70) member 1A [Source:HGNC Symbol;Acc:HGNC:5232]	CHR_HSCHR6_MHC_APD_CTG1	p21.33	31882493	31884975	1	0
ENSG00000239282	GATSL3	GATS protein-like 3 [Source:HGNC Symbol;Acc:HGNC:34423]	22	q12.2	30285117	30289627	-1	0
ENSG00000239605	C2orf61	chromosome 2 open reading frame 61 [Source:HGNC Symbol;Acc:HGNC:26850]	2	p21	47045538	47155378	-1	0
ENSG00000240184	PCDHGC3	protocadherin gamma subfamily C, 3 [Source:HGNC Symbol;Acc:HGNC:8716]	5	q31.3	141475947	141512979	1	0
ENSG00000241839	PLEKHO2	pleckstrin homology domain containing O2 [Source:HGNC Symbol;Acc:HGNC:30026]	15	q22.31	64841883	64868007	1	0
ENSG00000241935	HOGA1	4-hydroxy-2-oxoglutarate aldolase 1 [Source:HGNC Symbol;Acc:HGNC:25155]	10	q24.2	97584323	97612802	1	0
ENSG00000243989	ACY1	aminoacylase 1 [Source:HGNC Symbol;Acc:HGNC:177]	3	p21.2	51983340	51989197	1	0
ENSG00000256043	CTSO	cathepsin O [Source:HGNC Symbol;Acc:HGNC:2542]	4	q32.1	155924118	155953917	-1	0
ENSG00000256463	SALL3	spalt-like transcription factor 3 [Source:HGNC Symbol;Acc:HGNC:10527]	18	q23	78980275	79002677	1	0
ENSG00000257594	GALNT4	polypeptide N-acetylgalactosaminyltransferase 4 [Source:HGNC Symbol;Acc:HGNC:4126]	12	q21.33	89519408	89524806	-1	0
ENSG00000261371	PECAM1	platelet/endothelial cell adhesion molecule 1 [Source:HGNC Symbol;Acc:HGNC:8823]	17	q23.3	64319415	64413776	-1	0
ENSG00000261701	HPR	haptoglobin-related protein [Source:HGNC Symbol;Acc:HGNC:5156]	16	q22.2	72063224	72077246	1	0
ENSG00000262655	SPON1	spondin 1, extracellular matrix protein [Source:HGNC Symbol;Acc:HGNC:11252]	11	p15.2	13962689	14267884	1	0
ENSG00000266964	FXYD1	FXYD domain containing ion transport regulator 1 [Source:HGNC Symbol;Acc:HGNC:4025]	19	q13.12	35138808	35143109	1	0
ENSG00000274140	MIR6073	microRNA 6073 [Source:HGNC Symbol;Acc:HGNC:50128]	11	p15.2	15969533	15969621	-1	0
Consensus WGCNA	M3	625	genes
ensembl_gene_id	external_gene_name	description	chromosome_name	band	start_position	end_position	strand	n_nsDNMs_EE
ENSG00000002834	LASP1	LIM and SH3 protein 1 [Source:HGNC Symbol;Acc:HGNC:6513]	17	q12	38869859	38921770	1	0
ENSG00000004487	KDM1A	lysine (K)-specific demethylase 1A [Source:HGNC Symbol;Acc:HGNC:29079]	1	p36.12	23019448	23083689	1	0
ENSG00000004866	ST7	suppression of tumorigenicity 7 [Source:HGNC Symbol;Acc:HGNC:11351]	7	q31.2	116953238	117230103	1	0
ENSG00000005100	DHX33	DEAH (Asp-Glu-Ala-His) box polypeptide 33 [Source:HGNC Symbol;Acc:HGNC:16718]	17	p13.2	5440912	5469060	-1	0
ENSG00000005884	ITGA3	integrin subunit alpha 3 [Source:HGNC Symbol;Acc:HGNC:6139]	17	q21.33	50055968	50090481	1	0
ENSG00000006210	CX3CL1	chemokine (C-X3-C motif) ligand 1 [Source:HGNC Symbol;Acc:HGNC:10647]	16	q21	57372458	57385048	1	0
ENSG00000007237	GAS7	growth arrest specific 7 [Source:HGNC Symbol;Acc:HGNC:4169]	17	p13.1	9910609	10198551	-1	0
ENSG00000007923	DNAJC11	DnaJ heat shock protein family (Hsp40) member C11 [Source:HGNC Symbol;Acc:HGNC:25570]	1	p36.31	6634168	6701924	-1	0
ENSG00000008056	SYN1	synapsin I [Source:HGNC Symbol;Acc:HGNC:11494]	X	p11.23	47571898	47619853	-1	0
ENSG00000008256	CYTH3	cytohesin 3 [Source:HGNC Symbol;Acc:HGNC:9504]	7	p22.1	6161776	6272644	-1	0
ENSG00000008300	CELSR3	cadherin, EGF LAG seven-pass G-type receptor 3 [Source:HGNC Symbol;Acc:HGNC:3230]	3	p21.31	48636469	48662915	-1	0
ENSG00000008838	MED24	mediator complex subunit 24 [Source:HGNC Symbol;Acc:HGNC:22963]	17	q21.1	40019097	40061215	-1	0
ENSG00000010404	IDS	iduronate 2-sulfatase [Source:HGNC Symbol;Acc:HGNC:5389]	X	q28	149476990	149521096	-1	0
ENSG00000010438	PRSS3	protease, serine 3 [Source:HGNC Symbol;Acc:HGNC:9486]	9	p13.3	33750466	33799231	1	0
ENSG00000010803	SCMH1	sex comb on midleg homolog 1 (Drosophila) [Source:HGNC Symbol;Acc:HGNC:19003]	1	p34.2	41027200	41242154	-1	0
ENSG00000011347	SYT7	synaptotagmin 7 [Source:HGNC Symbol;Acc:HGNC:11514]	11	q12.2	61515313	61581148	-1	0
ENSG00000013288	MAN2B2	mannosidase, alpha, class 2B, member 2 [Source:HGNC Symbol;Acc:HGNC:29623]	4	p16.1	6575175	6623362	1	0
ENSG00000013563	DNASE1L1	deoxyribonuclease I-like 1 [Source:HGNC Symbol;Acc:HGNC:2957]	X	q28	154401238	154412112	-1	0
ENSG00000020256	ZFP64	ZFP64 zinc finger protein [Source:HGNC Symbol;Acc:HGNC:15940]	20	q13.2	52051663	52204308	-1	0
ENSG00000022267	FHL1	four and a half LIM domains 1 [Source:HGNC Symbol;Acc:HGNC:3702]	X	q26.3	136146702	136211359	1	0
ENSG00000023171	GRAMD1B	GRAM domain containing 1B [Source:HGNC Symbol;Acc:HGNC:29214]	11	q24.1	123454398	123627774	1	0
ENSG00000035403	VCL	vinculin [Source:HGNC Symbol;Acc:HGNC:12665]	10	q22.2	73995193	74121363	1	0
ENSG00000036530	CYP46A1	cytochrome P450 family 46 subfamily A member 1 [Source:HGNC Symbol;Acc:HGNC:2641]	14	q32.2	99684304	99727301	1	0
ENSG00000036672	USP2	ubiquitin specific peptidase 2 [Source:HGNC Symbol;Acc:HGNC:12618]	11	q23.3	119355215	119381726	-1	0
ENSG00000038382	TRIO	trio Rho guanine nucleotide exchange factor [Source:HGNC Symbol;Acc:HGNC:12303]	5	p15.2	14143702	14532128	1	1
ENSG00000047056	WDR37	WD repeat domain 37 [Source:HGNC Symbol;Acc:HGNC:31406]	10	p15.3	1049538	1132297	1	0
ENSG00000048740	CELF2	CUGBP, Elav-like family member 2 [Source:HGNC Symbol;Acc:HGNC:2550]	10	p14	11005321	11336675	1	0
ENSG00000049759	NEDD4L	neural precursor cell expressed, developmentally down-regulated 4-like, E3 ubiquitin protein ligase [Source:HGNC Symbol;Acc:HGNC:7728]	18	q21.31	58044367	58401540	1	1
ENSG00000053372	MRTO4	MRT4 homolog, ribosome maturation factor [Source:HGNC Symbol;Acc:HGNC:18477]	1	p36.13	19251539	19260128	1	0
ENSG00000054356	PTPRN	protein tyrosine phosphatase, receptor type, N [Source:HGNC Symbol;Acc:HGNC:9676]	2	q35	219289623	219309648	-1	0
ENSG00000059573	ALDH18A1	aldehyde dehydrogenase 18 family member A1 [Source:HGNC Symbol;Acc:HGNC:9722]	10	q24.1	95605929	95656706	-1	0
ENSG00000059915	PSD	pleckstrin and Sec7 domain containing [Source:HGNC Symbol;Acc:HGNC:9507]	10	q24.32	102402617	102421539	-1	0
ENSG00000060491	OGFR	opioid growth factor receptor [Source:HGNC Symbol;Acc:HGNC:15768]	20	q13.33	62804835	62814000	1	0
ENSG00000060709	RIMBP2	RIMS binding protein 2 [Source:HGNC Symbol;Acc:HGNC:30339]	12	q24.33	130396137	130716281	-1	0
ENSG00000061337	LZTS1	leucine zipper, putative tumor suppressor 1 [Source:HGNC Symbol;Acc:HGNC:13861]	8	p21.3	20246165	20303963	-1	0
ENSG00000063015	SEZ6	seizure related 6 homolog (mouse) [Source:HGNC Symbol;Acc:HGNC:15955]	17	q11.2	28954901	29006440	-1	0
ENSG00000063180	CA11	carbonic anhydrase XI [Source:HGNC Symbol;Acc:HGNC:1370]	19	q13.33	48637942	48646312	-1	0
ENSG00000063245	EPN1	epsin 1 [Source:HGNC Symbol;Acc:HGNC:21604]	19	q13.42	55675226	55709858	1	0
ENSG00000065000	AP3D1	adaptor related protein complex 3, delta 1 subunit [Source:HGNC Symbol;Acc:HGNC:568]	19	p13.3	2100988	2164465	-1	0
ENSG00000065357	DGKA	diacylglycerol kinase alpha [Source:HGNC Symbol;Acc:HGNC:2849]	12	q13.2	55927319	55954027	1	0
ENSG00000065491	TBC1D22B	TBC1 domain family member 22B [Source:HGNC Symbol;Acc:HGNC:21602]	6	p21.2	37257772	37332970	1	0
ENSG00000066136	NFYC	nuclear transcription factor Y subunit gamma [Source:HGNC Symbol;Acc:HGNC:7806]	1	p34.2	40691570	40771603	1	0
ENSG00000067191	CACNB1	calcium channel, voltage-dependent, beta 1 subunit [Source:HGNC Symbol;Acc:HGNC:1401]	17	q12	39173456	39197703	-1	0
ENSG00000067369	TP53BP1	tumor protein p53 binding protein 1 [Source:HGNC Symbol;Acc:HGNC:11999]	15	q15.3	43403061	43510728	-1	0
ENSG00000067798	NAV3	neuron navigator 3 [Source:HGNC Symbol;Acc:HGNC:15998]	12	q21.2	77830905	78213008	1	0
ENSG00000067840	PDZD4	PDZ domain containing 4 [Source:HGNC Symbol;Acc:HGNC:21167]	X	q28	153802166	153830565	-1	0
ENSG00000072071	ADGRL1	adhesion G protein-coupled receptor L1 [Source:HGNC Symbol;Acc:HGNC:20973]	19	p13.12	14147743	14206187	-1	0
ENSG00000072110	ACTN1	actinin, alpha 1 [Source:HGNC Symbol;Acc:HGNC:163]	14	q24.1	68874143	68979440	-1	0
ENSG00000072315	TRPC5	transient receptor potential cation channel, subfamily C, member 5 [Source:HGNC Symbol;Acc:HGNC:12337]	X	q23	111774315	112082776	-1	0
ENSG00000072657	TRHDE	thyrotropin-releasing hormone degrading enzyme [Source:HGNC Symbol;Acc:HGNC:30748]	12	q21.1	72087266	72670757	1	0
ENSG00000073060	SCARB1	scavenger receptor class B member 1 [Source:HGNC Symbol;Acc:HGNC:1664]	12	q24.31	124776856	124882668	-1	0
ENSG00000074211	PPP2R2C	protein phosphatase 2 regulatory subunit B, gamma [Source:HGNC Symbol;Acc:HGNC:9306]	4	p16.1	6320578	6563600	-1	0
ENSG00000075043	KCNQ2	potassium channel, voltage gated KQT-like subfamily Q, member 2 [Source:HGNC Symbol;Acc:HGNC:6296]	20	q13.33	63400210	63472677	-1	2
ENSG00000075340	ADD2	adducin 2 [Source:HGNC Symbol;Acc:HGNC:244]	2	p13.3	70607618	70768225	-1	0
ENSG00000076356	PLXNA2	plexin A2 [Source:HGNC Symbol;Acc:HGNC:9100]	1	q32.2	208022242	208244320	-1	0
ENSG00000076382	SPAG5	sperm associated antigen 5 [Source:HGNC Symbol;Acc:HGNC:13452]	17	q11.2	28577565	28599279	-1	0
ENSG00000076864	RAP1GAP	RAP1 GTPase activating protein [Source:HGNC Symbol;Acc:HGNC:9858]	1	p36.12	21596215	21669363	-1	0
ENSG00000077080	ACTL6B	actin like 6B [Source:HGNC Symbol;Acc:HGNC:160]	7	q22.1	100643097	100656461	-1	0
ENSG00000077235	GTF3C1	general transcription factor IIIC subunit 1 [Source:HGNC Symbol;Acc:HGNC:4664]	16	p12.1	27459555	27549913	-1	0
ENSG00000077943	ITGA8	integrin subunit alpha 8 [Source:HGNC Symbol;Acc:HGNC:6144]	10	p13	15513949	15720125	-1	0
ENSG00000078304	PPP2R5C	protein phosphatase 2 regulatory subunit B', gamma [Source:HGNC Symbol;Acc:HGNC:9311]	14	q32.31	101761798	101927989	1	0
ENSG00000079102	RUNX1T1	runt-related transcription factor 1; translocated to, 1 (cyclin D-related) [Source:HGNC Symbol;Acc:HGNC:1535]	8	q21.3	91954967	92103286	-1	0
ENSG00000079313	REXO1	REX1, RNA exonuclease 1 homolog [Source:HGNC Symbol;Acc:HGNC:24616]	19	p13.3	1815246	1848463	-1	0
ENSG00000080845	DLGAP4	discs, large (Drosophila) homolog-associated protein 4 [Source:HGNC Symbol;Acc:HGNC:24476]	20	q11.23	36306336	36528637	1	0
ENSG00000081692	JMJD4	jumonji domain containing 4 [Source:HGNC Symbol;Acc:HGNC:25724]	1	q42.13	227730425	227735411	-1	0
ENSG00000081803	CADPS2	Ca++-dependent secretion activator 2 [Source:HGNC Symbol;Acc:HGNC:16018]	7	q31.32	122318425	122886759	-1	0
ENSG00000081985	IL12RB2	interleukin 12 receptor subunit beta 2 [Source:HGNC Symbol;Acc:HGNC:5972]	1	p31.3	67307364	67396900	1	0
ENSG00000082497	SERTAD4	SERTA domain containing 4 [Source:HGNC Symbol;Acc:HGNC:25236]	1	q32.2	210232799	210246631	1	0
ENSG00000082684	SEMA5B	sema domain, seven thrombospondin repeats (type 1 and type 1-like), transmembrane domain (TM) and short cytoplasmic domain, (semaphorin) 5B [Source:HGNC Symbol;Acc:HGNC:10737]	3	q21.1	122909193	123028605	-1	0
ENSG00000084070	SMAP2	small ArfGAP2 [Source:HGNC Symbol;Acc:HGNC:25082]	1	p34.2	40344850	40423326	1	0
ENSG00000084676	NCOA1	nuclear receptor coactivator 1 [Source:HGNC Symbol;Acc:HGNC:7668]	2	p23.3	24491914	24770702	1	0
ENSG00000084710	EFR3B	EFR3 homolog B [Source:HGNC Symbol;Acc:HGNC:29155]	2	p23.3	25042130	25159137	1	0
ENSG00000087470	DNM1L	dynamin 1-like [Source:HGNC Symbol;Acc:HGNC:2973]	12	p11.21	32679200	32745650	1	0
ENSG00000088367	EPB41L1	erythrocyte membrane protein band 4.1-like 1 [Source:HGNC Symbol;Acc:HGNC:3378]	20	q11.23	36091504	36232799	1	0
ENSG00000088808	PPP1R13B	protein phosphatase 1 regulatory subunit 13B [Source:HGNC Symbol;Acc:HGNC:14950]	14	q32.33	103733752	103847590	-1	0
ENSG00000088832	FKBP1A	FK506 binding protein 1A [Source:HGNC Symbol;Acc:HGNC:3711]	20	p13	1368978	1393172	-1	0
ENSG00000088899	RP5-1187M17.10	Leucine zipper putative tumor suppressor 3 [Source:UniProtKB/Swiss-Prot;Acc:O60299]	20	p13	3162617	3173592	-1	0
ENSG00000088992	TESC	tescalcin [Source:HGNC Symbol;Acc:HGNC:26065]	12	q24.22	117038923	117099479	-1	0
ENSG00000089486	CDIP1	cell death-inducing p53 target 1 [Source:HGNC Symbol;Acc:HGNC:13234]	16	p13.3	4510675	4538828	-1	0
ENSG00000089818	NECAP1	NECAP endocytosis associated 1 [Source:HGNC Symbol;Acc:HGNC:24539]	12	p13.31	8082211	8097771	1	0
ENSG00000090372	STRN4	striatin 4 [Source:HGNC Symbol;Acc:HGNC:15721]	19	q13.32	46719507	46746994	-1	0
ENSG00000090975	PITPNM2	phosphatidylinositol transfer protein, membrane associated 2 [Source:HGNC Symbol;Acc:HGNC:21044]	12	q24.31	122983480	123150015	-1	0
ENSG00000091127	PUS7	pseudouridylate synthase 7 (putative) [Source:HGNC Symbol;Acc:HGNC:26033]	7	q22.3	105439661	105522267	-1	0
ENSG00000091428	RAPGEF4	Rap guanine nucleotide exchange factor 4 [Source:HGNC Symbol;Acc:HGNC:16626]	2	q31.1	172735274	173052893	1	0
ENSG00000091622	PITPNM3	PITPNM family member 3 [Source:HGNC Symbol;Acc:HGNC:21043]	17	p13.1	6451264	6556494	-1	0
ENSG00000092051	JPH4	junctophilin 4 [Source:HGNC Symbol;Acc:HGNC:20156]	14	q11.2	23568035	23578800	-1	0
ENSG00000094804	CDC6	cell division cycle 6 [Source:HGNC Symbol;Acc:HGNC:1744]	17	q21.2	40287633	40304657	1	0
ENSG00000099365	STX1B	syntaxin 1B [Source:HGNC Symbol;Acc:HGNC:18539]	16	p11.2	30989256	31010628	-1	0
ENSG00000099814	CEP170B	centrosomal protein 170B [Source:HGNC Symbol;Acc:HGNC:20362]	14	q32.33	104865280	104896770	1	0
ENSG00000099904	ZDHHC8	zinc finger, DHHC-type containing 8 [Source:HGNC Symbol;Acc:HGNC:18474]	22	q11.21	20129456	20148007	1	0
ENSG00000099910	KLHL22	kelch like family member 22 [Source:HGNC Symbol;Acc:HGNC:25888]	22	q11.21	20441519	20495883	-1	0
ENSG00000100138	SNU13	SNU13 homolog, small nuclear ribonucleoprotein (U4/U6.U5) [Source:HGNC Symbol;Acc:HGNC:7819]	22	q13.2	41673930	41690504	-1	0
ENSG00000100154	TTC28	tetratricopeptide repeat domain 28 [Source:HGNC Symbol;Acc:HGNC:29179]	22	q12.1	27978014	28679865	-1	0
ENSG00000100207	TCF20	transcription factor 20 (AR1) [Source:HGNC Symbol;Acc:HGNC:11631]	22	q13.2	42160013	42343616	-1	0
ENSG00000100246	DNAL4	dynein, axonemal, light chain 4 [Source:HGNC Symbol;Acc:HGNC:2955]	22	q13.1	38778508	38794198	-1	0
ENSG00000100276	RASL10A	RAS-like family 10 member A [Source:HGNC Symbol;Acc:HGNC:16954]	22	q12.2	29312933	29319679	-1	0
ENSG00000100302	RASD2	RASD family member 2 [Source:HGNC Symbol;Acc:HGNC:18229]	22	q12.3	35540868	35554001	1	0
ENSG00000100321	SYNGR1	synaptogyrin 1 [Source:HGNC Symbol;Acc:HGNC:11498]	22	q13.1	39349925	39385588	1	0
ENSG00000100346	CACNA1I	calcium channel, voltage-dependent, T type, alpha 1I subunit [Source:HGNC Symbol;Acc:HGNC:1396]	22	q13.1	39570753	39689737	1	0
ENSG00000100505	TRIM9	tripartite motif containing 9 [Source:HGNC Symbol;Acc:HGNC:16288]	14	q22.1	50975262	51096061	-1	0
ENSG00000100600	LGMN	legumain [Source:HGNC Symbol;Acc:HGNC:9472]	14	q32.12	92703807	92748702	-1	0
ENSG00000100604	CHGA	chromogranin A [Source:HGNC Symbol;Acc:HGNC:1929]	14	q32.12	92923080	92935293	1	0
ENSG00000100897	DCAF11	DDB1 and CUL4 associated factor 11 [Source:HGNC Symbol;Acc:HGNC:20258]	14	q12	24114195	24125242	1	0
ENSG00000101040	ZMYND8	zinc finger, MYND-type containing 8 [Source:HGNC Symbol;Acc:HGNC:9397]	20	q13.12	47209214	47356889	-1	0
ENSG00000101152	DNAJC5	DnaJ heat shock protein family (Hsp40) member C5 [Source:HGNC Symbol;Acc:HGNC:16235]	20	q13.33	63895182	63936031	1	0
ENSG00000101298	SNPH	syntaphilin [Source:HGNC Symbol;Acc:HGNC:15931]	20	p13	1266316	1309328	1	0
ENSG00000101421	CHMP4B	charged multivesicular body protein 4B [Source:HGNC Symbol;Acc:HGNC:16171]	20	q11.22	33811304	33854366	1	0
ENSG00000101438	SLC32A1	solute carrier family 32 (GABA vesicular transporter), member 1 [Source:HGNC Symbol;Acc:HGNC:11018]	20	q11.23	38724462	38729372	1	0
ENSG00000101489	CELF4	CUGBP, Elav-like family member 4 [Source:HGNC Symbol;Acc:HGNC:14015]	18	q12.2	37243047	37566037	-1	0
ENSG00000101577	LPIN2	lipin 2 [Source:HGNC Symbol;Acc:HGNC:14450]	18	p11.31	2916994	3013315	-1	0
ENSG00000101746	NOL4	nucleolar protein 4 [Source:HGNC Symbol;Acc:HGNC:7870]	18	q12.1	33851100	34224952	-1	0
ENSG00000101940	WDR13	WD repeat domain 13 [Source:HGNC Symbol;Acc:HGNC:14352]	X	p11.23	48590042	48608867	1	0
ENSG00000102003	SYP	synaptophysin [Source:HGNC Symbol;Acc:HGNC:11506]	X	p11.23	49187804	49200259	-1	0
ENSG00000102302	FGD1	FYVE, RhoGEF and PH domain containing 1 [Source:HGNC Symbol;Acc:HGNC:3663]	X	p11.22	54445454	54496166	-1	0
ENSG00000102804	TSC22D1	TSC22 domain family member 1 [Source:HGNC Symbol;Acc:HGNC:16826]	13	q14.11	44432143	44577147	-1	0
ENSG00000102879	CORO1A	coronin, actin binding protein, 1A [Source:HGNC Symbol;Acc:HGNC:2252]	16	p11.2	30182827	30189076	1	0
ENSG00000102908	NFAT5	nuclear factor of activated T-cells 5, tonicity-responsive [Source:HGNC Symbol;Acc:HGNC:7774]	16	q22.1	69565094	69704666	1	0
ENSG00000103056	SMPD3	sphingomyelin phosphodiesterase 3 [Source:HGNC Symbol;Acc:HGNC:14240]	16	q22.1	68358325	68448688	-1	0
ENSG00000103160	HSDL1	hydroxysteroid dehydrogenase like 1 [Source:HGNC Symbol;Acc:HGNC:16475]	16	q24.1	84122146	84145192	-1	0
ENSG00000103174	NAGPA	N-acetylglucosamine-1-phosphodiester alpha-N-acetylglucosaminidase [Source:HGNC Symbol;Acc:HGNC:17378]	16	p13.3	5024844	5034141	-1	0
ENSG00000103356	EARS2	glutamyl-tRNA synthetase 2, mitochondrial [Source:HGNC Symbol;Acc:HGNC:29419]	16	p12.2	23522014	23557731	-1	0
ENSG00000103365	GGA2	golgi-associated, gamma adaptin ear containing, ARF binding protein 2 [Source:HGNC Symbol;Acc:HGNC:16064]	16	p12.2	23463542	23521995	-1	0
ENSG00000103528	SYT17	synaptotagmin 17 [Source:HGNC Symbol;Acc:HGNC:24119]	16	p12.3	19167971	19268334	1	0
ENSG00000104888	SLC17A7	solute carrier family 17 (vesicular glutamate transporter), member 7 [Source:HGNC Symbol;Acc:HGNC:16704]	19	q13.33	49429401	49442360	-1	0
ENSG00000104967	NOVA2	neuro-oncological ventral antigen 2 [Source:HGNC Symbol;Acc:HGNC:7887]	19	q13.32	45933734	45973546	-1	0
ENSG00000105063	PPP6R1	protein phosphatase 6 regulatory subunit 1 [Source:HGNC Symbol;Acc:HGNC:29195]	19	q13.42	55229780	55258995	-1	0
ENSG00000105245	NUMBL	numb homolog (Drosophila)-like [Source:HGNC Symbol;Acc:HGNC:8061]	19	q13.2	40665905	40690972	-1	0
ENSG00000105419	MEIS3	Meis homeobox 3 [Source:HGNC Symbol;Acc:HGNC:29537]	19	q13.32	47403124	47419523	-1	0
ENSG00000105514	RAB3D	RAB3D, member RAS oncogene family [Source:HGNC Symbol;Acc:HGNC:9779]	19	p13.2	11322046	11346270	-1	0
ENSG00000105518	TMEM205	transmembrane protein 205 [Source:HGNC Symbol;Acc:HGNC:29631]	19	p13.2	11342776	11346518	-1	0
ENSG00000105642	KCNN1	potassium channel, calcium activated intermediate/small conductance subfamily N alpha, member 1 [Source:HGNC Symbol;Acc:HGNC:6290]	19	p13.11	17951293	18000080	1	0
ENSG00000105647	PIK3R2	phosphoinositide-3-kinase regulatory subunit 2 [Source:HGNC Symbol;Acc:HGNC:8980]	19	p13.11	18153118	18170540	1	0
ENSG00000105737	GRIK5	glutamate receptor, ionotropic, kainate 5 [Source:HGNC Symbol;Acc:HGNC:4583]	19	q13.2	41998321	42069498	-1	0
ENSG00000106012	IQCE	IQ motif containing E [Source:HGNC Symbol;Acc:HGNC:29171]	7	p22.3	2558972	2614734	1	0
ENSG00000106609	TMEM248	transmembrane protein 248 [Source:HGNC Symbol;Acc:HGNC:25476]	7	q11.21	66921225	66958551	1	0
ENSG00000106853	PTGR1	prostaglandin reductase 1 [Source:HGNC Symbol;Acc:HGNC:18429]	9	q31.3	111549722	111599855	-1	0
ENSG00000107021	TBC1D13	TBC1 domain family member 13 [Source:HGNC Symbol;Acc:HGNC:25571]	9	q34.11	128787204	128810432	1	0
ENSG00000107130	NCS1	neuronal calcium sensor 1 [Source:HGNC Symbol;Acc:HGNC:3953]	9	q34.11	130172578	130237304	1	0
ENSG00000107862	GBF1	golgi brefeldin A resistant guanine nucleotide exchange factor 1 [Source:HGNC Symbol;Acc:HGNC:4181]	10	q24.32	102245532	102382899	1	0
ENSG00000107954	NEURL1	neuralized E3 ubiquitin protein ligase 1 [Source:HGNC Symbol;Acc:HGNC:7761]	10	q24.33	103493979	103592552	1	0
ENSG00000108100	CCNY	cyclin Y [Source:HGNC Symbol;Acc:HGNC:23354]	10	p11.21	35247025	35572669	1	0
ENSG00000108262	GIT1	G protein-coupled receptor kinase interacting ArfGAP 1 [Source:HGNC Symbol;Acc:HGNC:4272]	17	q11.2	29573469	29594054	-1	0
ENSG00000108309	RUNDC3A	RUN domain containing 3A [Source:HGNC Symbol;Acc:HGNC:16984]	17	q21.31	44308413	44318671	1	0
ENSG00000108352	RAPGEFL1	Rap guanine nucleotide exchange factor like 1 [Source:HGNC Symbol;Acc:HGNC:17428]	17	q21.1	40177010	40195656	1	0
ENSG00000108509	CAMTA2	calmodulin binding transcription activator 2 [Source:HGNC Symbol;Acc:HGNC:18807]	17	p13.2	4967992	4987652	-1	0
ENSG00000108551	RASD1	RAS, dexamethasone-induced 1 [Source:HGNC Symbol;Acc:HGNC:15828]	17	p11.2	17494437	17496395	-1	0
ENSG00000108684	ASIC2	acid sensing ion channel subunit 2 [Source:HGNC Symbol;Acc:HGNC:99]	17	q12	33013087	34174964	-1	0
ENSG00000108825	PTGES3L-AARSD1	PTGES3L-AARSD1 readthrough [Source:HGNC Symbol;Acc:HGNC:43946]	17	q21.31	42950526	42980528	-1	0
ENSG00000108963	DPH1	diphthamide biosynthesis 1 [Source:HGNC Symbol;Acc:HGNC:3003]	17	p13.3	2030110	2043430	1	0
ENSG00000109047	RCVRN	recoverin [Source:HGNC Symbol;Acc:HGNC:9937]	17	p13.1	9896320	9905621	-1	0
ENSG00000109685	WHSC1	Wolf-Hirschhorn syndrome candidate 1 [Source:HGNC Symbol;Acc:HGNC:12766]	4	p16.3	1871424	1982207	1	0
ENSG00000109917	ZPR1	ZPR1 zinc finger [Source:HGNC Symbol;Acc:HGNC:13051]	11	q23.3	116773799	116788050	-1	0
ENSG00000109927	TECTA	tectorin alpha [Source:HGNC Symbol;Acc:HGNC:11720]	11	q23.3	121101173	121191493	1	0
ENSG00000110148	CCKBR	cholecystokinin B receptor [Source:HGNC Symbol;Acc:HGNC:1571]	11	p15.4	6259736	6272127	1	0
ENSG00000110514	MADD	MAP-kinase activating death domain [Source:HGNC Symbol;Acc:HGNC:6766]	11	p11.2	47269161	47330031	1	0
ENSG00000110925	CSRNP2	cysteine-serine-rich nuclear protein 2 [Source:HGNC Symbol;Acc:HGNC:16006]	12	q13.12	51061205	51083664	-1	0
ENSG00000110931	CAMKK2	calcium/calmodulin-dependent protein kinase kinase 2, beta [Source:HGNC Symbol;Acc:HGNC:1470]	12	q24.31	121237691	121298308	-1	0
ENSG00000111412	C12orf49	chromosome 12 open reading frame 49 [Source:HGNC Symbol;Acc:HGNC:26128]	12	q24.22	116710185	116738070	-1	0
ENSG00000111445	RFC5	replication factor C subunit 5 [Source:HGNC Symbol;Acc:HGNC:9973]	12	q24.23	118013588	118033130	1	0
ENSG00000111786	SRSF9	serine/arginine-rich splicing factor 9 [Source:HGNC Symbol;Acc:HGNC:10791]	12	q24.31	120461668	120469793	-1	0
ENSG00000112659	CUL9	cullin 9 [Source:HGNC Symbol;Acc:HGNC:15982]	6	p21.1	43182175	43224587	1	0
ENSG00000112699	GMDS	GDP-mannose 4,6-dehydratase [Source:HGNC Symbol;Acc:HGNC:4369]	6	p25.3	1623806	2245692	-1	0
ENSG00000113048	MRPS27	mitochondrial ribosomal protein S27 [Source:HGNC Symbol;Acc:HGNC:14512]	5	q13.2	72219409	72320646	-1	0
ENSG00000113649	TCERG1	transcription elongation regulator 1 [Source:HGNC Symbol;Acc:HGNC:15630]	5	q32	146447311	146511961	1	0
ENSG00000113758	DBN1	drebrin 1 [Source:HGNC Symbol;Acc:HGNC:2695]	5	q35.3	177456608	177474401	-1	0
ENSG00000114554	PLXNA1	plexin A1 [Source:HGNC Symbol;Acc:HGNC:9099]	3	q21.3	126988594	127037392	1	1
ENSG00000114631	PODXL2	podocalyxin-like 2 [Source:HGNC Symbol;Acc:HGNC:17936]	3	q21.3	127629181	127672809	1	0
ENSG00000114648	KLHL18	kelch like family member 18 [Source:HGNC Symbol;Acc:HGNC:29120]	3	p21.31	47282917	47346816	1	0
ENSG00000114812	VIPR1	vasoactive intestinal peptide receptor 1 [Source:HGNC Symbol;Acc:HGNC:12694]	3	p22.1	42489299	42537573	1	0
ENSG00000114861	FOXP1	forkhead box P1 [Source:HGNC Symbol;Acc:HGNC:3823]	3	p13	70954693	71583989	-1	0
ENSG00000115661	STK16	serine/threonine kinase 16 [Source:HGNC Symbol;Acc:HGNC:11394]	2	q35	219245455	219250337	1	0
ENSG00000115902	SLC1A4	solute carrier family 1 (glutamate/neutral amino acid transporter), member 4 [Source:HGNC Symbol;Acc:HGNC:10942]	2	p14	64988477	65023865	1	0
ENSG00000116199	FAM20B	family with sequence similarity 20 member B [Source:HGNC Symbol;Acc:HGNC:23017]	1	q25.2	179025804	179076562	1	0
ENSG00000116254	CHD5	chromodomain helicase DNA binding protein 5 [Source:HGNC Symbol;Acc:HGNC:16816]	1	p36.31	6101793	6180123	-1	0
ENSG00000116299	KIAA1324	KIAA1324 [Source:HGNC Symbol;Acc:HGNC:29618]	1	p13.3	109113679	109206781	1	0
ENSG00000116329	OPRD1	opioid receptor, delta 1 [Source:HGNC Symbol;Acc:HGNC:8153]	1	p35.3	28812142	28871267	1	0
ENSG00000116353	MECR	mitochondrial trans-2-enoyl-CoA reductase [Source:HGNC Symbol;Acc:HGNC:19691]	1	p35.3	29192873	29230942	-1	0
ENSG00000116455	WDR77	WD repeat domain 77 [Source:HGNC Symbol;Acc:HGNC:29652]	1	p13.2	111439890	111449376	-1	0
ENSG00000116698	SMG7	SMG7 nonsense mediated mRNA decay factor [Source:HGNC Symbol;Acc:HGNC:16792]	1	q25.3	183472216	183598246	1	0
ENSG00000116852	KIF21B	kinesin family member 21B [Source:HGNC Symbol;Acc:HGNC:29442]	1	q32.1	200969390	201023700	-1	0
ENSG00000116983	HPCAL4	hippocalcin like 4 [Source:HGNC Symbol;Acc:HGNC:18212]	1	p34.2	39678648	39691689	-1	0
ENSG00000117016	RIMS3	regulating synaptic membrane exocytosis 3 [Source:HGNC Symbol;Acc:HGNC:21292]	1	p34.2	40620679	40665657	-1	0
ENSG00000117139	KDM5B	lysine (K)-specific demethylase 5B [Source:HGNC Symbol;Acc:HGNC:18039]	1	q32.1	202724491	202809470	-1	0
ENSG00000117411	B4GALT2	UDP-Gal:betaGlcNAc beta 1,4- galactosyltransferase, polypeptide 2 [Source:HGNC Symbol;Acc:HGNC:925]	1	p34.1	43978943	43991170	1	0
ENSG00000117419	ERI3	ERI1 exoribonuclease family member 3 [Source:HGNC Symbol;Acc:HGNC:17276]	1	p34.1	44221070	44355260	-1	0
ENSG00000117640	MTFR1L	mitochondrial fission regulator 1-like [Source:HGNC Symbol;Acc:HGNC:28836]	1	p36.11	25818640	25832942	1	0
ENSG00000118939	UCHL3	ubiquitin C-terminal hydrolase L3 [Source:HGNC Symbol;Acc:HGNC:12515]	13	q22.2	75549480	75606020	1	0
ENSG00000119048	UBE2B	ubiquitin conjugating enzyme E2B [Source:HGNC Symbol;Acc:HGNC:12473]	5	q31.1	134371179	134391992	1	0
ENSG00000119227	PIGZ	phosphatidylinositol glycan anchor biosynthesis class Z [Source:HGNC Symbol;Acc:HGNC:30596]	3	q29	196946343	196969060	-1	0
ENSG00000119314	PTBP3	polypyrimidine tract binding protein 3 [Source:HGNC Symbol;Acc:HGNC:10253]	9	q32	112217716	112333667	-1	0
ENSG00000119508	NR4A3	nuclear receptor subfamily 4 group A member 3 [Source:HGNC Symbol;Acc:HGNC:7982]	9	q31.1	99821855	99866891	1	0
ENSG00000119522	DENND1A	DENN/MADD domain containing 1A [Source:HGNC Symbol;Acc:HGNC:29324]	9	q33.3	123379654	123930152	-1	0
ENSG00000119782	FKBP1B	FK506 binding protein 1B [Source:HGNC Symbol;Acc:HGNC:3712]	2	p23.3	24049701	24063681	1	0
ENSG00000119865	CNRIP1	cannabinoid receptor interacting protein 1 [Source:HGNC Symbol;Acc:HGNC:24546]	2	p14	68284171	68320051	-1	0
ENSG00000120049	KCNIP2	Kv channel interacting protein 2 [Source:HGNC Symbol;Acc:HGNC:15522]	10	q24.32	101825974	101843920	-1	0
ENSG00000120738	EGR1	early growth response 1 [Source:HGNC Symbol;Acc:HGNC:3238]	5	q31.2	138465490	138469315	1	0
ENSG00000121753	ADGRB2	adhesion G protein-coupled receptor B2 [Source:HGNC Symbol;Acc:HGNC:944]	1	p35.2	31727117	31764893	-1	0
ENSG00000121769	FABP3	fatty acid binding protein 3, muscle and heart [Source:HGNC Symbol;Acc:HGNC:3557]	1	p35.2	31365625	31376850	-1	0
ENSG00000121904	CSMD2	CUB and Sushi multiple domains 2 [Source:HGNC Symbol;Acc:HGNC:19290]	1	p35.1	33513999	34165842	-1	1
ENSG00000121905	HPCA	hippocalcin [Source:HGNC Symbol;Acc:HGNC:5144]	1	p35.1	32885994	32898441	1	0
ENSG00000122254	HS3ST2	heparan sulfate-glucosamine 3-sulfotransferase 2 [Source:HGNC Symbol;Acc:HGNC:5195]	16	p12.2	22814177	22916338	1	0
ENSG00000122359	ANXA11	annexin A11 [Source:HGNC Symbol;Acc:HGNC:535]	10	q22.3	80150889	80205572	-1	0
ENSG00000122512	PMS2	PMS1 homolog 2, mismatch repair system component [Source:HGNC Symbol;Acc:HGNC:9122]	7	p22.1	5973239	6009125	-1	0
ENSG00000123352	SPATS2	spermatogenesis associated, serine rich 2 [Source:HGNC Symbol;Acc:HGNC:18650]	12	q13.12	49366584	49527424	1	0
ENSG00000123901	GPR83	G protein-coupled receptor 83 [Source:HGNC Symbol;Acc:HGNC:4523]	11	q21	94377311	94401419	-1	0
ENSG00000124194	GDAP1L1	ganglioside induced differentiation associated protein 1-like 1 [Source:HGNC Symbol;Acc:HGNC:4213]	20	q13.12	44247099	44280917	1	0
ENSG00000124243	BCAS4	breast carcinoma amplified sequence 4 [Source:HGNC Symbol;Acc:HGNC:14367]	20	q13.13	50794894	50882676	1	0
ENSG00000124507	PACSIN1	protein kinase C and casein kinase substrate in neurons 1 [Source:HGNC Symbol;Acc:HGNC:8570]	6	p21.31	34466061	34535231	1	0
ENSG00000124535	WRNIP1	Werner helicase interacting protein 1 [Source:HGNC Symbol;Acc:HGNC:20876]	6	p25.2	2765414	2786952	1	0
ENSG00000125144	MT1G	metallothionein 1G [Source:HGNC Symbol;Acc:HGNC:7399]	16	q13	56666731	56668065	-1	0
ENSG00000125266	EFNB2	ephrin-B2 [Source:HGNC Symbol;Acc:HGNC:3227]	13	q33.3	106489731	106535114	-1	0
ENSG00000125522	NPBWR2	neuropeptides B/W receptor 2 [Source:HGNC Symbol;Acc:HGNC:4530]	20	q13.33	64105820	64107171	-1	0
ENSG00000125743	SNRPD2	small nuclear ribonucleoprotein D2 polypeptide [Source:HGNC Symbol;Acc:HGNC:11159]	19	q13.32	45687454	45692569	-1	0
ENSG00000125744	RTN2	reticulon 2 [Source:HGNC Symbol;Acc:HGNC:10468]	19	q13.32	45485289	45497061	-1	0
ENSG00000126010	GRPR	gastrin releasing peptide receptor [Source:HGNC Symbol;Acc:HGNC:4609]	X	p22.2	16123556	16153021	1	0
ENSG00000126243	LRFN3	leucine rich repeat and fibronectin type III domain containing 3 [Source:HGNC Symbol;Acc:HGNC:28370]	19	q13.12	35935358	35945767	1	0
ENSG00000126767	ELK1	ELK1, member of ETS oncogene family [Source:HGNC Symbol;Acc:HGNC:3321]	X	p11.23	47635521	47650604	-1	0
ENSG00000126870	WDR60	WD repeat domain 60 [Source:HGNC Symbol;Acc:HGNC:21862]	7	q36.3	158856578	158956747	1	0
ENSG00000126882	FAM78A	family with sequence similarity 78 member A [Source:HGNC Symbol;Acc:HGNC:25465]	9	q34.13	131258076	131276547	-1	0
ENSG00000127220	ABHD8	abhydrolase domain containing 8 [Source:HGNC Symbol;Acc:HGNC:23759]	19	p13.11	17292131	17310236	-1	0
ENSG00000127481	UBR4	ubiquitin protein ligase E3 component n-recognin 4 [Source:HGNC Symbol;Acc:HGNC:30313]	1	p36.13	19074506	19210276	-1	0
ENSG00000127585	FBXL16	F-box and leucine-rich repeat protein 16 [Source:HGNC Symbol;Acc:HGNC:14150]	16	p13.3	692498	705829	-1	0
ENSG00000128285	MCHR1	melanin concentrating hormone receptor 1 [Source:HGNC Symbol;Acc:HGNC:4479]	22	q13.2	40678750	40682814	1	0
ENSG00000128567	PODXL	podocalyxin-like [Source:HGNC Symbol;Acc:HGNC:9171]	7	q32.3	131500262	131558217	-1	0
ENSG00000129128	SPCS3	signal peptidase complex subunit 3 [Source:HGNC Symbol;Acc:HGNC:26212]	4	q34.2	176319964	176332245	1	0
ENSG00000129355	CDKN2D	cyclin-dependent kinase inhibitor 2D (p19, inhibits CDK4) [Source:HGNC Symbol;Acc:HGNC:1790]	19	p13.2	10566462	10569059	-1	0
ENSG00000129911	KLF16	Kruppel-like factor 16 [Source:HGNC Symbol;Acc:HGNC:16857]	19	p13.3	1852399	1863568	-1	0
ENSG00000129951	PLPPR3	phospholipid phosphatase related 3 [Source:HGNC Symbol;Acc:HGNC:23497]	19	p13.3	812488	821977	-1	0
ENSG00000130032	PRRG3	proline rich Gla (G-carboxyglutamic acid) 3 (transmembrane) [Source:HGNC Symbol;Acc:HGNC:30798]	X	q28	151695124	151705924	1	0
ENSG00000130479	MAP1S	microtubule associated protein 1S [Source:HGNC Symbol;Acc:HGNC:15715]	19	p13.11	17719242	17734516	1	0
ENSG00000130758	MAP3K10	mitogen-activated protein kinase kinase kinase 10 [Source:HGNC Symbol;Acc:HGNC:6849]	19	q13.2	40191744	40215575	1	0
ENSG00000130764	LRRC47	leucine rich repeat containing 47 [Source:HGNC Symbol;Acc:HGNC:29207]	1	p36.32	3778558	3796504	-1	0
ENSG00000130822	PNCK	pregnancy up-regulated nonubiquitous CaM kinase [Source:HGNC Symbol;Acc:HGNC:13415]	X	q28	153669730	153689010	-1	0
ENSG00000130881	LRP3	LDL receptor related protein 3 [Source:HGNC Symbol;Acc:HGNC:6695]	19	q13.11	33177603	33208867	1	0
ENSG00000131174	COX7B	cytochrome c oxidase subunit VIIb [Source:HGNC Symbol;Acc:HGNC:2291]	X	q21.1	77899438	77907373	1	0
ENSG00000131323	TRAF3	TNF receptor associated factor 3 [Source:HGNC Symbol;Acc:HGNC:12033]	14	q32.32	102777476	102911500	1	0
ENSG00000131378	RFTN1	raftlin, lipid raft linker 1 [Source:HGNC Symbol;Acc:HGNC:30278]	3	p24.3	16313574	16514026	-1	0
ENSG00000131653	TRAF7	TNF receptor associated factor 7 [Source:HGNC Symbol;Acc:HGNC:20456]	16	p13.3	2155698	2178129	1	0
ENSG00000131697	NPHP4	nephronophthisis 4 [Source:HGNC Symbol;Acc:HGNC:19104]	1	p36.31	5862811	5992473	-1	0
ENSG00000132128	LRRC41	leucine rich repeat containing 41 [Source:HGNC Symbol;Acc:HGNC:16917]	1	p33	46261196	46303608	-1	0
ENSG00000132254	ARFIP2	ADP ribosylation factor interacting protein 2 [Source:HGNC Symbol;Acc:HGNC:17160]	11	p15.4	6474683	6481479	-1	0
ENSG00000132359	RAP1GAP2	RAP1 GTPase activating protein 2 [Source:HGNC Symbol;Acc:HGNC:29176]	17	p13.3	2777056	3037739	1	0
ENSG00000132676	DAP3	death associated protein 3 [Source:HGNC Symbol;Acc:HGNC:2673]	1	q22	155687960	155739010	1	0
ENSG00000132694	ARHGEF11	Rho guanine nucleotide exchange factor 11 [Source:HGNC Symbol;Acc:HGNC:14580]	1	q23.1	156934840	157045370	-1	0
ENSG00000132821	VSTM2L	V-set and transmembrane domain containing 2 like [Source:HGNC Symbol;Acc:HGNC:16096]	20	q11.23	37903104	37945350	1	0
ENSG00000132879	FBXO44	F-box protein 44 [Source:HGNC Symbol;Acc:HGNC:24847]	1	p36.22	11654375	11663327	1	0
ENSG00000133019	CHRM3	cholinergic receptor, muscarinic 3 [Source:HGNC Symbol;Acc:HGNC:1952]	1	q43	239386565	239915452	1	0
ENSG00000133134	BEX2	brain expressed X-linked 2 [Source:HGNC Symbol;Acc:HGNC:30933]	X	q22.2	103309346	103311046	-1	0
ENSG00000133243	BTBD2	BTB (POZ) domain containing 2 [Source:HGNC Symbol;Acc:HGNC:15504]	19	p13.3	1985438	2034881	-1	0
ENSG00000133265	HSPBP1	HSPA (heat shock 70kDa) binding protein, cytoplasmic cochaperone 1 [Source:HGNC Symbol;Acc:HGNC:24989]	19	q13.42	55262231	55280381	-1	0
ENSG00000133424	LARGE	like-glycosyltransferase [Source:HGNC Symbol;Acc:HGNC:6511]	22	q12.3	33162226	33922841	-1	0
ENSG00000133597	ADCK2	aarF domain containing kinase 2 [Source:HGNC Symbol;Acc:HGNC:19039]	7	q34	140673153	140696261	1	0
ENSG00000133627	ACTR3B	ARP3 actin-related protein 3 homolog B (yeast) [Source:HGNC Symbol;Acc:HGNC:17256]	7	q36.1	152759749	152855378	1	0
ENSG00000133816	MICAL2	microtubule associated monooxygenase, calponin and LIM domain containing 2 [Source:HGNC Symbol;Acc:HGNC:24693]	11	p15.3	12094008	12263789	1	0
ENSG00000133997	MED6	mediator complex subunit 6 [Source:HGNC Symbol;Acc:HGNC:19970]	14	q24.2	70581257	70600690	-1	0
ENSG00000134030	CTIF	CBP80/20-dependent translation initiation factor [Source:HGNC Symbol;Acc:HGNC:23925]	18	q21.1	48539046	48863217	1	0
ENSG00000134072	CAMK1	calcium/calmodulin-dependent protein kinase I [Source:HGNC Symbol;Acc:HGNC:1459]	3	p25.3	9757342	9769992	-1	0
ENSG00000134138	MEIS2	Meis homeobox 2 [Source:HGNC Symbol;Acc:HGNC:7001]	15	q14	36889204	37101299	-1	0
ENSG00000134245	WNT2B	wingless-type MMTV integration site family member 2B [Source:HGNC Symbol;Acc:HGNC:12781]	1	p13.2	112466541	112530165	1	0
ENSG00000134278	SPIRE1	spire-type actin nucleation factor 1 [Source:HGNC Symbol;Acc:HGNC:30622]	18	p11.21	12446512	12658134	-1	0
ENSG00000134285	FKBP11	FK506 binding protein 11 [Source:HGNC Symbol;Acc:HGNC:18624]	12	q13.12	48921518	48926474	-1	0
ENSG00000134780	DAGLA	diacylglycerol lipase, alpha [Source:HGNC Symbol;Acc:HGNC:1165]	11	q12.2	61680433	61747001	1	0
ENSG00000134917	ADAMTS8	ADAM metallopeptidase with thrombospondin type 1 motif 8 [Source:HGNC Symbol;Acc:HGNC:224]	11	q24.3	130404925	130428993	-1	0
ENSG00000135048	TMEM2	transmembrane protein 2 [Source:HGNC Symbol;Acc:HGNC:11869]	9	q21.13	71683366	71816690	-1	0
ENSG00000135127	CCDC64	coiled-coil domain containing 64 [Source:HGNC Symbol;Acc:HGNC:28095]	12	q24.23	119989869	120094494	1	0
ENSG00000135439	AGAP2	ArfGAP with GTPase domain, ankyrin repeat and PH domain 2 [Source:HGNC Symbol;Acc:HGNC:16921]	12	q14.1	57723761	57742157	-1	0
ENSG00000135519	KCNH3	potassium channel, voltage gated eag related subfamily H, member 3 [Source:HGNC Symbol;Acc:HGNC:6252]	12	q13.12	49539157	49558308	1	0
ENSG00000135622	SEMA4F	sema domain, immunoglobulin domain (Ig), transmembrane domain (TM) and short cytoplasmic domain, (semaphorin) 4F [Source:HGNC Symbol;Acc:HGNC:10734]	2	p13.1	74654228	74683853	1	0
ENSG00000135631	RAB11FIP5	RAB11 family interacting protein 5 (class I) [Source:HGNC Symbol;Acc:HGNC:24845]	2	p13.2	73073382	73156721	-1	0
ENSG00000135638	EMX1	empty spiracles homeobox 1 [Source:HGNC Symbol;Acc:HGNC:3340]	2	p13.2	72916260	72936071	1	0
ENSG00000135709	KIAA0513	KIAA0513 [Source:HGNC Symbol;Acc:HGNC:29058]	16	q24.1	85027751	85094230	1	0
ENSG00000135823	STX6	syntaxin 6 [Source:HGNC Symbol;Acc:HGNC:11441]	1	q25.3	180972712	181023121	-1	0
ENSG00000136002	ARHGEF4	Rho guanine nucleotide exchange factor 4 [Source:HGNC Symbol;Acc:HGNC:684]	2	q21.1	130836916	131047263	1	0
ENSG00000136114	THSD1	thrombospondin type 1 domain containing 1 [Source:HGNC Symbol;Acc:HGNC:17754]	13	q14.3	52377167	52406494	-1	0
ENSG00000136504	KAT7	K(lysine) acetyltransferase 7 [Source:HGNC Symbol;Acc:HGNC:17016]	17	q21.33	49788555	49835030	1	0
ENSG00000136754	ABI1	abl interactor 1 [Source:HGNC Symbol;Acc:HGNC:11320]	10	p12.1	26746593	26861087	-1	0
ENSG00000136875	PRPF4	pre-mRNA processing factor 4 [Source:HGNC Symbol;Acc:HGNC:17349]	9	q32	113275343	113292905	1	0
ENSG00000136878	USP20	ubiquitin specific peptidase 20 [Source:HGNC Symbol;Acc:HGNC:12619]	9	q34.11	129834698	129881838	1	0
ENSG00000136888	ATP6V1G1	ATPase, H+ transporting, lysosomal 13kDa, V1 subunit G1 [Source:HGNC Symbol;Acc:HGNC:864]	9	q32	114587746	114598373	1	0
ENSG00000136933	RABEPK	Rab9 effector protein with kelch motifs [Source:HGNC Symbol;Acc:HGNC:16896]	9	q33.3	125200542	125234158	1	0
ENSG00000137103	TMEM8B	transmembrane protein 8B [Source:HGNC Symbol;Acc:HGNC:21427]	9	p13.3	35814451	35854847	1	0
ENSG00000137486	ARRB1	arrestin, beta 1 [Source:HGNC Symbol;Acc:HGNC:711]	11	q13.4	75264182	75351705	-1	0
ENSG00000137764	MAP2K5	mitogen-activated protein kinase kinase 5 [Source:HGNC Symbol;Acc:HGNC:6845]	15	q23	67542709	67807123	1	0
ENSG00000137825	ITPKA	inositol-trisphosphate 3-kinase A [Source:HGNC Symbol;Acc:HGNC:6178]	15	q15.1	41493393	41503551	1	0
ENSG00000137843	PAK6	p21 protein (Cdc42/Rac)-activated kinase 6 [Source:HGNC Symbol;Acc:HGNC:16061]	15	q15.1	40238759	40277487	1	0
ENSG00000138028	CGREF1	cell growth regulator with EF-hand domain 1 [Source:HGNC Symbol;Acc:HGNC:16962]	2	p23.3	27098889	27119115	-1	0
ENSG00000138074	SLC5A6	solute carrier family 5 (sodium/multivitamin and iodide cotransporter), member 6 [Source:HGNC Symbol;Acc:HGNC:11041]	2	p23.3	27199587	27212958	-1	0
ENSG00000138162	TACC2	transforming, acidic coiled-coil containing protein 2 [Source:HGNC Symbol;Acc:HGNC:11523]	10	q26.13	121989174	122254545	1	0
ENSG00000138439	FAM117B	family with sequence similarity 117 member B [Source:HGNC Symbol;Acc:HGNC:14440]	2	q33.2	202635188	202769757	1	0
ENSG00000138443	ABI2	abl-interactor 2 [Source:HGNC Symbol;Acc:HGNC:24011]	2	q33.2	203328219	203447723	1	0
ENSG00000138629	UBL7	ubiquitin like 7 [Source:HGNC Symbol;Acc:HGNC:28221]	15	q24.1	74445977	74461182	-1	0
ENSG00000138640	FAM13A	family with sequence similarity 13 member A [Source:HGNC Symbol;Acc:HGNC:19367]	4	q22.1	88725955	89111398	-1	0
ENSG00000139200	PIANP	PILR alpha associated neural protein [Source:HGNC Symbol;Acc:HGNC:25338]	12	p13.31	6693792	6700800	-1	0
ENSG00000139266	MARCH9	membrane associated ring-CH-type finger 9 [Source:HGNC Symbol;Acc:HGNC:25139]	12	q14.1	57755098	57760407	1	0
ENSG00000139318	DUSP6	dual specificity phosphatase 6 [Source:HGNC Symbol;Acc:HGNC:3072]	12	q21.33	89347232	89353271	-1	0
ENSG00000139517	LNX2	ligand of numb-protein X 2 [Source:HGNC Symbol;Acc:HGNC:20421]	13	q12.2	27545911	27620404	-1	0
ENSG00000140092	FBLN5	fibulin 5 [Source:HGNC Symbol;Acc:HGNC:3602]	14	q32.12	91869412	91947987	-1	0
ENSG00000140259	MFAP1	microfibrillar associated protein 1 [Source:HGNC Symbol;Acc:HGNC:7032]	15	q15.3	43804492	43824802	-1	0
ENSG00000140284	SLC27A2	solute carrier family 27 (fatty acid transporter), member 2 [Source:HGNC Symbol;Acc:HGNC:10996]	15	q21.2	50182196	50236395	1	0
ENSG00000140396	NCOA2	nuclear receptor coactivator 2 [Source:HGNC Symbol;Acc:HGNC:7669]	8	q13.3	70109762	70403805	-1	0
ENSG00000140538	NTRK3	neurotrophic tyrosine kinase, receptor, type 3 [Source:HGNC Symbol;Acc:HGNC:8033]	15	q25.3	87859751	88256768	-1	0
ENSG00000140743	CDR2	cerebellar degeneration related protein 2 [Source:HGNC Symbol;Acc:HGNC:1799]	16	p12.2	22345936	22437165	-1	0
ENSG00000140854	KATNB1	katanin p80 (WD repeat containing) subunit B 1 [Source:HGNC Symbol;Acc:HGNC:6217]	16	q21	57735730	57757250	1	0
ENSG00000141013	GAS8	growth arrest specific 8 [Source:HGNC Symbol;Acc:HGNC:4166]	16	q24.3	90019629	90044975	1	0
ENSG00000141027	NCOR1	nuclear receptor corepressor 1 [Source:HGNC Symbol;Acc:HGNC:7672]	17	p11.2	16029157	16218185	-1	0
ENSG00000141258	SGSM2	small G protein signaling modulator 2 [Source:HGNC Symbol;Acc:HGNC:29026]	17	p13.3	2337498	2381058	1	0
ENSG00000141562	NARF	nuclear prelamin A recognition factor [Source:HGNC Symbol;Acc:HGNC:29916]	17	q25.3	82458180	82490537	1	0
ENSG00000141568	FOXK2	forkhead box K2 [Source:HGNC Symbol;Acc:HGNC:6036]	17	q25.3	82519713	82644662	1	0
ENSG00000141622	RNF165	ring finger protein 165 [Source:HGNC Symbol;Acc:HGNC:31696]	18	q21.1	46326809	46463140	1	0
ENSG00000141699	FAM134C	family with sequence similarity 134 member C [Source:HGNC Symbol;Acc:HGNC:27258]	17	q21.2	42579513	42610623	-1	0
ENSG00000141867	BRD4	bromodomain containing 4 [Source:HGNC Symbol;Acc:HGNC:13575]	19	p13.12	15235519	15332545	-1	0
ENSG00000142149	HUNK	hormonally up-regulated Neu-associated kinase [Source:HGNC Symbol;Acc:HGNC:13326]	21	q22.11	31873315	32044633	1	0
ENSG00000142185	TRPM2	transient receptor potential cation channel, subfamily M, member 2 [Source:HGNC Symbol;Acc:HGNC:12339]	21	q22.3	44350163	44443081	1	0
ENSG00000142230	SAE1	SUMO1 activating enzyme subunit 1 [Source:HGNC Symbol;Acc:HGNC:30660]	19	q13.32	47113274	47210636	1	0
ENSG00000142408	CACNG8	calcium channel, voltage-dependent, gamma subunit 8 [Source:HGNC Symbol;Acc:HGNC:13628]	19	q13.42	53963040	53990215	1	0
ENSG00000142453	CARM1	coactivator associated arginine methyltransferase 1 [Source:HGNC Symbol;Acc:HGNC:23393]	19	p13.2	10871513	10923070	1	0
ENSG00000142634	EFHD2	EF-hand domain family member D2 [Source:HGNC Symbol;Acc:HGNC:28670]	1	p36.21	15409895	15430343	1	0
ENSG00000142686	C1orf216	chromosome 1 open reading frame 216 [Source:HGNC Symbol;Acc:HGNC:26800]	1	p34.3	35713875	35719472	-1	0
ENSG00000142687	KIAA0319L	KIAA0319-like [Source:HGNC Symbol;Acc:HGNC:30071]	1	p34.3	35433490	35557950	-1	0
ENSG00000142751	GPN2	GPN-loop GTPase 2 [Source:HGNC Symbol;Acc:HGNC:25513]	1	p36.11	26876133	26890297	-1	0
ENSG00000143126	CELSR2	cadherin, EGF LAG seven-pass G-type receptor 2 [Source:HGNC Symbol;Acc:HGNC:3231]	1	p13.3	109250019	109275750	1	0
ENSG00000143344	RGL1	ral guanine nucleotide dissociation stimulator-like 1 [Source:HGNC Symbol;Acc:HGNC:30281]	1	q25.3	183636085	183928531	1	0
ENSG00000143457	GOLPH3L	golgi phosphoprotein 3-like [Source:HGNC Symbol;Acc:HGNC:24882]	1	q21.3	150646225	150697144	-1	0
ENSG00000143473	KCNH1	potassium channel, voltage gated eag related subfamily H, member 1 [Source:HGNC Symbol;Acc:HGNC:6250]	1	q32.2	210678315	211134115	-1	0
ENSG00000143515	ATP8B2	ATPase, aminophospholipid transporter, class I, type 8B, member 2 [Source:HGNC Symbol;Acc:HGNC:13534]	1	q21.3	154325553	154351307	1	0
ENSG00000143543	JTB	jumping translocation breakpoint [Source:HGNC Symbol;Acc:HGNC:6201]	1	q21.3	153974269	153977688	-1	0
ENSG00000143569	UBAP2L	ubiquitin associated protein 2 like [Source:HGNC Symbol;Acc:HGNC:29877]	1	q21.3	154220179	154271510	1	0
ENSG00000143575	HAX1	HCLS1 associated protein X-1 [Source:HGNC Symbol;Acc:HGNC:16915]	1	q21.3	154272511	154275875	1	0
ENSG00000143590	EFNA3	ephrin-A3 [Source:HGNC Symbol;Acc:HGNC:3223]	1	q21.3	155078872	155087538	1	0
ENSG00000143624	INTS3	integrator complex subunit 3 [Source:HGNC Symbol;Acc:HGNC:26153]	1	q21.3	153728067	153774808	1	0
ENSG00000144119	C1QL2	complement component 1, q subcomponent-like 2 [Source:HGNC Symbol;Acc:HGNC:24181]	2	q14.2	119156243	119158889	-1	0
ENSG00000144355	DLX1	distal-less homeobox 1 [Source:HGNC Symbol;Acc:HGNC:2914]	2	q31.1	172084740	172089677	1	0
ENSG00000144524	COPS7B	COP9 signalosome subunit 7B [Source:HGNC Symbol;Acc:HGNC:16760]	2	q37.1	231781671	231809254	1	0
ENSG00000144560	VGLL4	vestigial like family member 4 [Source:HGNC Symbol;Acc:HGNC:28966]	3	p25.2	11556070	11771350	-1	0
ENSG00000144711	IQSEC1	IQ motif and Sec7 domain 1 [Source:HGNC Symbol;Acc:HGNC:29112]	3	p25.2	12897220	13073117	-1	0
ENSG00000144724	PTPRG	protein tyrosine phosphatase, receptor type, G [Source:HGNC Symbol;Acc:HGNC:9671]	3	p14.2	61561569	62297613	1	0
ENSG00000145029	NICN1	nicolin 1 [Source:HGNC Symbol;Acc:HGNC:18317]	3	p21.31	49422946	49429326	-1	0
ENSG00000145920	CPLX2	complexin 2 [Source:HGNC Symbol;Acc:HGNC:2310]	5	q35.2	175796310	175884020	1	0
ENSG00000146083	RNF44	ring finger protein 44 [Source:HGNC Symbol;Acc:HGNC:19180]	5	q35.2	176526697	176538025	-1	0
ENSG00000147130	ZMYM3	zinc finger, MYM-type 3 [Source:HGNC Symbol;Acc:HGNC:13054]	X	q13.1	71239624	71255146	-1	0
ENSG00000147155	EBP	emopamil binding protein (sterol isomerase) [Source:HGNC Symbol;Acc:HGNC:3133]	X	p11.23	48521158	48528716	1	0
ENSG00000147324	MFHAS1	malignant fibrous histiocytoma amplified sequence 1 [Source:HGNC Symbol;Acc:HGNC:16982]	8	p23.1	8783354	8893645	-1	0
ENSG00000147454	SLC25A37	solute carrier family 25 (mitochondrial iron transporter), member 37 [Source:HGNC Symbol;Acc:HGNC:29786]	8	p21.2	23528805	23575463	1	0
ENSG00000147535	PLPP5	phospholipid phosphatase 5 [Source:HGNC Symbol;Acc:HGNC:25026]	8	p11.23	38263130	38269243	-1	0
ENSG00000147642	SYBU	syntabulin [Source:HGNC Symbol;Acc:HGNC:26011]	8	q23.2	109573978	109691791	-1	0
ENSG00000148339	SLC25A25	solute carrier family 25 (mitochondrial carrier; phosphate carrier), member 25 [Source:HGNC Symbol;Acc:HGNC:20663]	9	q34.11	128068201	128109245	1	0
ENSG00000148408	CACNA1B	calcium channel, voltage-dependent, N type, alpha 1B subunit [Source:HGNC Symbol;Acc:HGNC:1389]	9	q34.3	137877789	138124624	1	0
ENSG00000148606	POLR3A	polymerase (RNA) III (DNA directed) polypeptide A, 155kDa [Source:HGNC Symbol;Acc:HGNC:30074]	10	q22.3	77969251	78029545	-1	0
ENSG00000149091	DGKZ	diacylglycerol kinase, zeta [Source:HGNC Symbol;Acc:HGNC:2857]	11	p11.2	46332905	46380554	1	0
ENSG00000149182	ARFGAP2	ADP ribosylation factor GTPase activating protein 2 [Source:HGNC Symbol;Acc:HGNC:13504]	11	p11.2	47164299	47177125	-1	0
ENSG00000149187	CELF1	CUGBP, Elav-like family member 1 [Source:HGNC Symbol;Acc:HGNC:2549]	11	p11.2	47465944	47565569	-1	0
ENSG00000150054	MPP7	membrane protein, palmitoylated 7 [Source:HGNC Symbol;Acc:HGNC:26542]	10	p12.1	28050993	28334486	-1	0
ENSG00000150967	ABCB9	ATP binding cassette subfamily B member 9 [Source:HGNC Symbol;Acc:HGNC:50]	12	q24.31	122920951	122981649	-1	1
ENSG00000150995	ITPR1	inositol 1,4,5-trisphosphate receptor, type 1 [Source:HGNC Symbol;Acc:HGNC:6180]	3	p26.1	4493348	4847840	1	0
ENSG00000151148	UBE3B	ubiquitin protein ligase E3B [Source:HGNC Symbol;Acc:HGNC:13478]	12	q24.11	109477402	109536705	1	0
ENSG00000151532	VTI1A	vesicle transport through interaction with t-SNAREs 1A [Source:HGNC Symbol;Acc:HGNC:17792]	10	q25.2	112446998	112818744	1	0
ENSG00000151623	NR3C2	nuclear receptor subfamily 3 group C member 2 [Source:HGNC Symbol;Acc:HGNC:7979]	4	q31.23	148078762	148444698	-1	0
ENSG00000151778	SERP2	stress-associated endoplasmic reticulum protein family member 2 [Source:HGNC Symbol;Acc:HGNC:20607]	13	q14.11	44373665	44397714	1	0
ENSG00000151948	GLT1D1	glycosyltransferase 1 domain containing 1 [Source:HGNC Symbol;Acc:HGNC:26483]	12	q24.33	128853427	128984968	1	0
ENSG00000152092	ASTN1	astrotactin 1 [Source:HGNC Symbol;Acc:HGNC:773]	1	q25.2	176857302	177164973	-1	0
ENSG00000152102	FAM168B	family with sequence similarity 168 member B [Source:HGNC Symbol;Acc:HGNC:27016]	2	q21.1	131047876	131093460	-1	0
ENSG00000152223	EPG5	ectopic P-granules autophagy protein 5 homolog (C. elegans) [Source:HGNC Symbol;Acc:HGNC:29331]	18	q21.1	45847609	45967274	-1	0
ENSG00000152454	ZNF256	zinc finger protein 256 [Source:HGNC Symbol;Acc:HGNC:13049]	19	q13.43	57940833	57947675	-1	0
ENSG00000153266	FEZF2	FEZ family zinc finger 2 [Source:HGNC Symbol;Acc:HGNC:13506]	3	p14.2	62369681	62374324	-1	0
ENSG00000153395	LPCAT1	lysophosphatidylcholine acyltransferase 1 [Source:HGNC Symbol;Acc:HGNC:25718]	5	p15.33	1456480	1523977	-1	0
ENSG00000153815	CMIP	c-Maf inducing protein [Source:HGNC Symbol;Acc:HGNC:24319]	16	q23.2	81445170	81711762	1	0
ENSG00000153823	PID1	phosphotyrosine interaction domain containing 1 [Source:HGNC Symbol;Acc:HGNC:26084]	2	q36.3	228850526	229271285	-1	0
ENSG00000154118	JPH3	junctophilin 3 [Source:HGNC Symbol;Acc:HGNC:14203]	16	q24.2	87601835	87698156	1	0
ENSG00000155034	FBXL18	F-box and leucine-rich repeat protein 18 [Source:HGNC Symbol;Acc:HGNC:21874]	7	p22.1	5431335	5513798	-1	0
ENSG00000155093	PTPRN2	protein tyrosine phosphatase, receptor type, N polypeptide 2 [Source:HGNC Symbol;Acc:HGNC:9677]	7	q36.3	157539056	158587788	-1	0
ENSG00000156050	FAM161B	family with sequence similarity 161 member B [Source:HGNC Symbol;Acc:HGNC:19854]	14	q24.3	73931501	73950414	-1	0
ENSG00000156345	CDK20	cyclin-dependent kinase 20 [Source:HGNC Symbol;Acc:HGNC:21420]	9	q22.1	87966441	87974753	-1	0
ENSG00000156453	PCDH1	protocadherin 1 [Source:HGNC Symbol;Acc:HGNC:8655]	5	q31.3	141853111	141879246	-1	0
ENSG00000156687	UNC5D	unc-5 netrin receptor D [Source:HGNC Symbol;Acc:HGNC:18634]	8	p12	35235457	35796550	1	0
ENSG00000157216	SSBP3	single stranded DNA binding protein 3 [Source:HGNC Symbol;Acc:HGNC:15674]	1	p32.3	54225432	54413479	-1	0
ENSG00000157350	ST3GAL2	ST3 beta-galactoside alpha-2,3-sialyltransferase 2 [Source:HGNC Symbol;Acc:HGNC:10863]	16	q22.1	70375978	70439237	-1	0
ENSG00000157368	IL34	interleukin 34 [Source:HGNC Symbol;Acc:HGNC:28529]	16	q22.1	70579895	70660682	1	0
ENSG00000157600	TMEM164	transmembrane protein 164 [Source:HGNC Symbol;Acc:HGNC:26217]	X	q23	110002631	110182734	1	0
ENSG00000157782	CABP1	calcium binding protein 1 [Source:HGNC Symbol;Acc:HGNC:1384]	12	q24.31	120640552	120667324	1	0
ENSG00000157870	FAM213B	family with sequence similarity 213 member B [Source:HGNC Symbol;Acc:HGNC:28390]	1	p36.32	2586491	2591469	1	0
ENSG00000157954	WIPI2	WD repeat domain, phosphoinositide interacting 2 [Source:HGNC Symbol;Acc:HGNC:32225]	7	p22.1	5190188	5233826	1	0
ENSG00000158008	EXTL1	exostosin-like glycosyltransferase 1 [Source:HGNC Symbol;Acc:HGNC:3515]	1	p36.11	26019884	26036464	1	0
ENSG00000158019	BRE	brain and reproductive organ-expressed (TNFRSF1A modulator) [Source:HGNC Symbol;Acc:HGNC:1106]	2	p23.2	27889941	28338901	1	0
ENSG00000158258	CLSTN2	calsyntenin 2 [Source:HGNC Symbol;Acc:HGNC:17448]	3	q23	139935185	140577397	1	0
ENSG00000158321	AUTS2	autism susceptibility candidate 2 [Source:HGNC Symbol;Acc:HGNC:14262]	7	q11.22	69598919	70793068	1	0
ENSG00000158445	KCNB1	potassium channel, voltage gated Shab related subfamily B, member 1 [Source:HGNC Symbol;Acc:HGNC:6231]	20	q13.13	49363877	49484297	-1	1
ENSG00000158470	B4GALT5	UDP-Gal:betaGlcNAc beta 1,4- galactosyltransferase, polypeptide 5 [Source:HGNC Symbol;Acc:HGNC:928]	20	q13.13	49632945	49713878	-1	0
ENSG00000158747	NBL1	neuroblastoma 1, DAN family BMP antagonist [Source:HGNC Symbol;Acc:HGNC:7650]	1	p36.13	19640554	19658456	1	0
ENSG00000158806	NPM2	nucleophosmin/nucleoplasmin 2 [Source:HGNC Symbol;Acc:HGNC:7930]	8	p21.3	22024125	22036897	1	0
ENSG00000158856	DMTN	dematin actin binding protein [Source:HGNC Symbol;Acc:HGNC:3382]	8	p21.3	22048995	22082527	1	0
ENSG00000159111	MRPL10	mitochondrial ribosomal protein L10 [Source:HGNC Symbol;Acc:HGNC:14055]	17	q21.32	47823272	47831534	-1	0
ENSG00000159128	IFNGR2	interferon gamma receptor 2 (interferon gamma transducer 1) [Source:HGNC Symbol;Acc:HGNC:5440]	21	q22.11	33402896	33479348	1	0
ENSG00000159409	CELF3	CUGBP, Elav-like family member 3 [Source:HGNC Symbol;Acc:HGNC:11967]	1	q21.3	151702404	151716814	-1	0
ENSG00000159685	CHCHD6	coiled-coil-helix-coiled-coil-helix domain containing 6 [Source:HGNC Symbol;Acc:HGNC:28184]	3	q21.3	126704220	126960406	1	0
ENSG00000159788	RGS12	regulator of G-protein signaling 12 [Source:HGNC Symbol;Acc:HGNC:9994]	4	p16.3	3293028	3439913	1	0
ENSG00000160007	ARHGAP35	Rho GTPase activating protein 35 [Source:HGNC Symbol;Acc:HGNC:4591]	19	q13.32	46918676	47005077	1	0
ENSG00000160075	SSU72	SSU72 homolog, RNA polymerase II CTD phosphatase [Source:HGNC Symbol;Acc:HGNC:25016]	1	p36.33	1541673	1574869	-1	0
ENSG00000160209	PDXK	pyridoxal (pyridoxine, vitamin B6) kinase [Source:HGNC Symbol;Acc:HGNC:8819]	21	q22.3	43719094	43762307	1	0
ENSG00000160299	PCNT	pericentrin [Source:HGNC Symbol;Acc:HGNC:16068]	21	q22.3	46324122	46445769	1	0
ENSG00000160408	ST6GALNAC6	ST6 (alpha-N-acetyl-neuraminyl-2,3-beta-galactosyl-1,3)-N-acetylgalactosaminide alpha-2,6-sialyltransferase 6 [Source:HGNC Symbol;Acc:HGNC:23364]	9	q34.11	127885321	127905408	-1	0
ENSG00000160445	ZER1	zyg-11 related, cell cycle regulator [Source:HGNC Symbol;Acc:HGNC:30960]	9	q34.11	128729786	128772414	-1	0
ENSG00000160469	BRSK1	BR serine/threonine kinase 1 [Source:HGNC Symbol;Acc:HGNC:18994]	19	q13.42	55282072	55312533	1	0
ENSG00000160785	SLC25A44	solute carrier family 25 member 44 [Source:HGNC Symbol;Acc:HGNC:29036]	1	q22	156193932	156212796	1	0
ENSG00000160963	COL26A1	collagen, type XXVI, alpha 1 [Source:HGNC Symbol;Acc:HGNC:18038]	7	q22.1	101362820	101559024	1	0
ENSG00000161082	CELF5	CUGBP, Elav-like family member 5 [Source:HGNC Symbol;Acc:HGNC:14058]	19	p13.3	3224703	3297076	1	0
ENSG00000161267	BDH1	3-hydroxybutyrate dehydrogenase, type 1 [Source:HGNC Symbol;Acc:HGNC:1027]	3	q29	197509783	197573323	-1	0
ENSG00000161281	COX7A1	cytochrome c oxidase subunit VIIa polypeptide 1 (muscle) [Source:HGNC Symbol;Acc:HGNC:2287]	19	q13.12	36150922	36152869	-1	0
ENSG00000161681	SHANK1	SH3 and multiple ankyrin repeat domains 1 [Source:HGNC Symbol;Acc:HGNC:15474]	19	q13.33	50661827	50719450	-1	0
ENSG00000161682	FAM171A2	family with sequence similarity 171 member A2 [Source:HGNC Symbol;Acc:HGNC:30480]	17	q21.31	44353215	44363875	-1	0
ENSG00000161835	GRASP	GRP1 (general receptor for phosphoinositides 1)-associated scaffold protein [Source:HGNC Symbol;Acc:HGNC:18707]	12	q13.13	52006940	52015889	1	0
ENSG00000162104	ADCY9	adenylate cyclase 9 [Source:HGNC Symbol;Acc:HGNC:240]	16	p13.3	3953387	4116185	-1	0
ENSG00000162105	SHANK2	SH3 and multiple ankyrin repeat domains 2 [Source:HGNC Symbol;Acc:HGNC:14295]	11	q13.4	70467856	71252577	-1	0
ENSG00000162706	CADM3	cell adhesion molecule 3 [Source:HGNC Symbol;Acc:HGNC:17601]	1	q23.2	159171609	159203313	1	0
ENSG00000162972	C2orf47	chromosome 2 open reading frame 47 [Source:HGNC Symbol;Acc:HGNC:26198]	2	q33.1	199955317	200008540	1	0
ENSG00000162975	KCNF1	potassium channel, voltage gated modifier subfamily F, member 1 [Source:HGNC Symbol;Acc:HGNC:6246]	2	p25.1	10911937	10914225	1	0
ENSG00000162981	FAM84A	family with sequence similarity 84 member A [Source:HGNC Symbol;Acc:HGNC:20743]	2	p24.3	14632686	14650814	1	0
ENSG00000163462	TRIM46	tripartite motif containing 46 [Source:HGNC Symbol;Acc:HGNC:19019]	1	q22	155173787	155184971	1	0
ENSG00000163482	STK36	serine/threonine kinase 36 [Source:HGNC Symbol;Acc:HGNC:17209]	2	q35	218672026	218702716	1	1
ENSG00000163754	GYG1	glycogenin 1 [Source:HGNC Symbol;Acc:HGNC:4699]	3	q24	148991341	149027668	1	0
ENSG00000163788	SNRK	SNF related kinase [Source:HGNC Symbol;Acc:HGNC:30598]	3	p22.1	43286512	43424764	1	0
ENSG00000163827	LRRC2	leucine rich repeat containing 2 [Source:HGNC Symbol;Acc:HGNC:14676]	3	p21.31	46515423	46580099	-1	0
ENSG00000163864	NMNAT3	nicotinamide nucleotide adenylyltransferase 3 [Source:HGNC Symbol;Acc:HGNC:20989]	3	q23	139560180	139678017	-1	0
ENSG00000163930	BAP1	BRCA1 associated protein 1 [Source:HGNC Symbol;Acc:HGNC:950]	3	p21.1	52401013	52410350	-1	0
ENSG00000163995	ABLIM2	actin binding LIM protein family member 2 [Source:HGNC Symbol;Acc:HGNC:19195]	4	p16.1	7965310	8158832	-1	0
ENSG00000164008	C1orf50	chromosome 1 open reading frame 50 [Source:HGNC Symbol;Acc:HGNC:28795]	1	p34.2	42767269	42794493	1	0
ENSG00000164056	SPRY1	sprouty RTK signaling antagonist 1 [Source:HGNC Symbol;Acc:HGNC:11269]	4	q28.1	123396795	123403760	1	0
ENSG00000164061	BSN	bassoon presynaptic cytomatrix protein [Source:HGNC Symbol;Acc:HGNC:1117]	3	p21.31	49554489	49671545	1	0
ENSG00000164077	MON1A	MON1 homolog A, secretory trafficking associated [Source:HGNC Symbol;Acc:HGNC:28207]	3	p21.31	49908862	49930173	-1	0
ENSG00000164086	DUSP7	dual specificity phosphatase 7 [Source:HGNC Symbol;Acc:HGNC:3073]	3	p21.2	52048919	52056550	-1	0
ENSG00000164091	WDR82	WD repeat domain 82 [Source:HGNC Symbol;Acc:HGNC:28826]	3	p21.2	52254421	52288020	-1	0
ENSG00000164535	DAGLB	diacylglycerol lipase, beta [Source:HGNC Symbol;Acc:HGNC:28923]	7	p22.1	6409126	6484190	-1	0
ENSG00000164600	NEUROD6	neuronal differentiation 6 [Source:HGNC Symbol;Acc:HGNC:13804]	7	p14.3	31337461	31340894	-1	0
ENSG00000164715	LMTK2	lemur tyrosine kinase 2 [Source:HGNC Symbol;Acc:HGNC:17880]	7	q21.3	98106885	98209633	1	0
ENSG00000164742	ADCY1	adenylate cyclase 1 (brain) [Source:HGNC Symbol;Acc:HGNC:232]	7	p12.3	45574140	45723116	1	0
ENSG00000165300	SLITRK5	SLIT and NTRK like family member 5 [Source:HGNC Symbol;Acc:HGNC:20295]	13	q31.2	87672615	87696272	1	0
ENSG00000165355	FBXO33	F-box protein 33 [Source:HGNC Symbol;Acc:HGNC:19833]	14	q21.1	39397669	39432500	-1	0
ENSG00000165672	PRDX3	peroxiredoxin 3 [Source:HGNC Symbol;Acc:HGNC:9354]	10	q26.11	119167703	119178833	-1	0
ENSG00000166402	TUB	tubby bipartite transcription factor [Source:HGNC Symbol;Acc:HGNC:12406]	11	p15.4	8019244	8106112	1	0
ENSG00000166685	COG1	component of oligomeric golgi complex 1 [Source:HGNC Symbol;Acc:HGNC:6545]	17	q25.1	73192632	73208507	1	0
ENSG00000166887	VPS39	VPS39 HOPS complex subunit [Source:HGNC Symbol;Acc:HGNC:20593]	15	q15.1	42158701	42208316	-1	0
ENSG00000166888	STAT6	signal transducer and activator of transcription 6, interleukin-4 induced [Source:HGNC Symbol;Acc:HGNC:11368]	12	q13.3	57095408	57132139	-1	0
ENSG00000166949	SMAD3	SMAD family member 3 [Source:HGNC Symbol;Acc:HGNC:6769]	15	q22.33	67063763	67195195	1	0
ENSG00000167323	STIM1	stromal interaction molecule 1 [Source:HGNC Symbol;Acc:HGNC:11386]	11	p15.4	3854527	4093210	1	0
ENSG00000167371	PRRT2	proline-rich transmembrane protein 2 [Source:HGNC Symbol;Acc:HGNC:30500]	16	p11.2	29811382	29815892	1	0
ENSG00000167487	KLHL26	kelch like family member 26 [Source:HGNC Symbol;Acc:HGNC:25623]	19	p13.11	18636965	18671714	1	0
ENSG00000167535	CACNB3	calcium channel, voltage-dependent, beta 3 subunit [Source:HGNC Symbol;Acc:HGNC:1403]	12	q13.12	48813794	48828941	1	0
ENSG00000167642	SPINT2	serine peptidase inhibitor, Kunitz type, 2 [Source:HGNC Symbol;Acc:HGNC:11247]	19	q13.2	38244035	38292614	1	0
ENSG00000167671	UBXN6	UBX domain protein 6 [Source:HGNC Symbol;Acc:HGNC:14928]	19	p13.3	4444999	4457822	-1	0
ENSG00000167699	GLOD4	glyoxalase domain containing 4 [Source:HGNC Symbol;Acc:HGNC:14111]	17	p13.3	757097	783390	-1	0
ENSG00000167702	KIFC2	kinesin family member C2 [Source:HGNC Symbol;Acc:HGNC:29530]	8	q24.3	144466043	144474202	1	0
ENSG00000167733	HSD11B1L	hydroxysteroid (11-beta) dehydrogenase 1-like [Source:HGNC Symbol;Acc:HGNC:30419]	19	p13.3	5680604	5688523	1	0
ENSG00000167964	RAB26	RAB26, member RAS oncogene family [Source:HGNC Symbol;Acc:HGNC:14259]	16	p13.3	2140803	2154165	1	0
ENSG00000167965	MLST8	MTOR associated protein, LST8 homolog [Source:HGNC Symbol;Acc:HGNC:24825]	16	p13.3	2204248	2209416	1	0
ENSG00000167971	CASKIN1	CASK interacting protein 1 [Source:HGNC Symbol;Acc:HGNC:20879]	16	p13.3	2177180	2196525	-1	0
ENSG00000167972	ABCA3	ATP binding cassette subfamily A member 3 [Source:HGNC Symbol;Acc:HGNC:33]	16	p13.3	2275881	2340746	-1	0
ENSG00000168135	KCNJ4	potassium channel, inwardly rectifying subfamily J, member 4 [Source:HGNC Symbol;Acc:HGNC:6265]	22	q13.1	38426327	38455199	-1	0
ENSG00000168490	PHYHIP	phytanoyl-CoA 2-hydroxylase interacting protein [Source:HGNC Symbol;Acc:HGNC:16865]	8	p21.3	22219704	22232341	-1	0
ENSG00000168539	CHRM1	cholinergic receptor, muscarinic 1 [Source:HGNC Symbol;Acc:HGNC:1950]	11	q12.3	62908679	62921807	-1	0
ENSG00000168778	TCTN2	tectonic family member 2 [Source:HGNC Symbol;Acc:HGNC:25774]	12	q24.31	123671113	123708403	1	0
ENSG00000168807	SNTB2	syntrophin, beta 2 (dystrophin-associated protein A1, 59kDa, basic component 2) [Source:HGNC Symbol;Acc:HGNC:11169]	16	q22.1	69187129	69309052	1	0
ENSG00000169035	KLK7	kallikrein related peptidase 7 [Source:HGNC Symbol;Acc:HGNC:6368]	19	q13.41	50976482	50984099	-1	0
ENSG00000169255	B3GALNT1	beta-1,3-N-acetylgalactosaminyltransferase 1 (globoside blood group) [Source:HGNC Symbol;Acc:HGNC:918]	3	q26.1	161083883	161105384	-1	0
ENSG00000169282	KCNAB1	potassium channel, voltage gated subfamily A regulatory beta subunit 1 [Source:HGNC Symbol;Acc:HGNC:6228]	3	q25.31	156037701	156539138	1	0
ENSG00000169410	PTPN9	protein tyrosine phosphatase, non-receptor type 9 [Source:HGNC Symbol;Acc:HGNC:9661]	15	q24.2	75463251	75579289	-1	0
ENSG00000169783	LINGO1	leucine rich repeat and Ig domain containing 1 [Source:HGNC Symbol;Acc:HGNC:21205]	15	q24.3	77613027	77820900	-1	0
ENSG00000170004	CHD3	chromodomain helicase DNA binding protein 3 [Source:HGNC Symbol;Acc:HGNC:1918]	17	p13.1	7884806	7912760	1	0
ENSG00000170011	MYRIP	myosin VIIA and Rab interacting protein [Source:HGNC Symbol;Acc:HGNC:19156]	3	p22.1	39808914	40260321	1	0
ENSG00000170091	HMP19	HMP19 protein [Source:EntrezGene;Acc:51617]	5	q35.2	174045604	174243501	1	0
ENSG00000170145	SIK2	salt inducible kinase 2 [Source:HGNC Symbol;Acc:HGNC:21680]	11	q23.1	111602391	111730853	1	0
ENSG00000170325	PRDM10	PR domain containing 10 [Source:HGNC Symbol;Acc:HGNC:13995]	11	q24.3	129899706	130002835	-1	0
ENSG00000170382	LRRN2	leucine rich repeat neuronal 2 [Source:HGNC Symbol;Acc:HGNC:16914]	1	q32.1	204617170	204685733	-1	0
ENSG00000170390	DCLK2	doublecortin like kinase 2 [Source:HGNC Symbol;Acc:HGNC:19002]	4	q31.23	150078274	150257457	1	0
ENSG00000171044	XKR6	X-linked Kx blood group related 6 [Source:HGNC Symbol;Acc:HGNC:27806]	8	p23.1	10896045	11201366	-1	0
ENSG00000171189	GRIK1	glutamate receptor, ionotropic, kainate 1 [Source:HGNC Symbol;Acc:HGNC:4579]	21	q21.3	29536933	29940033	-1	0
ENSG00000171246	NPTX1	neuronal pentraxin I [Source:HGNC Symbol;Acc:HGNC:7952]	17	q25.3	80467148	80477843	-1	0
ENSG00000171435	KSR2	kinase suppressor of ras 2 [Source:HGNC Symbol;Acc:HGNC:18610]	12	q24.23	117453012	117968983	-1	0
ENSG00000171450	CDK5R2	cyclin-dependent kinase 5, regulatory subunit 2 (p39) [Source:HGNC Symbol;Acc:HGNC:1776]	2	q35	218959655	218962162	1	0
ENSG00000171532	NEUROD2	neuronal differentiation 2 [Source:HGNC Symbol;Acc:HGNC:7763]	17	q12	39603536	39609777	-1	0
ENSG00000171603	CLSTN1	calsyntenin 1 [Source:HGNC Symbol;Acc:HGNC:17447]	1	p36.22	9729026	9824526	-1	0
ENSG00000171720	HDAC3	histone deacetylase 3 [Source:HGNC Symbol;Acc:HGNC:4854]	5	q31.3	141620876	141636870	-1	0
ENSG00000171823	FBXL14	F-box and leucine-rich repeat protein 14 [Source:HGNC Symbol;Acc:HGNC:28624]	12	p13.33	1565993	1594165	-1	0
ENSG00000171992	SYNPO	synaptopodin [Source:HGNC Symbol;Acc:HGNC:30672]	5	q33.1	150601080	150659220	1	0
ENSG00000172264	MACROD2	MACRO domain containing 2 [Source:HGNC Symbol;Acc:HGNC:16126]	20	p12.1	13995369	16053197	1	0
ENSG00000172345	STARD5	StAR related lipid transfer domain containing 5 [Source:HGNC Symbol;Acc:HGNC:18065]	15	q25.1	81309053	81324183	-1	0
ENSG00000172379	ARNT2	aryl hydrocarbon receptor nuclear translocator 2 [Source:HGNC Symbol;Acc:HGNC:16876]	15	q25.1	80404350	80597937	1	0
ENSG00000172568	FNDC9	fibronectin type III domain containing 9 [Source:HGNC Symbol;Acc:HGNC:33547]	5	q33.3	157341600	157345721	-1	0
ENSG00000172731	LRRC20	leucine rich repeat containing 20 [Source:HGNC Symbol;Acc:HGNC:23421]	10	q22.1	70298970	70382650	-1	0
ENSG00000172803	SNX32	sorting nexin 32 [Source:HGNC Symbol;Acc:HGNC:26423]	11	q13.1	65833641	65856896	1	0
ENSG00000172995	ARPP21	cAMP regulated phosphoprotein 21kDa [Source:HGNC Symbol;Acc:HGNC:16968]	3	p22.3	35638945	35794496	1	0
ENSG00000173020	ADRBK1	adrenergic, beta, receptor kinase 1 [Source:HGNC Symbol;Acc:HGNC:289]	11	q13.2	67266410	67286556	1	0
ENSG00000173166	RAPH1	Ras association (RalGDS/AF-6) and pleckstrin homology domains 1 [Source:HGNC Symbol;Acc:HGNC:14436]	2	q33.2	203394345	203535410	-1	0
ENSG00000173175	ADCY5	adenylate cyclase 5 [Source:HGNC Symbol;Acc:HGNC:236]	3	q21.1	123282296	123449758	-1	0
ENSG00000173227	SYT12	synaptotagmin 12 [Source:HGNC Symbol;Acc:HGNC:18381]	11	q13.2	67006778	67050863	1	0
ENSG00000173276	ZBTB21	zinc finger and BTB domain containing 21 [Source:HGNC Symbol;Acc:HGNC:13083]	21	q22.3	41986831	42010387	-1	0
ENSG00000173334	TRIB1	tribbles pseudokinase 1 [Source:HGNC Symbol;Acc:HGNC:16891]	8	q24.13	125430321	125438405	1	0
ENSG00000173898	SPTBN2	spectrin, beta, non-erythrocytic 2 [Source:HGNC Symbol;Acc:HGNC:11276]	11	q13.2	66685248	66729226	-1	0
ENSG00000174136	RGMB	repulsive guidance molecule family member b [Source:HGNC Symbol;Acc:HGNC:26896]	5	q15	98768650	98798643	1	0
ENSG00000174514	MFSD4	major facilitator superfamily domain containing 4 [Source:HGNC Symbol;Acc:HGNC:25433]	1	q32.1	205568885	205602918	1	0
ENSG00000174775	HRAS	Harvey rat sarcoma viral oncogene homolog [Source:HGNC Symbol;Acc:HGNC:5173]	11	p15.5	532242	537287	-1	0
ENSG00000174871	CNIH2	cornichon family AMPA receptor auxiliary protein 2 [Source:HGNC Symbol;Acc:HGNC:28744]	11	q13.2	66278190	66285301	1	0
ENSG00000174943	KCTD13	potassium channel tetramerization domain containing 13 [Source:HGNC Symbol;Acc:HGNC:22234]	16	p11.2	29905012	29927035	-1	0
ENSG00000175115	PACS1	phosphofurin acidic cluster sorting protein 1 [Source:HGNC Symbol;Acc:HGNC:30032]	11	q13.1	66070363	66244747	1	0
ENSG00000175161	CADM2	cell adhesion molecule 2 [Source:HGNC Symbol;Acc:HGNC:29849]	3	p12.1	84958981	86074429	1	0
ENSG00000175229	GAL3ST3	galactose-3-O-sulfotransferase 3 [Source:HGNC Symbol;Acc:HGNC:24144]	11	q13.1	66041952	66049180	-1	0
ENSG00000175264	CHST1	carbohydrate (keratan sulfate Gal-6) sulfotransferase 1 [Source:HGNC Symbol;Acc:HGNC:1969]	11	p11.2	45648877	45665622	-1	0
ENSG00000175445	LPL	lipoprotein lipase [Source:HGNC Symbol;Acc:HGNC:6677]	8	p21.3	19901717	19967258	1	0
ENSG00000175866	BAIAP2	BAI1-associated protein 2 [Source:HGNC Symbol;Acc:HGNC:947]	17	q25.3	81035122	81117432	1	0
ENSG00000175874	CREG2	cellular repressor of E1A-stimulated genes 2 [Source:HGNC Symbol;Acc:HGNC:14272]	2	q11.2	101345551	101387595	-1	0
ENSG00000176383	B3GNT4	UDP-GlcNAc:betaGal beta-1,3-N-acetylglucosaminyltransferase 4 [Source:HGNC Symbol;Acc:HGNC:15683]	12	q24.31	122203543	122208952	1	0
ENSG00000176396	EID2	EP300 interacting inhibitor of differentiation 2 [Source:HGNC Symbol;Acc:HGNC:28292]	19	q13.2	39538250	39540230	-1	0
ENSG00000176749	CDK5R1	cyclin-dependent kinase 5, regulatory subunit 1 (p35) [Source:HGNC Symbol;Acc:HGNC:1775]	17	q11.2	32486619	32491256	1	0
ENSG00000176922	OR51S1	olfactory receptor family 51 subfamily S member 1 [Source:HGNC Symbol;Acc:HGNC:15204]	11	p15.4	4848237	4849208	-1	0
ENSG00000176956	LY6H	lymphocyte antigen 6 complex, locus H [Source:HGNC Symbol;Acc:HGNC:6728]	8	q24.3	143157914	143160711	-1	0
ENSG00000176973	FAM89B	family with sequence similarity 89 member B [Source:HGNC Symbol;Acc:HGNC:16708]	11	q13.1	65572349	65574198	1	0
ENSG00000177030	DEAF1	DEAF1, transcription factor [Source:HGNC Symbol;Acc:HGNC:14677]	11	p15.5	644233	706715	-1	0
ENSG00000177076	ACER2	alkaline ceramidase 2 [Source:HGNC Symbol;Acc:HGNC:23675]	9	p22.1	19409059	19452020	1	0
ENSG00000177169	ULK1	unc-51 like autophagy activating kinase 1 [Source:HGNC Symbol;Acc:HGNC:12558]	12	q24.33	131894651	131923167	1	0
ENSG00000177380	PPFIA3	protein tyrosine phosphatase, receptor type, f polypeptide (PTPRF), interacting protein (liprin), alpha 3 [Source:HGNC Symbol;Acc:HGNC:9247]	19	q13.33	49119389	49151026	1	0
ENSG00000177383	MAGEF1	MAGE family member F1 [Source:HGNC Symbol;Acc:HGNC:29639]	3	q27.1	184710367	184712002	-1	0
ENSG00000177465	ACOT4	acyl-CoA thioesterase 4 [Source:HGNC Symbol;Acc:HGNC:19748]	14	q24.3	73591706	73596496	1	1
ENSG00000177628	GBA	glucosidase, beta, acid [Source:HGNC Symbol;Acc:HGNC:4177]	1	q22	155234452	155244699	-1	0
ENSG00000178074	C2orf69	chromosome 2 open reading frame 69 [Source:HGNC Symbol;Acc:HGNC:26799]	2	q33.1	199911256	199955935	1	0
ENSG00000178394	HTR1A	5-hydroxytryptamine (serotonin) receptor 1A, G protein-coupled [Source:HGNC Symbol;Acc:HGNC:5286]	5	q12.3	63960356	63962507	-1	0
ENSG00000178445	GLDC	glycine dehydrogenase (decarboxylating) [Source:HGNC Symbol;Acc:HGNC:4313]	9	p24.1	6532464	6645650	-1	0
ENSG00000178498	DTX3	deltex 3, E3 ubiquitin ligase [Source:HGNC Symbol;Acc:HGNC:24457]	12	q13.3	57604622	57609804	1	0
ENSG00000179029	TMEM107	transmembrane protein 107 [Source:HGNC Symbol;Acc:HGNC:28128]	17	p13.1	8173237	8176399	-1	0
ENSG00000179091	CYC1	cytochrome c-1 [Source:HGNC Symbol;Acc:HGNC:2579]	8	q24.3	144095027	144097525	1	0
ENSG00000179456	ZBTB18	zinc finger and BTB domain containing 18 [Source:HGNC Symbol;Acc:HGNC:13030]	1	q44	244048939	244057476	1	0
ENSG00000180592	SKIDA1	SKI/DACH domain containing 1 [Source:HGNC Symbol;Acc:HGNC:32697]	10	p12.31	21513478	21526368	-1	0
ENSG00000180616	SSTR2	somatostatin receptor 2 [Source:HGNC Symbol;Acc:HGNC:11331]	17	q25.1	73165012	73176633	1	0
ENSG00000180992	MRPL14	mitochondrial ribosomal protein L14 [Source:HGNC Symbol;Acc:HGNC:14279]	6	p21.1	44113454	44127457	-1	0
ENSG00000181191	PJA1	praja ring finger 1, E3 ubiquitin protein ligase [Source:HGNC Symbol;Acc:HGNC:16648]	X	q13.1	69160851	69165793	-1	0
ENSG00000181610	MRPS23	mitochondrial ribosomal protein S23 [Source:HGNC Symbol;Acc:HGNC:14509]	17	q22	57834781	57850056	-1	0
ENSG00000181790	ADGRB1	adhesion G protein-coupled receptor B1 [Source:HGNC Symbol;Acc:HGNC:943]	8	q24.3	142449430	142545009	1	0
ENSG00000181817	LSM10	LSM10, U7 small nuclear RNA associated [Source:HGNC Symbol;Acc:HGNC:17562]	1	p34.3	36391238	36397892	-1	0
ENSG00000181982	CCDC149	coiled-coil domain containing 149 [Source:HGNC Symbol;Acc:HGNC:25405]	4	p15.2	24806117	24980204	-1	0
ENSG00000182134	TDRKH	tudor and KH domain containing [Source:HGNC Symbol;Acc:HGNC:11713]	1	q21.3	151770107	151791416	-1	0
ENSG00000182154	MRPL41	mitochondrial ribosomal protein L41 [Source:HGNC Symbol;Acc:HGNC:14492]	9	q34.3	137551199	137552555	1	0
ENSG00000182272	B4GALNT4	beta-1,4-N-acetyl-galactosaminyl transferase 4 [Source:HGNC Symbol;Acc:HGNC:26315]	11	p15.5	369796	382116	1	0
ENSG00000182606	TRAK1	trafficking protein, kinesin binding 1 [Source:HGNC Symbol;Acc:HGNC:29947]	3	p22.1	42013802	42225889	1	0
ENSG00000182809	CRIP2	cysteine-rich protein 2 [Source:HGNC Symbol;Acc:HGNC:2361]	14	q32.33	105472962	105480170	1	0
ENSG00000183049	CAMK1D	calcium/calmodulin dependent protein kinase ID [Source:HGNC Symbol;Acc:HGNC:19341]	10	p13	12349482	12835545	1	0
ENSG00000183166	CALN1	calneuron 1 [Source:HGNC Symbol;Acc:HGNC:13248]	7	q11.22	71779491	72447151	-1	0
ENSG00000183307	CECR6	cat eye syndrome chromosome region, candidate 6 [Source:HGNC Symbol;Acc:HGNC:1844]	22	q11.1	17116299	17121367	-1	0
ENSG00000183530	PRR14L	proline rich 14-like [Source:HGNC Symbol;Acc:HGNC:28738]	22	q12.2	31676256	31750140	-1	0
ENSG00000183662	FAM19A1	family with sequence similarity 19 (chemokine (C-C motif)-like), member A1 [Source:HGNC Symbol;Acc:HGNC:21587]	3	p14.1	68004216	68545625	1	0
ENSG00000183696	UPP1	uridine phosphorylase 1 [Source:HGNC Symbol;Acc:HGNC:12576]	7	p12.3	48088628	48108733	1	0
ENSG00000183762	KREMEN1	kringle containing transmembrane protein 1 [Source:HGNC Symbol;Acc:HGNC:17550]	22	q12.1	29073078	29168333	1	0
ENSG00000183780	SLC35F3	solute carrier family 35 member F3 [Source:HGNC Symbol;Acc:HGNC:23616]	1	q42.2	233904933	234324516	1	0
ENSG00000183978	COA3	cytochrome c oxidase assembly factor 3 [Source:HGNC Symbol;Acc:HGNC:24990]	17	q21.2	42795147	42798704	-1	0
ENSG00000184205	TSPYL2	TSPY-like 2 [Source:HGNC Symbol;Acc:HGNC:24358]	X	p11.22	53082367	53088540	1	0
ENSG00000184305	CCSER1	coiled-coil serine rich protein 1 [Source:HGNC Symbol;Acc:HGNC:29349]	4	q22.1	90127535	91601913	1	0
ENSG00000184428	TOP1MT	topoisomerase (DNA) I, mitochondrial [Source:HGNC Symbol;Acc:HGNC:29787]	8	q24.3	143304384	143359979	-1	0
ENSG00000184489	PTP4A3	protein tyrosine phosphatase type IVA, member 3 [Source:HGNC Symbol;Acc:HGNC:9636]	8	q24.3	141391993	141432454	1	0
ENSG00000184545	DUSP8	dual specificity phosphatase 8 [Source:HGNC Symbol;Acc:HGNC:3074]	11	p15.5	1554044	1571920	-1	0
ENSG00000184702	SEPT5	septin 5 [Source:HGNC Symbol;Acc:HGNC:9164]	22	q11.21	19714464	19724772	1	0
ENSG00000184867	ARMCX2	armadillo repeat containing, X-linked 2 [Source:HGNC Symbol;Acc:HGNC:16869]	X	q22.1	101655281	101659891	-1	0
ENSG00000185324	CDK10	cyclin-dependent kinase 10 [Source:HGNC Symbol;Acc:HGNC:1770]	16	q24.3	89680737	89696364	1	0
ENSG00000185515	BRCC3	BRCA1/BRCA2-containing complex subunit 3 [Source:HGNC Symbol;Acc:HGNC:24185]	X	q28	155071420	155123074	1	0
ENSG00000185619	PCGF3	polycomb group ring finger 3 [Source:HGNC Symbol;Acc:HGNC:10066]	4	p16.3	705748	770640	1	0
ENSG00000185666	SYN3	synapsin III [Source:HGNC Symbol;Acc:HGNC:11496]	22	q12.3	32512552	33058372	-1	0
ENSG00000185924	RTN4RL1	reticulon 4 receptor-like 1 [Source:HGNC Symbol;Acc:HGNC:21329]	17	p13.3	1934677	2025345	-1	0
ENSG00000185950	IRS2	insulin receptor substrate 2 [Source:HGNC Symbol;Acc:HGNC:6126]	13	q34	109752698	109786568	-1	0
ENSG00000186111	PIP5K1C	phosphatidylinositol-4-phosphate 5-kinase, type I, gamma [Source:HGNC Symbol;Acc:HGNC:8996]	19	p13.3	3630183	3700479	-1	0
ENSG00000186184	POLR1D	polymerase (RNA) I polypeptide D [Source:HGNC Symbol;Acc:HGNC:20422]	13	q12.2	27620742	27667415	1	0
ENSG00000186487	MYT1L	myelin transcription factor 1-like [Source:HGNC Symbol;Acc:HGNC:7623]	2	p25.3	1789113	2331260	-1	0
ENSG00000187049	TMEM216	transmembrane protein 216 [Source:HGNC Symbol;Acc:HGNC:25018]	11	q12.2	61391687	61398863	1	0
ENSG00000187094	CCK	cholecystokinin [Source:HGNC Symbol;Acc:HGNC:1569]	3	p22.1	42257825	42266207	-1	0
ENSG00000187122	SLIT1	slit guidance ligand 1 [Source:HGNC Symbol;Acc:HGNC:11085]	10	q24.1	96998038	97185920	-1	0
ENSG00000187624	C17orf97	chromosome 17 open reading frame 97 [Source:HGNC Symbol;Acc:HGNC:33800]	17	p13.3	410327	431062	1	0
ENSG00000187678	SPRY4	sprouty RTK signaling antagonist 4 [Source:HGNC Symbol;Acc:HGNC:15533]	5	q31.3	142310427	142326455	-1	0
ENSG00000187902	SHISA7	shisa family member 7 [Source:HGNC Symbol;Acc:HGNC:35409]	19	q13.42	55428740	55442863	-1	0
ENSG00000188352	FOCAD	focadhesin [Source:HGNC Symbol;Acc:HGNC:23377]	9	p21.3	20658309	20995955	1	0
ENSG00000188783	PRELP	proline/arginine-rich end leucine-rich repeat protein [Source:HGNC Symbol;Acc:HGNC:9357]	1	q32.1	203475828	203491352	1	0
ENSG00000189241	TSPYL1	TSPY-like 1 [Source:HGNC Symbol;Acc:HGNC:12382]	6	q22.1	116276578	116279903	-1	0
ENSG00000196199	MPHOSPH8	M-phase phosphoprotein 8 [Source:HGNC Symbol;Acc:HGNC:29810]	13	q12.11	19633681	19673459	1	0
ENSG00000196208	GREB1	growth regulation by estrogen in breast cancer 1 [Source:HGNC Symbol;Acc:HGNC:24885]	2	p25.1	11482341	11642788	1	0
ENSG00000196220	SRGAP3	SLIT-ROBO Rho GTPase activating protein 3 [Source:HGNC Symbol;Acc:HGNC:19744]	3	p25.3	8980591	9363053	-1	0
ENSG00000196465	MYL6B	myosin light chain 6B [Source:HGNC Symbol;Acc:HGNC:29823]	12	q13.2	56152256	56159647	1	0
ENSG00000196476	C20orf96	chromosome 20 open reading frame 96 [Source:HGNC Symbol;Acc:HGNC:16227]	20	p13	270863	290778	-1	0
ENSG00000196526	AFAP1	actin filament associated protein 1 [Source:HGNC Symbol;Acc:HGNC:24017]	4	p16.1	7758714	7939926	-1	0
ENSG00000196581	AJAP1	adherens junctions associated protein 1 [Source:HGNC Symbol;Acc:HGNC:30801]	1	p36.32	4654732	4792534	1	0
ENSG00000196588	MKL1	megakaryoblastic leukemia (translocation) 1 [Source:HGNC Symbol;Acc:HGNC:14334]	22	q13.2	40410281	40636702	-1	0
ENSG00000196781	TLE1	transducin like enhancer of split 1 [Source:HGNC Symbol;Acc:HGNC:11837]	9	q21.32	81583683	81689305	-1	0
ENSG00000197024	ZNF398	zinc finger protein 398 [Source:HGNC Symbol;Acc:HGNC:18373]	7	q36.1	149126416	149182802	1	0
ENSG00000197122	SRC	SRC proto-oncogene, non-receptor tyrosine kinase [Source:HGNC Symbol;Acc:HGNC:11283]	20	q11.23	37344685	37406050	1	0
ENSG00000197386	HTT	huntingtin [Source:HGNC Symbol;Acc:HGNC:4851]	4	p16.3	3074681	3243959	1	0
ENSG00000197444	OGDHL	oxoglutarate dehydrogenase-like [Source:HGNC Symbol;Acc:HGNC:25590]	10	q11.23	49734643	49762379	-1	0
ENSG00000197457	STMN3	stathmin 3 [Source:HGNC Symbol;Acc:HGNC:15926]	20	q13.33	63639705	63657682	-1	0
ENSG00000197586	ENTPD6	ectonucleoside triphosphate diphosphohydrolase 6 (putative) [Source:HGNC Symbol;Acc:HGNC:3368]	20	p11.21	25195693	25226729	1	0
ENSG00000197852	FAM212B	family with sequence similarity 212 member B [Source:HGNC Symbol;Acc:HGNC:28045]	1	p13.2	111680630	111755824	-1	0
ENSG00000198053	SIRPA	signal-regulatory protein alpha [Source:HGNC Symbol;Acc:HGNC:9662]	20	p13	1894167	1940592	1	0
ENSG00000198218	QRICH1	glutamine-rich 1 [Source:HGNC Symbol;Acc:HGNC:24713]	3	p21.31	49029707	49094363	-1	0
ENSG00000198492	YTHDF2	YTH N(6)-methyladenosine RNA binding protein 2 [Source:HGNC Symbol;Acc:HGNC:31675]	1	p35.3	28736621	28769775	1	0
ENSG00000198700	IPO9	importin 9 [Source:HGNC Symbol;Acc:HGNC:19425]	1	q32.1	201829141	201884294	1	0
ENSG00000198722	UNC13B	unc-13 homolog B (C. elegans) [Source:HGNC Symbol;Acc:HGNC:12566]	9	p13.3	35161992	35405338	1	0
ENSG00000198728	LDB1	LIM domain binding 1 [Source:HGNC Symbol;Acc:HGNC:6532]	10	q24.32	102107560	102120453	-1	0
ENSG00000198925	ATG9A	autophagy related 9A [Source:HGNC Symbol;Acc:HGNC:22408]	2	q35	219209772	219229717	-1	0
ENSG00000205356	TECPR1	tectonin beta-propeller repeat containing 1 [Source:HGNC Symbol;Acc:HGNC:22214]	7	q21.3	98214624	98252251	-1	0
ENSG00000205885	C1RL-AS1	C1RL antisense RNA 1 [Source:HGNC Symbol;Acc:HGNC:27461]	12	p13.31	7108052	7122501	1	0
ENSG00000206052	DOK6	docking protein 6 [Source:HGNC Symbol;Acc:HGNC:28301]	18	q22.2	69401055	69849087	1	0
ENSG00000211450	C11orf31	chromosome 11 open reading frame 31 [Source:HGNC Symbol;Acc:HGNC:18251]	11	q12.1	57741250	57743554	1	0
ENSG00000212864	RNF208	ring finger protein 208 [Source:HGNC Symbol;Acc:HGNC:25420]	9	q34.3	137220247	137221581	-1	0
ENSG00000213672	NCKIPSD	NCK interacting protein with SH3 domain [Source:HGNC Symbol;Acc:HGNC:15486]	3	p21.31	48673844	48686364	-1	0
ENSG00000215475	SIAH3	siah E3 ubiquitin protein ligase family member 3 [Source:HGNC Symbol;Acc:HGNC:30553]	13	q14.13	45777243	45851736	-1	0
ENSG00000215712	TMEM242	transmembrane protein 242 [Source:HGNC Symbol;Acc:HGNC:17206]	6	q25.3	157289386	157323601	-1	0
ENSG00000221866	PLXNA4	plexin A4 [Source:HGNC Symbol;Acc:HGNC:9102]	7	q32.3	132123332	132648688	-1	0
ENSG00000221890	NPTXR	neuronal pentraxin receptor [Source:HGNC Symbol;Acc:HGNC:7954]	22	q13.1	38818452	38843982	-1	0
ENSG00000228691	NEU1	neuraminidase 1 (lysosomal sialidase) [Source:HGNC Symbol;Acc:HGNC:7758]	CHR_HSCHR6_MHC_APD_CTG1	p21.33	31924682	31929929	-1	0
ENSG00000232859	LYRM9	LYR motif containing 9 [Source:HGNC Symbol;Acc:HGNC:27314]	17	q11.2	27878314	27894752	-1	0
ENSG00000235106	LINC00094	long intergenic non-protein coding RNA 94 [Source:HGNC Symbol;Acc:HGNC:24742]	9	q34.2	134025439	134034666	1	0
ENSG00000235961	PNMA6A	paraneoplastic Ma antigen family member 6A [Source:HGNC Symbol;Acc:HGNC:28248]	X	q28	153072482	153075018	1	0
ENSG00000238056	PRRT1	proline-rich transmembrane protein 1 [Source:HGNC Symbol;Acc:HGNC:13943]	CHR_HSCHR6_MHC_APD_CTG1	p21.32	32215364	32221379	-1	0
ENSG00000241360	PDXP	pyridoxal (pyridoxine, vitamin B6) phosphatase [Source:HGNC Symbol;Acc:HGNC:30259]	22	q13.1	37658727	37666934	1	0
ENSG00000241973	PI4KA	phosphatidylinositol 4-kinase, catalytic, alpha [Source:HGNC Symbol;Acc:HGNC:8983]	22	q11.21	20707691	20859417	-1	0
ENSG00000244038	DDOST	dolichyl-diphosphooligosaccharide--protein glycosyltransferase subunit (non-catalytic) [Source:HGNC Symbol;Acc:HGNC:2728]	1	p36.12	20651767	20661544	-1	0
ENSG00000244405	ETV5	ets variant 5 [Source:HGNC Symbol;Acc:HGNC:3494]	3	q27.2	186046308	186110318	-1	0
ENSG00000247596	TWF2	twinfilin actin binding protein 2 [Source:HGNC Symbol;Acc:HGNC:9621]	3	p21.2	52228610	52239260	-1	0
ENSG00000249992	TMEM158	transmembrane protein 158 (gene/pseudogene) [Source:HGNC Symbol;Acc:HGNC:30293]	3	p21.31	45224466	45226278	-1	0
ENSG00000250510	GPR162	G protein-coupled receptor 162 [Source:HGNC Symbol;Acc:HGNC:16693]	12	p13.31	6821545	6829972	1	0
ENSG00000258986	TMEM179	transmembrane protein 179 [Source:HGNC Symbol;Acc:HGNC:20137]	14	q32.33	104474678	104605647	-1	0
ENSG00000261879	RP11-333E1.1		17	p13.2	5192084	5248069	1	0
ENSG00000267673	FDX1L	ferredoxin 1-like [Source:HGNC Symbol;Acc:HGNC:30546]	19	p13.2	10310045	10316015	-1	0
ENSG00000271303	SRXN1	sulfiredoxin 1 [Source:HGNC Symbol;Acc:HGNC:16132]	20	p13	646615	653370	-1	0
ENSG00000277462	ZNF670	zinc finger protein 670 [Source:HGNC Symbol;Acc:HGNC:28167]	1	q44	247036784	247078755	-1	0
Consensus WGCNA	M4	296	genes
ensembl_gene_id	external_gene_name	description	chromosome_name	band	start_position	end_position	strand	n_nsDNMs_EE
ENSG00000004777	ARHGAP33	Rho GTPase activating protein 33 [Source:HGNC Symbol;Acc:HGNC:23085]	19	q13.12	35774532	35788822	1	0
ENSG00000006744	ELAC2	elaC ribonuclease Z 2 [Source:HGNC Symbol;Acc:HGNC:14198]	17	p12	12992391	13018187	-1	0
ENSG00000007047	MARK4	MAP/microtubule affinity-regulating kinase 4 [Source:HGNC Symbol;Acc:HGNC:13538]	19	q13.32	45079288	45305283	1	0
ENSG00000007080	CCDC124	coiled-coil domain containing 124 [Source:HGNC Symbol;Acc:HGNC:25171]	19	p13.11	17933016	17943991	1	0
ENSG00000007376	RPUSD1	RNA pseudouridylate synthase domain containing 1 [Source:HGNC Symbol;Acc:HGNC:14173]	16	p13.3	784974	788397	-1	0
ENSG00000007520	TSR3	TSR3, 20S rRNA accumulation, homolog (S. cerevisiae) [Source:HGNC Symbol;Acc:HGNC:14175]	16	p13.3	1349240	1351911	-1	0
ENSG00000008018	PSMB1	proteasome subunit beta 1 [Source:HGNC Symbol;Acc:HGNC:9537]	6	q27	170535117	170553341	-1	0
ENSG00000008382	MPND	MPN domain containing [Source:HGNC Symbol;Acc:HGNC:25934]	19	p13.3	4343527	4360086	1	0
ENSG00000008735	MAPK8IP2	mitogen-activated protein kinase 8 interacting protein 2 [Source:HGNC Symbol;Acc:HGNC:6883]	22	q13.33	50600685	50613981	1	0
ENSG00000010256	UQCRC1	ubiquinol-cytochrome c reductase core protein I [Source:HGNC Symbol;Acc:HGNC:12585]	3	p21.31	48599002	48610976	-1	0
ENSG00000010322	NISCH	nischarin [Source:HGNC Symbol;Acc:HGNC:18006]	3	p21.1	52455118	52493071	1	0
ENSG00000012232	EXTL3	exostosin-like glycosyltransferase 3 [Source:HGNC Symbol;Acc:HGNC:3518]	8	p21.1	28600469	28755599	1	0
ENSG00000013619	MAMLD1	mastermind like domain containing 1 [Source:HGNC Symbol;Acc:HGNC:2568]	X	q28	150361422	150514178	1	0
ENSG00000014216	CAPN1	calpain 1, (mu/I) large subunit [Source:HGNC Symbol;Acc:HGNC:1476]	11	q13.1	65180566	65212006	1	0
ENSG00000017797	RALBP1	ralA binding protein 1 [Source:HGNC Symbol;Acc:HGNC:9841]	18	p11.22	9475009	9538116	1	0
ENSG00000022840	RNF10	ring finger protein 10 [Source:HGNC Symbol;Acc:HGNC:10055]	12	q24.31	120533480	120577594	1	0
ENSG00000023902	PLEKHO1	pleckstrin homology domain containing O1 [Source:HGNC Symbol;Acc:HGNC:24310]	1	q21.2	150149183	150164720	1	0
ENSG00000027847	B4GALT7	xylosylprotein beta 1,4-galactosyltransferase, polypeptide 7 [Source:HGNC Symbol;Acc:HGNC:930]	5	q35.3	177600100	177610347	1	0
ENSG00000034053	APBA2	amyloid beta (A4) precursor protein-binding, family A, member 2 [Source:HGNC Symbol;Acc:HGNC:579]	15	q13.1	28884483	29118315	1	0
ENSG00000043143	JADE2	jade family PHD finger 2 [Source:HGNC Symbol;Acc:HGNC:22984]	5	q31.1	134524312	134583230	1	0
ENSG00000044090	CUL7	cullin 7 [Source:HGNC Symbol;Acc:HGNC:21024]	6	p21.1	43037617	43053945	-1	0
ENSG00000061938	TNK2	tyrosine kinase, non-receptor, 2 [Source:HGNC Symbol;Acc:HGNC:19297]	3	q29	195863364	195911945	-1	0
ENSG00000063660	GPC1	glypican 1 [Source:HGNC Symbol;Acc:HGNC:4449]	2	q37.3	240435671	240468078	1	0
ENSG00000064419	TNPO3	transportin 3 [Source:HGNC Symbol;Acc:HGNC:17103]	7	q32.1	128954180	129055173	-1	0
ENSG00000068024	HDAC4	histone deacetylase 4 [Source:HGNC Symbol;Acc:HGNC:14063]	2	q37.3	239048168	239401654	-1	0
ENSG00000068323	TFE3	transcription factor binding to IGHM enhancer 3 [Source:HGNC Symbol;Acc:HGNC:11752]	X	p11.23	49028726	49043486	-1	0
ENSG00000068654	POLR1A	polymerase (RNA) I polypeptide A [Source:HGNC Symbol;Acc:HGNC:17264]	2	p11.2	86020216	86106155	-1	0
ENSG00000071655	MBD3	methyl-CpG binding domain protein 3 [Source:HGNC Symbol;Acc:HGNC:6918]	19	p13.3	1573596	1592801	-1	0
ENSG00000072195	SPEG	SPEG complex locus [Source:HGNC Symbol;Acc:HGNC:16901]	2	q35	219434846	219498287	1	0
ENSG00000074416	MGLL	monoglyceride lipase [Source:HGNC Symbol;Acc:HGNC:17038]	3	q21.3	127689062	127823250	-1	0
ENSG00000075240	GRAMD4	GRAM domain containing 4 [Source:HGNC Symbol;Acc:HGNC:29113]	22	q13.31	46576012	46679790	1	0
ENSG00000078902	TOLLIP	toll interacting protein [Source:HGNC Symbol;Acc:HGNC:16476]	11	p15.5	1274371	1309654	-1	0
ENSG00000079999	KEAP1	kelch like ECH associated protein 1 [Source:HGNC Symbol;Acc:HGNC:23177]	19	p13.2	10486120	10503741	-1	0
ENSG00000086758	HUWE1	HECT, UBA and WWE domain containing 1, E3 ubiquitin protein ligase [Source:HGNC Symbol;Acc:HGNC:30892]	X	p11.22	53532096	53686729	-1	0
ENSG00000088256	GNA11	guanine nucleotide binding protein (G protein), alpha 11 (Gq class) [Source:HGNC Symbol;Acc:HGNC:4379]	19	p13.3	3094410	3124004	1	0
ENSG00000090565	RAB11FIP3	RAB11 family interacting protein 3 (class II) [Source:HGNC Symbol;Acc:HGNC:17224]	16	p13.3	425619	523011	1	0
ENSG00000090971	NAT14	N-acetyltransferase 14 (GCN5-related, putative) [Source:HGNC Symbol;Acc:HGNC:28918]	19	q13.42	55485004	55487568	1	0
ENSG00000095370	SH2D3C	SH2 domain containing 3C [Source:HGNC Symbol;Acc:HGNC:16884]	9	q34.11	127738317	127778741	-1	0
ENSG00000099800	TIMM13	translocase of inner mitochondrial membrane 13 homolog (yeast) [Source:HGNC Symbol;Acc:HGNC:11816]	19	p13.3	2425624	2427894	-1	0
ENSG00000099864	PALM	paralemmin [Source:HGNC Symbol;Acc:HGNC:8594]	19	p13.3	708939	748329	1	0
ENSG00000099942	CRKL	v-crk avian sarcoma virus CT10 oncogene homolog-like [Source:HGNC Symbol;Acc:HGNC:2363]	22	q11.21	20917426	20953749	1	0
ENSG00000100084	HIRA	histone cell cycle regulator [Source:HGNC Symbol;Acc:HGNC:4916]	22	q11.21	19330698	19447450	-1	0
ENSG00000100241	SBF1	SET binding factor 1 [Source:HGNC Symbol;Acc:HGNC:10542]	22	q13.33	50445000	50475024	-1	0
ENSG00000100304	TTLL12	tubulin tyrosine ligase like 12 [Source:HGNC Symbol;Acc:HGNC:28974]	22	q13.2	43166622	43187133	-1	0
ENSG00000100307	CBX7	chromobox 7 [Source:HGNC Symbol;Acc:HGNC:1557]	22	q13.1	39120167	39152674	-1	0
ENSG00000100335	MIEF1	mitochondrial elongation factor 1 [Source:HGNC Symbol;Acc:HGNC:25979]	22	q13.1	39499432	39518132	1	0
ENSG00000100350	FOXRED2	FAD-dependent oxidoreductase domain containing 2 [Source:HGNC Symbol;Acc:HGNC:26264]	22	q12.3	36487190	36507101	-1	0
ENSG00000100359	SGSM3	small G protein signaling modulator 3 [Source:HGNC Symbol;Acc:HGNC:25228]	22	q13.1	40370591	40410289	1	0
ENSG00000100395	L3MBTL2	l(3)mbt-like 2 (Drosophila) [Source:HGNC Symbol;Acc:HGNC:18594]	22	q13.2	41205205	41231271	1	0
ENSG00000100401	RANGAP1	Ran GTPase activating protein 1 [Source:HGNC Symbol;Acc:HGNC:9854]	22	q13.2	41245611	41286251	-1	2
ENSG00000100403	ZC3H7B	zinc finger CCCH-type containing 7B [Source:HGNC Symbol;Acc:HGNC:30869]	22	q13.2	41301522	41360147	1	0
ENSG00000100412	ACO2	aconitase 2 [Source:HGNC Symbol;Acc:HGNC:118]	22	q13.2	41469125	41528989	1	0
ENSG00000100413	POLR3H	polymerase (RNA) III (DNA directed) polypeptide H (22.9kD) [Source:HGNC Symbol;Acc:HGNC:30349]	22	q13.2	41525804	41544606	-1	0
ENSG00000100605	ITPK1	inositol-tetrakisphosphate 1-kinase [Source:HGNC Symbol;Acc:HGNC:6177]	14	q32.12	92936914	93116320	-1	0
ENSG00000101638	ST8SIA5	ST8 alpha-N-acetyl-neuraminide alpha-2,8-sialyltransferase 5 [Source:HGNC Symbol;Acc:HGNC:17827]	18	q21.1	46667821	46759257	-1	0
ENSG00000102109	PCSK1N	proprotein convertase subtilisin/kexin type 1 inhibitor [Source:HGNC Symbol;Acc:HGNC:17301]	X	p11.23	48831094	48835633	-1	0
ENSG00000102178	UBL4A	ubiquitin like 4A [Source:HGNC Symbol;Acc:HGNC:12505]	X	q28	154483717	154486670	-1	0
ENSG00000102981	PARD6A	par-6 family cell polarity regulator alpha [Source:HGNC Symbol;Acc:HGNC:15943]	16	q22.1	67660946	67662778	1	0
ENSG00000103257	SLC7A5	solute carrier family 7 (amino acid transporter light chain, L system), member 5 [Source:HGNC Symbol;Acc:HGNC:11063]	16	q24.2	87830023	87869488	-1	0
ENSG00000103264	FBXO31	F-box protein 31 [Source:HGNC Symbol;Acc:HGNC:16510]	16	q24.2	87326987	87392142	-1	0
ENSG00000103266	STUB1	STIP1 homology and U-box containing protein 1, E3 ubiquitin protein ligase [Source:HGNC Symbol;Acc:HGNC:11427]	16	p13.3	680224	682870	1	0
ENSG00000104964	AES	amino-terminal enhancer of split [Source:HGNC Symbol;Acc:HGNC:307]	19	p13.3	3052910	3063107	-1	0
ENSG00000104976	SNAPC2	small nuclear RNA activating complex polypeptide 2 [Source:HGNC Symbol;Acc:HGNC:11135]	19	p13.2	7920316	7923250	1	0
ENSG00000105204	DYRK1B	dual specificity tyrosine-(Y)-phosphorylation regulated kinase 1B [Source:HGNC Symbol;Acc:HGNC:3092]	19	q13.2	39825350	39834201	-1	0
ENSG00000105429	MEGF8	multiple EGF-like-domains 8 [Source:HGNC Symbol;Acc:HGNC:3233]	19	q13.2	42325609	42378769	1	0
ENSG00000105516	DBP	D site of albumin promoter (albumin D-box) binding protein [Source:HGNC Symbol;Acc:HGNC:2697]	19	q13.33	48630030	48637438	-1	1
ENSG00000105520	PLPPR2	phospholipid phosphatase related 2 [Source:HGNC Symbol;Acc:HGNC:29566]	19	p13.2	11355386	11365698	1	0
ENSG00000105662	CRTC1	CREB regulated transcription coactivator 1 [Source:HGNC Symbol;Acc:HGNC:16062]	19	p13.11	18683677	18782333	1	0
ENSG00000105671	DDX49	DEAD (Asp-Glu-Ala-Asp) box polypeptide 49 [Source:HGNC Symbol;Acc:HGNC:18684]	19	p13.11	18919675	18928633	1	0
ENSG00000105701	FKBP8	FK506 binding protein 8 [Source:HGNC Symbol;Acc:HGNC:3724]	19	p13.11	18531751	18544077	-1	0
ENSG00000105963	ADAP1	ArfGAP with dual PH domains 1 [Source:HGNC Symbol;Acc:HGNC:16486]	7	p22.3	897901	955407	-1	0
ENSG00000106290	TAF6	TATA-box binding protein associated factor 6 [Source:HGNC Symbol;Acc:HGNC:11540]	7	q22.1	100107070	100119841	-1	0
ENSG00000106605	BLVRA	biliverdin reductase A [Source:HGNC Symbol;Acc:HGNC:1062]	7	p13	43758680	43807342	1	0
ENSG00000106608	URGCP	upregulator of cell proliferation [Source:HGNC Symbol;Acc:HGNC:30890]	7	p13	43875894	43926411	-1	0
ENSG00000106635	BCL7B	B-cell CLL/lymphoma 7B [Source:HGNC Symbol;Acc:HGNC:1005]	7	q11.23	73536356	73558002	-1	0
ENSG00000107175	CREB3	cAMP responsive element binding protein 3 [Source:HGNC Symbol;Acc:HGNC:2347]	9	p13.3	35732320	35737007	1	0
ENSG00000107263	RAPGEF1	Rap guanine nucleotide exchange factor 1 [Source:HGNC Symbol;Acc:HGNC:4568]	9	q34.13	131576770	131740074	-1	0
ENSG00000108557	RAI1	retinoic acid induced 1 [Source:HGNC Symbol;Acc:HGNC:9834]	17	p11.2	17681473	17811453	1	0
ENSG00000109079	TNFAIP1	TNF alpha induced protein 1 [Source:HGNC Symbol;Acc:HGNC:11894]	17	q11.2	28335602	28347009	1	0
ENSG00000109107	ALDOC	aldolase, fructose-bisphosphate C [Source:HGNC Symbol;Acc:HGNC:418]	17	q11.2	28573115	28577264	-1	0
ENSG00000109906	ZBTB16	zinc finger and BTB domain containing 16 [Source:HGNC Symbol;Acc:HGNC:12930]	11	q23.2	114059593	114250676	1	0
ENSG00000109956	B3GAT1	beta-1,3-glucuronyltransferase 1 [Source:HGNC Symbol;Acc:HGNC:921]	11	q25	134378504	134411918	-1	0
ENSG00000110107	PRPF19	pre-mRNA processing factor 19 [Source:HGNC Symbol;Acc:HGNC:17896]	11	q12.2	60890730	60906588	-1	0
ENSG00000110237	ARHGEF17	Rho guanine nucleotide exchange factor 17 [Source:HGNC Symbol;Acc:HGNC:21726]	11	q13.4	73308289	73369091	1	0
ENSG00000110717	NDUFS8	NADH:ubiquinone oxidoreductase core subunit S8 [Source:HGNC Symbol;Acc:HGNC:7715]	11	q13.2	68030617	68036644	1	0
ENSG00000110906	KCTD10	potassium channel tetramerization domain containing 10 [Source:HGNC Symbol;Acc:HGNC:23236]	12	q24.11	109448656	109477544	-1	0
ENSG00000112033	PPARD	peroxisome proliferator-activated receptor delta [Source:HGNC Symbol;Acc:HGNC:9235]	6	p21.31	35342558	35428191	1	0
ENSG00000112294	ALDH5A1	aldehyde dehydrogenase 5 family member A1 [Source:HGNC Symbol;Acc:HGNC:408]	6	p22.3	24494852	24537207	1	0
ENSG00000112320	SOBP	sine oculis binding protein homolog [Source:HGNC Symbol;Acc:HGNC:29256]	6	q21	107489958	107660167	1	0
ENSG00000112658	SRF	serum response factor [Source:HGNC Symbol;Acc:HGNC:11291]	6	p21.1	43171299	43181507	1	0
ENSG00000112941	PAPD7	PAP associated domain containing 7 [Source:HGNC Symbol;Acc:HGNC:16705]	5	p15.31	6713007	6757048	1	0
ENSG00000115073	ACTR1B	ARP1 actin-related protein 1 homolog B, centractin beta (yeast) [Source:HGNC Symbol;Acc:HGNC:168]	2	q11.2	97655963	97664107	-1	0
ENSG00000115255	REEP6	receptor accessory protein 6 [Source:HGNC Symbol;Acc:HGNC:30078]	19	p13.3	1490747	1497927	1	0
ENSG00000115266	APC2	adenomatosis polyposis coli 2 [Source:HGNC Symbol;Acc:HGNC:24036]	19	p13.3	1446302	1473244	1	0
ENSG00000115657	ABCB6	ATP binding cassette subfamily B member 6 (Langereis blood group) [Source:HGNC Symbol;Acc:HGNC:47]	2	q35	219209768	219218990	-1	0
ENSG00000115694	STK25	serine/threonine kinase 25 [Source:HGNC Symbol;Acc:HGNC:11404]	2	q37.3	241492674	241509730	-1	0
ENSG00000116396	KCNC4	potassium channel, voltage gated Shaw related subfamily C, member 4 [Source:HGNC Symbol;Acc:HGNC:6236]	1	p13.3	110211343	110283100	1	0
ENSG00000116661	FBXO2	F-box protein 2 [Source:HGNC Symbol;Acc:HGNC:13581]	1	p36.22	11648367	11655785	-1	0
ENSG00000116688	MFN2	mitofusin 2 [Source:HGNC Symbol;Acc:HGNC:16877]	1	p36.22	11980181	12013514	1	0
ENSG00000116786	PLEKHM2	pleckstrin homology and RUN domain containing M2 [Source:HGNC Symbol;Acc:HGNC:29131]	1	p36.21	15684332	15734769	1	0
ENSG00000117154	IGSF21	immunoglobin superfamily member 21 [Source:HGNC Symbol;Acc:HGNC:28246]	1	p36.13	18107746	18378483	1	0
ENSG00000118046	STK11	serine/threonine kinase 11 [Source:HGNC Symbol;Acc:HGNC:11389]	19	p13.3	1177558	1228435	1	0
ENSG00000118900	UBN1	ubinuclein 1 [Source:HGNC Symbol;Acc:HGNC:12506]	16	p13.3	4846665	4882360	1	0
ENSG00000119138	KLF9	Kruppel-like factor 9 [Source:HGNC Symbol;Acc:HGNC:1123]	9	q21.12	70384597	70414624	-1	0
ENSG00000119673	ACOT2	acyl-CoA thioesterase 2 [Source:HGNC Symbol;Acc:HGNC:18431]	14	q24.3	73567620	73575658	1	0
ENSG00000120709	FAM53C	family with sequence similarity 53 member C [Source:HGNC Symbol;Acc:HGNC:1336]	5	q31.2	138331935	138349729	1	0
ENSG00000121057	AKAP1	A-kinase anchoring protein 1 [Source:HGNC Symbol;Acc:HGNC:367]	17	q22	57085092	57121349	1	0
ENSG00000122490	PQLC1	PQ loop repeat containing 1 [Source:HGNC Symbol;Acc:HGNC:26188]	18	q23	79902420	79951664	-1	0
ENSG00000122515	ZMIZ2	zinc finger, MIZ-type containing 2 [Source:HGNC Symbol;Acc:HGNC:22229]	7	p13	44748581	44769881	1	0
ENSG00000123395	ATG101	autophagy related 101 [Source:HGNC Symbol;Acc:HGNC:25679]	12	q13.13	52069246	52077494	1	0
ENSG00000123444	KBTBD4	kelch repeat and BTB (POZ) domain containing 4 [Source:HGNC Symbol;Acc:HGNC:23761]	11	p11.2	47572197	47579015	-1	0
ENSG00000125170	DOK4	docking protein 4 [Source:HGNC Symbol;Acc:HGNC:19868]	16	q21	57471922	57487327	-1	0
ENSG00000125503	PPP1R12C	protein phosphatase 1 regulatory subunit 12C [Source:HGNC Symbol;Acc:HGNC:14947]	19	q13.42	55090913	55117559	-1	0
ENSG00000125648	SLC25A23	solute carrier family 25 (mitochondrial carrier; phosphate carrier), member 23 [Source:HGNC Symbol;Acc:HGNC:19375]	19	p13.3	6436079	6465203	-1	0
ENSG00000125901	MRPS26	mitochondrial ribosomal protein S26 [Source:HGNC Symbol;Acc:HGNC:14045]	20	p13	3045945	3048254	1	0
ENSG00000125966	MMP24	matrix metallopeptidase 24 [Source:HGNC Symbol;Acc:HGNC:7172]	20	q11.22	35226654	35277000	1	0
ENSG00000125991	ERGIC3	ERGIC and golgi 3 [Source:HGNC Symbol;Acc:HGNC:15927]	20	q11.22	35542021	35557634	1	0
ENSG00000126091	ST3GAL3	ST3 beta-galactoside alpha-2,3-sialyltransferase 3 [Source:HGNC Symbol;Acc:HGNC:10866]	1	p34.1	43705824	43931165	1	0
ENSG00000126351	THRA	thyroid hormone receptor, alpha [Source:HGNC Symbol;Acc:HGNC:11796]	17	q21.1	40058290	40093867	1	0
ENSG00000126461	SCAF1	SR-related CTD-associated factor 1 [Source:HGNC Symbol;Acc:HGNC:30403]	19	q13.33	49642125	49658642	1	0
ENSG00000126500	FLRT1	fibronectin leucine rich transmembrane protein 1 [Source:HGNC Symbol;Acc:HGNC:3760]	11	q13.1	64103188	64119173	1	0
ENSG00000126705	AHDC1	AT-hook DNA binding motif containing 1 [Source:HGNC Symbol;Acc:HGNC:25230]	1	p35.3	27534035	27604431	-1	0
ENSG00000127463	EMC1	ER membrane protein complex subunit 1 [Source:HGNC Symbol;Acc:HGNC:28957]	1	p36.13	19215664	19251552	-1	0
ENSG00000127511	SIN3B	SIN3 transcription regulator family member B [Source:HGNC Symbol;Acc:HGNC:19354]	19	p13.11	16829400	16880353	1	0
ENSG00000127526	SLC35E1	solute carrier family 35 member E1 [Source:HGNC Symbol;Acc:HGNC:20803]	19	p13.11	16549831	16572382	-1	0
ENSG00000128203	ASPHD2	aspartate beta-hydroxylase domain containing 2 [Source:HGNC Symbol;Acc:HGNC:30437]	22	q12.1	26429273	26445015	1	0
ENSG00000128268	MGAT3	mannosyl (beta-1,4-)-glycoprotein beta-1,4-N-acetylglucosaminyltransferase [Source:HGNC Symbol;Acc:HGNC:7046]	22	q13.1	39457344	39492194	1	0
ENSG00000130159	ECSIT	ECSIT signalling integrator [Source:HGNC Symbol;Acc:HGNC:29548]	19	p13.2	11505916	11529174	-1	0
ENSG00000130311	DDA1	DET1 and DDB1 associated 1 [Source:HGNC Symbol;Acc:HGNC:28360]	19	p13.11	17309518	17323301	1	0
ENSG00000130338	TULP4	tubby like protein 4 [Source:HGNC Symbol;Acc:HGNC:15530]	6	q25.3	158232236	158511828	1	0
ENSG00000130382	MLLT1	myeloid/lymphoid or mixed-lineage leukemia; translocated to, 1 [Source:HGNC Symbol;Acc:HGNC:7134]	19	p13.3	6210379	6279948	-1	0
ENSG00000130511	SSBP4	single stranded DNA binding protein 4 [Source:HGNC Symbol;Acc:HGNC:15676]	19	p13.11	18418864	18434562	1	0
ENSG00000130748	TMEM160	transmembrane protein 160 [Source:HGNC Symbol;Acc:HGNC:26042]	19	q13.32	47045907	47048630	-1	0
ENSG00000130766	SESN2	sestrin 2 [Source:HGNC Symbol;Acc:HGNC:20746]	1	p35.3	28259527	28282491	1	0
ENSG00000130813	C19orf66	chromosome 19 open reading frame 66 [Source:HGNC Symbol;Acc:HGNC:25649]	19	p13.2	10086122	10093252	1	0
ENSG00000131116	ZNF428	zinc finger protein 428 [Source:HGNC Symbol;Acc:HGNC:20804]	19	q13.31	43607219	43619874	-1	0
ENSG00000131149	GSE1	Gse1 coiled-coil protein [Source:HGNC Symbol;Acc:HGNC:28979]	16	q24.1	85611409	85676204	1	0
ENSG00000131165	CHMP1A	charged multivesicular body protein 1A [Source:HGNC Symbol;Acc:HGNC:8740]	16	q24.3	89644431	89657845	-1	0
ENSG00000131381	RBSN	rabenosyn, RAB effector [Source:HGNC Symbol;Acc:HGNC:20759]	3	p25.1	15070073	15099163	-1	0
ENSG00000131398	KCNC3	potassium channel, voltage gated Shaw related subfamily C, member 3 [Source:HGNC Symbol;Acc:HGNC:6235]	19	q13.33	50311937	50333515	-1	0
ENSG00000131408	NR1H2	nuclear receptor subfamily 1 group H member 2 [Source:HGNC Symbol;Acc:HGNC:7965]	19	q13.33	50329653	50382982	1	1
ENSG00000131759	RARA	retinoic acid receptor, alpha [Source:HGNC Symbol;Acc:HGNC:9864]	17	q21.2	40309192	40357643	1	0
ENSG00000131845	ZNF304	zinc finger protein 304 [Source:HGNC Symbol;Acc:HGNC:13505]	19	q13.43	57351307	57359898	1	0
ENSG00000132153	DHX30	DEAH (Asp-Glu-Ala-His) box helicase 30 [Source:HGNC Symbol;Acc:HGNC:16716]	3	p21.31	47802909	47850195	1	0
ENSG00000132326	PER2	period circadian clock 2 [Source:HGNC Symbol;Acc:HGNC:8846]	2	q37.3	238244038	238290102	-1	0
ENSG00000132604	TERF2	telomeric repeat binding factor 2 [Source:HGNC Symbol;Acc:HGNC:11729]	16	q22.1	69355561	69408571	-1	0
ENSG00000132612	VPS4A	vacuolar protein sorting 4 homolog A (S. cerevisiae) [Source:HGNC Symbol;Acc:HGNC:13488]	16	q22.1	69311356	69326939	1	0
ENSG00000133059	DSTYK	dual serine/threonine and tyrosine protein kinase [Source:HGNC Symbol;Acc:HGNC:29043]	1	q32.1	205142505	205211566	-1	0
ENSG00000133275	CSNK1G2	casein kinase 1, gamma 2 [Source:HGNC Symbol;Acc:HGNC:2455]	19	p13.3	1941149	1981338	1	0
ENSG00000133612	AGAP3	ArfGAP with GTPase domain, ankyrin repeat and PH domain 3 [Source:HGNC Symbol;Acc:HGNC:16923]	7	q36.1	151085831	151144436	1	0
ENSG00000135144	DTX1	deltex 1, E3 ubiquitin ligase [Source:HGNC Symbol;Acc:HGNC:3060]	12	q24.13	113056709	113098028	1	0
ENSG00000136271	DDX56	DEAD (Asp-Glu-Ala-Asp) box helicase 56 [Source:HGNC Symbol;Acc:HGNC:18193]	7	p13	44565417	44575051	-1	0
ENSG00000136295	TTYH3	tweety family member 3 [Source:HGNC Symbol;Acc:HGNC:22222]	7	p22.3	2631951	2664802	1	0
ENSG00000136448	NMT1	N-myristoyltransferase 1 [Source:HGNC Symbol;Acc:HGNC:7857]	17	q21.31	45051610	45109016	1	0
ENSG00000136718	IMP4	IMP4 homolog, U3 small nucleolar ribonucleoprotein [Source:HGNC Symbol;Acc:HGNC:30856]	2	q21.1	130342225	130347810	1	0
ENSG00000136848	DAB2IP	DAB2 interacting protein [Source:HGNC Symbol;Acc:HGNC:17294]	9	q33.2	121567057	121785530	1	0
ENSG00000137200	CMTR1	cap methyltransferase 1 [Source:HGNC Symbol;Acc:HGNC:21077]	6	p21.2	37433219	37482827	1	0
ENSG00000137218	FRS3	fibroblast growth factor receptor substrate 3 [Source:HGNC Symbol;Acc:HGNC:16970]	6	p21.1	41770176	41786542	-1	0
ENSG00000138834	MAPK8IP3	mitogen-activated protein kinase 8 interacting protein 3 [Source:HGNC Symbol;Acc:HGNC:6884]	16	p13.3	1706183	1770317	1	0
ENSG00000139197	PEX5	peroxisomal biogenesis factor 5 [Source:HGNC Symbol;Acc:HGNC:9719]	12	p13.31	7188685	7218574	1	0
ENSG00000139613	SMARCC2	SWI/SNF related, matrix associated, actin dependent regulator of chromatin, subfamily c, member 2 [Source:HGNC Symbol;Acc:HGNC:11105]	12	q13.2	56162983	56189567	-1	0
ENSG00000139726	DENR	density-regulated protein [Source:HGNC Symbol;Acc:HGNC:2769]	12	q24.31	122752774	122771064	1	0
ENSG00000139971	C14orf37	chromosome 14 open reading frame 37 [Source:HGNC Symbol;Acc:HGNC:19846]	14	q23.1	57999735	58298139	-1	0
ENSG00000140320	BAHD1	bromo adjacent homology domain containing 1 [Source:HGNC Symbol;Acc:HGNC:29153]	15	q15.1	40439721	40468242	1	0
ENSG00000140323	DISP2	dispatched homolog 2 (Drosophila) [Source:HGNC Symbol;Acc:HGNC:19712]	15	q15.1	40358235	40378639	1	0
ENSG00000140406	MESDC1	mesoderm development candidate 1 [Source:HGNC Symbol;Acc:HGNC:13519]	15	q25.1	81000944	81005788	1	0
ENSG00000140564	FURIN	furin (paired basic amino acid cleaving enzyme) [Source:HGNC Symbol;Acc:HGNC:8568]	15	q26.1	90868592	90883458	1	0
ENSG00000140948	ZCCHC14	zinc finger, CCHC domain containing 14 [Source:HGNC Symbol;Acc:HGNC:24134]	16	q24.2	87406246	87492045	-1	0
ENSG00000141002	TCF25	transcription factor 25 (basic helix-loop-helix) [Source:HGNC Symbol;Acc:HGNC:29181]	16	q24.3	89873586	89911384	1	0
ENSG00000141098	GFOD2	glucose-fructose oxidoreductase domain containing 2 [Source:HGNC Symbol;Acc:HGNC:28159]	16	q22.1	67674531	67719421	-1	0
ENSG00000141314	RHBDL3	rhomboid, veinlet-like 3 (Drosophila) [Source:HGNC Symbol;Acc:HGNC:16502]	17	q11.2	32266176	32324661	1	0
ENSG00000141503	MINK1	misshapen-like kinase 1 [Source:HGNC Symbol;Acc:HGNC:17565]	17	p13.2	4833388	4898061	1	0
ENSG00000141504	SAT2	spermidine/spermine N1-acetyltransferase family member 2 [Source:HGNC Symbol;Acc:HGNC:23160]	17	p13.1	7626234	7627876	-1	0
ENSG00000141965	FEM1A	fem-1 homolog a (C. elegans) [Source:HGNC Symbol;Acc:HGNC:16934]	19	p13.3	4791681	4801273	1	0
ENSG00000141985	SH3GL1	SH3-domain GRB2-like 1 [Source:HGNC Symbol;Acc:HGNC:10830]	19	p13.3	4360370	4400547	-1	0
ENSG00000142599	RERE	arginine-glutamic acid dipeptide (RE) repeats [Source:HGNC Symbol;Acc:HGNC:9965]	1	p36.23	8352397	8817643	-1	0
ENSG00000142684	ZNF593	zinc finger protein 593 [Source:HGNC Symbol;Acc:HGNC:30943]	1	p36.11	26169871	26172060	1	0
ENSG00000142784	WDTC1	WD and tetratricopeptide repeats 1 [Source:HGNC Symbol;Acc:HGNC:29175]	1	p36.11	27234516	27308633	1	0
ENSG00000143314	MRPL24	mitochondrial ribosomal protein L24 [Source:HGNC Symbol;Acc:HGNC:14037]	1	q23.1	156737303	156741590	-1	0
ENSG00000143322	ABL2	ABL proto-oncogene 2, non-receptor tyrosine kinase [Source:HGNC Symbol;Acc:HGNC:77]	1	q25.2	179099327	179229684	-1	0
ENSG00000143850	PLEKHA6	pleckstrin homology domain containing A6 [Source:HGNC Symbol;Acc:HGNC:17053]	1	q32.1	204218851	204377665	-1	0
ENSG00000145945	FAM50B	family with sequence similarity 50 member B [Source:HGNC Symbol;Acc:HGNC:18789]	6	p25.2	3849386	3851317	1	0
ENSG00000145990	GFOD1	glucose-fructose oxidoreductase domain containing 1 [Source:HGNC Symbol;Acc:HGNC:21096]	6	p23	13357830	13487662	-1	0
ENSG00000148334	PTGES2	prostaglandin E synthase 2 [Source:HGNC Symbol;Acc:HGNC:17822]	9	q34.11	128120693	128128462	-1	0
ENSG00000148341	SH3GLB2	SH3-domain GRB2-like endophilin B2 [Source:HGNC Symbol;Acc:HGNC:10834]	9	q34.11	129007036	129028303	-1	0
ENSG00000148411	NACC2	NACC family member 2, BEN and BTB (POZ) domain containing [Source:HGNC Symbol;Acc:HGNC:23846]	9	q34.3	136006537	136095285	-1	0
ENSG00000149654	CDH22	cadherin 22, type 2 [Source:HGNC Symbol;Acc:HGNC:13251]	20	q13.12	46173733	46308498	-1	0
ENSG00000149823	VPS51	VPS51 GARP complex subunit [Source:HGNC Symbol;Acc:HGNC:1172]	11	q13.1	65089324	65111860	1	0
ENSG00000149930	TAOK2	TAO kinase 2 [Source:HGNC Symbol;Acc:HGNC:16835]	16	p11.2	29973641	29992261	1	0
ENSG00000153786	ZDHHC7	zinc finger, DHHC-type containing 7 [Source:HGNC Symbol;Acc:HGNC:18459]	16	q24.1	84974181	85011535	-1	0
ENSG00000156959	LHFPL4	lipoma HMGIC fusion partner-like 4 [Source:HGNC Symbol;Acc:HGNC:29568]	3	p25.3	9498361	9553802	-1	0
ENSG00000157014	TATDN2	TatD DNase domain containing 2 [Source:HGNC Symbol;Acc:HGNC:28988]	3	p25.3	10248023	10281218	1	0
ENSG00000157933	SKI	SKI proto-oncogene [Source:HGNC Symbol;Acc:HGNC:10896]	1	p36.33	2228695	2310119	1	0
ENSG00000158828	PINK1	PTEN induced putative kinase 1 [Source:HGNC Symbol;Acc:HGNC:14581]	1	p36.12	20633455	20651511	1	0
ENSG00000158941	CCAR2	cell cycle and apoptosis regulator 2 [Source:HGNC Symbol;Acc:HGNC:23360]	8	p21.3	22604632	22621514	1	0
ENSG00000159069	FBXW5	F-box and WD repeat domain containing 5 [Source:HGNC Symbol;Acc:HGNC:13613]	9	q34.3	136940435	136944696	-1	0
ENSG00000159335	PTMS	parathymosin [Source:HGNC Symbol;Acc:HGNC:9629]	12	p13.31	6765516	6770952	1	0
ENSG00000159733	ZFYVE28	zinc finger, FYVE domain containing 28 [Source:HGNC Symbol;Acc:HGNC:29334]	4	p16.3	2269582	2418663	-1	0
ENSG00000159840	ZYX	zyxin [Source:HGNC Symbol;Acc:HGNC:13200]	7	q34	143381080	143391111	1	0
ENSG00000160113	NR2F6	nuclear receptor subfamily 2 group F member 6 [Source:HGNC Symbol;Acc:HGNC:7977]	19	p13.11	17231883	17245940	-1	0
ENSG00000160216	AGPAT3	1-acylglycerol-3-phosphate O-acyltransferase 3 [Source:HGNC Symbol;Acc:HGNC:326]	21	q22.3	43865186	43986536	1	1
ENSG00000160877	NACC1	nucleus accumbens associated 1, BEN and BTB (POZ) domain containing [Source:HGNC Symbol;Acc:HGNC:20967]	19	p13.13	13118103	13141141	1	0
ENSG00000160917	CPSF4	cleavage and polyadenylation specific factor 4 [Source:HGNC Symbol;Acc:HGNC:2327]	7	q22.1	99438922	99457371	1	0
ENSG00000160932	LY6E	lymphocyte antigen 6 complex, locus E [Source:HGNC Symbol;Acc:HGNC:6727]	8	q24.3	143017982	143023832	1	0
ENSG00000160972	PPP1R16A	protein phosphatase 1 regulatory subunit 16A [Source:HGNC Symbol;Acc:HGNC:14941]	8	q24.3	144477969	144502121	1	0
ENSG00000161013	MGAT4B	mannosyl (alpha-1,3-)-glycoprotein beta-1,4-N-acetylglucosaminyltransferase, isozyme B [Source:HGNC Symbol;Acc:HGNC:7048]	5	q35.3	179797597	179806952	-1	0
ENSG00000161956	SENP3	SUMO1/sentrin/SMT3 specific peptidase 3 [Source:HGNC Symbol;Acc:HGNC:17862]	17	p13.1	7561875	7571969	1	0
ENSG00000162129	CLPB	ClpB homolog, mitochondrial AAA ATPase chaperonin [Source:HGNC Symbol;Acc:HGNC:30664]	11	q13.4	72292425	72434680	-1	0
ENSG00000162174	ASRGL1	asparaginase like 1 [Source:HGNC Symbol;Acc:HGNC:16448]	11	q12.3	62337448	62393412	1	0
ENSG00000163719	MTMR14	myotubularin related protein 14 [Source:HGNC Symbol;Acc:HGNC:26190]	3	p25.3	9649433	9702394	1	0
ENSG00000164068	RNF123	ring finger protein 123 [Source:HGNC Symbol;Acc:HGNC:21148]	3	p21.31	49689499	49721529	1	0
ENSG00000164683	HEY1	hes-related family bHLH transcription factor with YRPW motif 1 [Source:HGNC Symbol;Acc:HGNC:4880]	8	q21.13	79764010	79767863	-1	0
ENSG00000164970	FAM219A	family with sequence similarity 219 member A [Source:HGNC Symbol;Acc:HGNC:19920]	9	p13.3	34398184	34458570	-1	0
ENSG00000165238	WNK2	WNK lysine deficient protein kinase 2 [Source:HGNC Symbol;Acc:HGNC:14542]	9	q22.31	93184916	93320572	1	0
ENSG00000165271	NOL6	nucleolar protein 6 [Source:HGNC Symbol;Acc:HGNC:19910]	9	p13.3	33461441	33473930	-1	0
ENSG00000165714	BORCS5	BLOC-1 related complex subunit 5 [Source:HGNC Symbol;Acc:HGNC:17950]	12	p13.2	12357079	12469694	1	0
ENSG00000166170	BAG5	BCL2 associated athanogene 5 [Source:HGNC Symbol;Acc:HGNC:941]	14	q32.33	103556544	103562831	-1	0
ENSG00000166924	NYAP1	neuronal tyrosine-phosphorylated phosphoinositide-3-kinase adaptor 1 [Source:HGNC Symbol;Acc:HGNC:22009]	7	q22.1	100483927	100494799	1	0
ENSG00000167074	TEF	thyrotrophic embryonic factor [Source:HGNC Symbol;Acc:HGNC:11722]	22	q13.2	41367333	41399326	1	0
ENSG00000167100	SAMD14	sterile alpha motif domain containing 14 [Source:HGNC Symbol;Acc:HGNC:27312]	17	q21.33	50110040	50129882	-1	0
ENSG00000167657	DAPK3	death-associated protein kinase 3 [Source:HGNC Symbol;Acc:HGNC:2676]	19	p13.3	3958453	3971123	-1	0
ENSG00000167658	EEF2	eukaryotic translation elongation factor 2 [Source:HGNC Symbol;Acc:HGNC:3214]	19	p13.3	3976056	3985469	-1	0
ENSG00000168005	C11orf84	chromosome 11 open reading frame 84 [Source:HGNC Symbol;Acc:HGNC:25115]	11	q13.1	63813388	63827718	1	0
ENSG00000169718	DUS1L	dihydrouridine synthase 1-like [Source:HGNC Symbol;Acc:HGNC:30086]	17	q25.3	82057506	82065887	-1	0
ENSG00000169862	CTNND2	catenin delta 2 [Source:HGNC Symbol;Acc:HGNC:2516]	5	p15.2	10971840	11904043	-1	0
[truncated: 13,263 more rows]

## Sheet: DiffCoEx modules
DiffCoEx	M1	231	genes
ensembl_gene_id	external_gene_name	description	chromosome_name	band	start_position	end_position	strand	n_nsDNMs_EE
ENSG00000002822	MAD1L1	MAD1 mitotic arrest deficient-like 1 (yeast) [Source:HGNC Symbol;Acc:HGNC:6762]	7	p22.3	1815793	2233243	-1	0
ENSG00000007047	MARK4	MAP/microtubule affinity-regulating kinase 4 [Source:HGNC Symbol;Acc:HGNC:13538]	19	q13.32	45079288	45305283	1	0
ENSG00000007350	TKTL1	transketolase-like 1 [Source:HGNC Symbol;Acc:HGNC:11835]	X	q28	154295671	154330350	1	0
ENSG00000013619	MAMLD1	mastermind like domain containing 1 [Source:HGNC Symbol;Acc:HGNC:2568]	X	q28	150361422	150514178	1	0
ENSG00000043143	JADE2	jade family PHD finger 2 [Source:HGNC Symbol;Acc:HGNC:22984]	5	q31.1	134524312	134583230	1	0
ENSG00000047056	WDR37	WD repeat domain 37 [Source:HGNC Symbol;Acc:HGNC:31406]	10	p15.3	1049538	1132297	1	0
ENSG00000063015	SEZ6	seizure related 6 homolog (mouse) [Source:HGNC Symbol;Acc:HGNC:15955]	17	q11.2	28954901	29006440	-1	0
ENSG00000063245	EPN1	epsin 1 [Source:HGNC Symbol;Acc:HGNC:21604]	19	q13.42	55675226	55709858	1	0
ENSG00000065000	AP3D1	adaptor related protein complex 3, delta 1 subunit [Source:HGNC Symbol;Acc:HGNC:568]	19	p13.3	2100988	2164465	-1	0
ENSG00000066279	ASPM	abnormal spindle microtubule assembly [Source:HGNC Symbol;Acc:HGNC:19048]	1	q31.3	197084128	197146694	-1	0
ENSG00000067225	PKM	pyruvate kinase, muscle [Source:HGNC Symbol;Acc:HGNC:9021]	15	q23	72199029	72231822	-1	0
ENSG00000068323	TFE3	transcription factor binding to IGHM enhancer 3 [Source:HGNC Symbol;Acc:HGNC:11752]	X	p11.23	49028726	49043486	-1	0
ENSG00000070444	MNT	MAX network transcriptional repressor [Source:HGNC Symbol;Acc:HGNC:7188]	17	p13.3	2384060	2401118	-1	0
ENSG00000070985	TRPM5	transient receptor potential cation channel, subfamily M, member 5 [Source:HGNC Symbol;Acc:HGNC:14323]	11	p15.5	2404515	2423045	-1	0
ENSG00000072518	MARK2	MAP/microtubule affinity-regulating kinase 2 [Source:HGNC Symbol;Acc:HGNC:3332]	11	q13.1	63838928	63911019	1	0
ENSG00000075399	VPS9D1	VPS9 domain containing 1 [Source:HGNC Symbol;Acc:HGNC:13526]	16	q24.3	89707134	89720986	-1	0
ENSG00000075702	WDR62	WD repeat domain 62 [Source:HGNC Symbol;Acc:HGNC:24502]	19	q13.12	36054881	36105106	1	0
ENSG00000076321	KLHL20	kelch like family member 20 [Source:HGNC Symbol;Acc:HGNC:25056]	1	q25.1	173714941	173786702	1	0
ENSG00000077235	GTF3C1	general transcription factor IIIC subunit 1 [Source:HGNC Symbol;Acc:HGNC:4664]	16	p12.1	27459555	27549913	-1	0
ENSG00000078579	FGF20	fibroblast growth factor 20 [Source:HGNC Symbol;Acc:HGNC:3677]	8	p22	16992169	17002181	-1	0
ENSG00000079263	SP140	SP140 nuclear body protein [Source:HGNC Symbol;Acc:HGNC:17133]	2	q37.1	230203110	230313215	1	0
ENSG00000080845	DLGAP4	discs, large (Drosophila) homolog-associated protein 4 [Source:HGNC Symbol;Acc:HGNC:24476]	20	q11.23	36306336	36528637	1	0
ENSG00000081052	COL4A4	collagen, type IV, alpha 4 [Source:HGNC Symbol;Acc:HGNC:2206]	2	q36.3	227002711	227164113	-1	1
ENSG00000086159	AQP6	aquaporin 6 [Source:HGNC Symbol;Acc:HGNC:639]	12	q13.12	49967194	49977139	1	0
ENSG00000086967	MYBPC2	myosin binding protein C, fast type [Source:HGNC Symbol;Acc:HGNC:7550]	19	q13.33	50432903	50466321	1	0
ENSG00000088305	DNMT3B	DNA (cytosine-5-)-methyltransferase 3 beta [Source:HGNC Symbol;Acc:HGNC:2979]	20	q11.21	32762385	32809356	1	0
ENSG00000089486	CDIP1	cell death-inducing p53 target 1 [Source:HGNC Symbol;Acc:HGNC:13234]	16	p13.3	4510675	4538828	-1	0
ENSG00000090238	YPEL3	yippee like 3 [Source:HGNC Symbol;Acc:HGNC:18327]	16	p11.2	30092314	30096915	-1	0
ENSG00000090372	STRN4	striatin 4 [Source:HGNC Symbol;Acc:HGNC:15721]	19	q13.32	46719507	46746994	-1	0
ENSG00000091262	ABCC6	ATP binding cassette subfamily C member 6 [Source:HGNC Symbol;Acc:HGNC:57]	16	p13.11	16148928	16223522	-1	0
ENSG00000092850	TEKT2	tektin 2 (testicular) [Source:HGNC Symbol;Acc:HGNC:11725]	1	p34.3	36084075	36088275	1	0
ENSG00000099822	HCN2	hyperpolarization activated cyclic nucleotide gated potassium channel 2 [Source:HGNC Symbol;Acc:HGNC:4846]	19	p13.3	589893	617159	1	0
ENSG00000099904	ZDHHC8	zinc finger, DHHC-type containing 8 [Source:HGNC Symbol;Acc:HGNC:18474]	22	q11.21	20129456	20148007	1	0
ENSG00000100304	TTLL12	tubulin tyrosine ligase like 12 [Source:HGNC Symbol;Acc:HGNC:28974]	22	q13.2	43166622	43187133	-1	0
ENSG00000100565	LRRC74A	leucine rich repeat containing 74A [Source:HGNC Symbol;Acc:HGNC:23346]	14	q24.3	76826372	76870302	1	0
ENSG00000101197	BIRC7	baculoviral IAP repeat containing 7 [Source:HGNC Symbol;Acc:HGNC:13702]	20	q13.33	63235883	63240507	1	0
ENSG00000102109	PCSK1N	proprotein convertase subtilisin/kexin type 1 inhibitor [Source:HGNC Symbol;Acc:HGNC:17301]	X	p11.23	48831094	48835633	-1	0
ENSG00000102145	GATA1	GATA binding protein 1 (globin transcription factor 1) [Source:HGNC Symbol;Acc:HGNC:4170]	X	p11.23	48786554	48794311	1	0
ENSG00000102858	MGRN1	mahogunin ring finger 1, E3 ubiquitin protein ligase [Source:HGNC Symbol;Acc:HGNC:20254]	16	p13.3	4616493	4690974	1	0
ENSG00000102890	ELMO3	engulfment and cell motility 3 [Source:HGNC Symbol;Acc:HGNC:17289]	16	q22.1	67199111	67204029	1	0
ENSG00000103375	AQP8	aquaporin 8 [Source:HGNC Symbol;Acc:HGNC:642]	16	p12.1	25215731	25228940	1	0
ENSG00000103495	MAZ	MYC-associated zinc finger protein (purine-binding transcription factor) [Source:HGNC Symbol;Acc:HGNC:6914]	16	p11.2	29806106	29811164	1	0
ENSG00000104081	BMF	Bcl2 modifying factor [Source:HGNC Symbol;Acc:HGNC:24132]	15	q15.1	40087890	40108892	-1	0
ENSG00000104953	TLE6	transducin like enhancer of split 6 [Source:HGNC Symbol;Acc:HGNC:30788]	19	p13.3	2977446	2995184	1	0
ENSG00000104964	AES	amino-terminal enhancer of split [Source:HGNC Symbol;Acc:HGNC:307]	19	p13.3	3052910	3063107	-1	0
ENSG00000104967	NOVA2	neuro-oncological ventral antigen 2 [Source:HGNC Symbol;Acc:HGNC:7887]	19	q13.32	45933734	45973546	-1	0
ENSG00000105204	DYRK1B	dual specificity tyrosine-(Y)-phosphorylation regulated kinase 1B [Source:HGNC Symbol;Acc:HGNC:3092]	19	q13.2	39825350	39834201	-1	0
ENSG00000105429	MEGF8	multiple EGF-like-domains 8 [Source:HGNC Symbol;Acc:HGNC:3233]	19	q13.2	42325609	42378769	1	0
ENSG00000105514	RAB3D	RAB3D, member RAS oncogene family [Source:HGNC Symbol;Acc:HGNC:9779]	19	p13.2	11322046	11346270	-1	0
ENSG00000105576	TNPO2	transportin 2 [Source:HGNC Symbol;Acc:HGNC:19998]	19	p13.13	12699194	12724011	-1	0
ENSG00000105662	CRTC1	CREB regulated transcription coactivator 1 [Source:HGNC Symbol;Acc:HGNC:16062]	19	p13.11	18683677	18782333	1	0
ENSG00000106927	AMBP	alpha-1-microglobulin/bikunin precursor [Source:HGNC Symbol;Acc:HGNC:453]	9	q32	114060127	114078472	-1	0
ENSG00000107263	RAPGEF1	Rap guanine nucleotide exchange factor 1 [Source:HGNC Symbol;Acc:HGNC:4568]	9	q34.13	131576770	131740074	-1	0
ENSG00000108509	CAMTA2	calmodulin binding transcription activator 2 [Source:HGNC Symbol;Acc:HGNC:18807]	17	p13.2	4967992	4987652	-1	0
ENSG00000108557	RAI1	retinoic acid induced 1 [Source:HGNC Symbol;Acc:HGNC:9834]	17	p11.2	17681473	17811453	1	0
ENSG00000109103	UNC119	unc-119 lipid binding chaperone [Source:HGNC Symbol;Acc:HGNC:12565]	17	q11.2	28546707	28552668	-1	0
ENSG00000110237	ARHGEF17	Rho guanine nucleotide exchange factor 17 [Source:HGNC Symbol;Acc:HGNC:21726]	11	q13.4	73308289	73369091	1	0
ENSG00000110777	POU2AF1	POU class 2 associating factor 1 [Source:HGNC Symbol;Acc:HGNC:9211]	11	q23.1	111352252	111455630	-1	0
ENSG00000111087	GLI1	GLI family zinc finger 1 [Source:HGNC Symbol;Acc:HGNC:4317]	12	q13.3	57460135	57472262	1	0
ENSG00000112280	COL9A1	collagen, type IX, alpha 1 [Source:HGNC Symbol;Acc:HGNC:2217]	6	q13	70215061	70303083	-1	0
ENSG00000112320	SOBP	sine oculis binding protein homolog [Source:HGNC Symbol;Acc:HGNC:29256]	6	q21	107489958	107660167	1	0
ENSG00000114270	COL7A1	collagen, type VII, alpha 1 [Source:HGNC Symbol;Acc:HGNC:2214]	3	p21.31	48564073	48595267	-1	1
ENSG00000115524	SF3B1	splicing factor 3b subunit 1 [Source:HGNC Symbol;Acc:HGNC:10768]	2	q33.1	197389784	197435091	-1	0
ENSG00000116996	ZP4	zona pellucida glycoprotein 4 [Source:HGNC Symbol;Acc:HGNC:15770]	1	q43	237877864	237890922	-1	0
ENSG00000117411	B4GALT2	UDP-Gal:betaGlcNAc beta 1,4- galactosyltransferase, polypeptide 2 [Source:HGNC Symbol;Acc:HGNC:925]	1	p34.1	43978943	43991170	1	0
ENSG00000118557	PMFBP1	polyamine modulated factor 1 binding protein 1 [Source:HGNC Symbol;Acc:HGNC:17728]	16	q22.2	72112157	72176878	-1	0
ENSG00000118702	GHRH	growth hormone releasing hormone [Source:HGNC Symbol;Acc:HGNC:4265]	20	q11.23	37251082	37261835	-1	0
ENSG00000119522	DENND1A	DENN/MADD domain containing 1A [Source:HGNC Symbol;Acc:HGNC:29324]	9	q33.3	123379654	123930152	-1	0
ENSG00000119574	ZBTB45	zinc finger and BTB domain containing 45 [Source:HGNC Symbol;Acc:HGNC:23715]	19	q13.43	58513530	58538911	-1	0
ENSG00000122490	PQLC1	PQ loop repeat containing 1 [Source:HGNC Symbol;Acc:HGNC:26188]	18	q23	79902420	79951664	-1	0
ENSG00000122515	ZMIZ2	zinc finger, MIZ-type containing 2 [Source:HGNC Symbol;Acc:HGNC:22229]	7	p13	44748581	44769881	1	0
ENSG00000124391	IL17C	interleukin 17C [Source:HGNC Symbol;Acc:HGNC:5983]	16	q24.2	88638591	88640473	1	0
ENSG00000124466	LYPD3	LY6/PLAUR domain containing 3 [Source:HGNC Symbol;Acc:HGNC:24880]	19	q13.31	43460787	43465660	-1	0
ENSG00000125337	KIF25	kinesin family member 25 [Source:HGNC Symbol;Acc:HGNC:6390]	6	q27	167996241	168045089	1	0
ENSG00000125726	CD70	CD70 molecule [Source:HGNC Symbol;Acc:HGNC:11937]	19	p13.3	6583183	6604103	-1	0
ENSG00000126243	LRFN3	leucine rich repeat and fibronectin type III domain containing 3 [Source:HGNC Symbol;Acc:HGNC:28370]	19	q13.12	35935358	35945767	1	0
ENSG00000126259	KIRREL2	kin of IRRE like 2 (Drosophila) [Source:HGNC Symbol;Acc:HGNC:18816]	19	q13.12	35855861	35867109	1	0
ENSG00000126705	AHDC1	AT-hook DNA binding motif containing 1 [Source:HGNC Symbol;Acc:HGNC:25230]	1	p35.3	27534035	27604431	-1	0
ENSG00000126882	FAM78A	family with sequence similarity 78 member A [Source:HGNC Symbol;Acc:HGNC:25465]	9	q34.13	131258076	131276547	-1	0
ENSG00000127526	SLC35E1	solute carrier family 35 member E1 [Source:HGNC Symbol;Acc:HGNC:20803]	19	p13.11	16549831	16572382	-1	0
ENSG00000127533	F2RL3	coagulation factor II (thrombin) receptor-like 3 [Source:HGNC Symbol;Acc:HGNC:3540]	19	p13.11	16888860	16892606	1	0
ENSG00000128268	MGAT3	mannosyl (beta-1,4-)-glycoprotein beta-1,4-N-acetylglucosaminyltransferase [Source:HGNC Symbol;Acc:HGNC:7046]	22	q13.1	39457344	39492194	1	0
ENSG00000129204	USP6	ubiquitin specific peptidase 6 [Source:HGNC Symbol;Acc:HGNC:12629]	17	p13.2	5116438	5175034	1	0
ENSG00000129451	KLK10	kallikrein related peptidase 10 [Source:HGNC Symbol;Acc:HGNC:6358]	19	q13.41	51012739	51020175	-1	0
ENSG00000130307	USHBP1	Usher syndrome 1C binding protein 1 [Source:HGNC Symbol;Acc:HGNC:24058]	19	p13.11	17249176	17282786	-1	0
ENSG00000130479	MAP1S	microtubule associated protein 1S [Source:HGNC Symbol;Acc:HGNC:15715]	19	p13.11	17719242	17734516	1	0
ENSG00000130592	LSP1	lymphocyte-specific protein 1 [Source:HGNC Symbol;Acc:HGNC:6707]	11	p15.5	1852970	1892267	1	0
ENSG00000130635	COL5A1	collagen, type V, alpha 1 [Source:HGNC Symbol;Acc:HGNC:2209]	9	q34.3	134641774	134844843	1	0
ENSG00000130701	RBBP8NL	RBBP8 N-terminal like [Source:HGNC Symbol;Acc:HGNC:16144]	20	q13.33	62410237	62427533	-1	0
ENSG00000130723	PRRC2B	proline-rich coiled-coil 2B [Source:HGNC Symbol;Acc:HGNC:28121]	9	q34.13	131394093	131500197	1	0
ENSG00000131652	THOC6	THO complex 6 [Source:HGNC Symbol;Acc:HGNC:28369]	16	p13.3	3024027	3027755	1	0
ENSG00000131653	TRAF7	TNF receptor associated factor 7 [Source:HGNC Symbol;Acc:HGNC:20456]	16	p13.3	2155698	2178129	1	0
ENSG00000131759	RARA	retinoic acid receptor, alpha [Source:HGNC Symbol;Acc:HGNC:9864]	17	q21.2	40309192	40357643	1	0
ENSG00000132382	MYBBP1A	MYB binding protein (P160) 1a [Source:HGNC Symbol;Acc:HGNC:7546]	17	p13.2	4538897	4555631	-1	0
ENSG00000132589	FLOT2	flotillin 2 [Source:HGNC Symbol;Acc:HGNC:3758]	17	q11.2	28879335	28897679	-1	0
ENSG00000132879	FBXO44	F-box protein 44 [Source:HGNC Symbol;Acc:HGNC:24847]	1	p36.22	11654375	11663327	1	0
ENSG00000133243	BTBD2	BTB (POZ) domain containing 2 [Source:HGNC Symbol;Acc:HGNC:15504]	19	p13.3	1985438	2034881	-1	0
ENSG00000133265	HSPBP1	HSPA (heat shock 70kDa) binding protein, cytoplasmic cochaperone 1 [Source:HGNC Symbol;Acc:HGNC:24989]	19	q13.42	55262231	55280381	-1	0
ENSG00000133454	MYO18B	myosin XVIIIB [Source:HGNC Symbol;Acc:HGNC:18150]	22	q12.1	25742144	26031041	1	0
ENSG00000134571	MYBPC3	myosin binding protein C, cardiac [Source:HGNC Symbol;Acc:HGNC:7551]	11	p11.2	47331397	47352702	-1	0
ENSG00000134780	DAGLA	diacylglycerol lipase, alpha [Source:HGNC Symbol;Acc:HGNC:1165]	11	q12.2	61680433	61747001	1	0
ENSG00000135736	CCDC102A	coiled-coil domain containing 102A [Source:HGNC Symbol;Acc:HGNC:28097]	16	q21	57512178	57536599	-1	0
ENSG00000136011	STAB2	stabilin 2 [Source:HGNC Symbol;Acc:HGNC:18629]	12	q23.3	103587273	103766727	1	0
ENSG00000136848	DAB2IP	DAB2 interacting protein [Source:HGNC Symbol;Acc:HGNC:17294]	9	q33.2	121567057	121785530	1	0
ENSG00000136878	USP20	ubiquitin specific peptidase 20 [Source:HGNC Symbol;Acc:HGNC:12619]	9	q34.11	129834698	129881838	1	0
ENSG00000137103	TMEM8B	transmembrane protein 8B [Source:HGNC Symbol;Acc:HGNC:21427]	9	p13.3	35814451	35854847	1	0
ENSG00000137648	TMPRSS4	transmembrane protease, serine 4 [Source:HGNC Symbol;Acc:HGNC:11878]	11	q23.3	118077012	118121890	1	0
ENSG00000137709	POU2F3	POU class 2 homeobox 3 [Source:HGNC Symbol;Acc:HGNC:19864]	11	q23.3	120236640	120319944	1	0
ENSG00000137877	SPTBN5	spectrin, beta, non-erythrocytic 5 [Source:HGNC Symbol;Acc:HGNC:15680]	15	q15.1	41848144	41894077	-1	0
ENSG00000139219	COL2A1	collagen, type II, alpha 1 [Source:HGNC Symbol;Acc:HGNC:2200]	12	q13.11	47972965	48004486	-1	0
ENSG00000139648	KRT71	keratin 71, type II [Source:HGNC Symbol;Acc:HGNC:28927]	12	q13.13	52543909	52553147	-1	0
ENSG00000140506	LMAN1L	lectin, mannose-binding, 1 like [Source:HGNC Symbol;Acc:HGNC:6632]	15	q24.1	74812716	74825758	1	0
ENSG00000140564	FURIN	furin (paired basic amino acid cleaving enzyme) [Source:HGNC Symbol;Acc:HGNC:8568]	15	q26.1	90868592	90883458	1	0
ENSG00000140854	KATNB1	katanin p80 (WD repeat containing) subunit B 1 [Source:HGNC Symbol;Acc:HGNC:6217]	16	q21	57735730	57757250	1	0
ENSG00000140986	RPL3L	ribosomal protein L3 like [Source:HGNC Symbol;Acc:HGNC:10351]	16	p13.3	1943974	1957606	-1	0
ENSG00000141002	TCF25	transcription factor 25 (basic helix-loop-helix) [Source:HGNC Symbol;Acc:HGNC:29181]	16	q24.3	89873586	89911384	1	0
ENSG00000141252	VPS53	VPS53 GARP complex subunit [Source:HGNC Symbol;Acc:HGNC:25608]	17	p13.3	508668	721717	-1	0
ENSG00000141527	CARD14	caspase recruitment domain family member 14 [Source:HGNC Symbol;Acc:HGNC:16446]	17	q25.3	80169992	80209331	1	0
ENSG00000141867	BRD4	bromodomain containing 4 [Source:HGNC Symbol;Acc:HGNC:13575]	19	p13.12	15235519	15332545	-1	0
ENSG00000142182	DNMT3L	DNA (cytosine-5-)-methyltransferase 3-like [Source:HGNC Symbol;Acc:HGNC:2980]	21	q22.3	44246339	44262216	-1	0
ENSG00000142453	CARM1	coactivator associated arginine methyltransferase 1 [Source:HGNC Symbol;Acc:HGNC:23393]	19	p13.2	10871513	10923070	1	0
ENSG00000143126	CELSR2	cadherin, EGF LAG seven-pass G-type receptor 2 [Source:HGNC Symbol;Acc:HGNC:3231]	1	p13.3	109250019	109275750	1	0
ENSG00000143375	CGN	cingulin [Source:HGNC Symbol;Acc:HGNC:17429]	1	q21.3	151510510	151538692	1	0
ENSG00000144711	IQSEC1	IQ motif and Sec7 domain 1 [Source:HGNC Symbol;Acc:HGNC:29112]	3	p25.2	12897220	13073117	-1	0
ENSG00000146083	RNF44	ring finger protein 44 [Source:HGNC Symbol;Acc:HGNC:19180]	5	q35.2	176526697	176538025	-1	0
ENSG00000147889	CDKN2A	cyclin-dependent kinase inhibitor 2A [Source:HGNC Symbol;Acc:HGNC:1787]	9	p21.3	21967753	21995301	-1	0
ENSG00000148334	PTGES2	prostaglandin E synthase 2 [Source:HGNC Symbol;Acc:HGNC:17822]	9	q34.11	128120693	128128462	-1	0
ENSG00000149488	TMC2	transmembrane channel like 2 [Source:HGNC Symbol;Acc:HGNC:16527]	20	p13	2536607	2641784	1	0
ENSG00000149823	VPS51	VPS51 GARP complex subunit [Source:HGNC Symbol;Acc:HGNC:1172]	11	q13.1	65089324	65111860	1	0
ENSG00000149926	FAM57B	family with sequence similarity 57 member B [Source:HGNC Symbol;Acc:HGNC:25295]	16	p11.2	30024427	30052978	-1	0
ENSG00000151062	CACNA2D4	calcium channel, voltage-dependent, alpha 2/delta subunit 4 [Source:HGNC Symbol;Acc:HGNC:20202]	12	p13.33	1791957	1918836	-1	0
ENSG00000151640	DPYSL4	dihydropyrimidinase like 4 [Source:HGNC Symbol;Acc:HGNC:3016]	10	q26.3	132186900	132205776	1	0
ENSG00000152591	DSPP	dentin sialophosphoprotein [Source:HGNC Symbol;Acc:HGNC:3054]	4	q22.1	87608529	87616910	1	0
ENSG00000153815	CMIP	c-Maf inducing protein [Source:HGNC Symbol;Acc:HGNC:24319]	16	q23.2	81445170	81711762	1	0
ENSG00000155034	FBXL18	F-box and leucine-rich repeat protein 18 [Source:HGNC Symbol;Acc:HGNC:21874]	7	p22.1	5431335	5513798	-1	0
ENSG00000155087	ODF1	outer dense fiber of sperm tails 1 [Source:HGNC Symbol;Acc:HGNC:8113]	8	q22.3	102551572	102561017	1	0
ENSG00000157131	C8A	complement component 8, alpha polypeptide [Source:HGNC Symbol;Acc:HGNC:1352]	1	p32.2	56854806	56918221	1	0
ENSG00000158008	EXTL1	exostosin-like glycosyltransferase 1 [Source:HGNC Symbol;Acc:HGNC:3515]	1	p36.11	26019884	26036464	1	0
ENSG00000158163	DZIP1L	DAZ interacting zinc finger protein 1-like [Source:HGNC Symbol;Acc:HGNC:26551]	3	q22.3	138061990	138115818	-1	0
ENSG00000158480	SPATA2	spermatogenesis associated 2 [Source:HGNC Symbol;Acc:HGNC:14681]	20	q13.13	49903391	49915508	-1	0
ENSG00000158639	PAGE5	PAGE family member 5 [Source:HGNC Symbol;Acc:HGNC:29992]	X	p11.21	55220355	55224108	1	0
ENSG00000159069	FBXW5	F-box and WD repeat domain containing 5 [Source:HGNC Symbol;Acc:HGNC:13613]	9	q34.3	136940435	136944696	-1	0
ENSG00000159128	IFNGR2	interferon gamma receptor 2 (interferon gamma transducer 1) [Source:HGNC Symbol;Acc:HGNC:5440]	21	q22.11	33402896	33479348	1	0
ENSG00000160007	ARHGAP35	Rho GTPase activating protein 35 [Source:HGNC Symbol;Acc:HGNC:4591]	19	q13.32	46918676	47005077	1	0
ENSG00000160224	AIRE	autoimmune regulator [Source:HGNC Symbol;Acc:HGNC:360]	21	q22.3	44285838	44298648	1	0
ENSG00000160318	CLDND2	claudin domain containing 2 [Source:HGNC Symbol;Acc:HGNC:28511]	19	q13.41	51367098	51369003	-1	0
ENSG00000160445	ZER1	zyg-11 related, cell cycle regulator [Source:HGNC Symbol;Acc:HGNC:30960]	9	q34.11	128729786	128772414	-1	0
ENSG00000160469	BRSK1	BR serine/threonine kinase 1 [Source:HGNC Symbol;Acc:HGNC:18994]	19	q13.42	55282072	55312533	1	0
ENSG00000160602	NEK8	NIMA-related kinase 8 [Source:HGNC Symbol;Acc:HGNC:13387]	17	q11.2	28725897	28743455	1	0
ENSG00000160785	SLC25A44	solute carrier family 25 member 44 [Source:HGNC Symbol;Acc:HGNC:29036]	1	q22	156193932	156212796	1	0
ENSG00000160932	LY6E	lymphocyte antigen 6 complex, locus E [Source:HGNC Symbol;Acc:HGNC:6727]	8	q24.3	143017982	143023832	1	0
ENSG00000160949	TONSL	tonsoku-like, DNA repair protein [Source:HGNC Symbol;Acc:HGNC:7801]	8	q24.3	144428775	144444444	-1	0
ENSG00000160963	COL26A1	collagen, type XXVI, alpha 1 [Source:HGNC Symbol;Acc:HGNC:18038]	7	q22.1	101362820	101559024	1	0
ENSG00000162078	ZG16B	zymogen granule protein 16B [Source:HGNC Symbol;Acc:HGNC:30456]	16	p13.3	2830169	2839585	1	0
ENSG00000162592	CCDC27	coiled-coil domain containing 27 [Source:HGNC Symbol;Acc:HGNC:26546]	1	p36.32	3752398	3771645	1	0
ENSG00000162882	HAAO	3-hydroxyanthranilate 3,4-dioxygenase [Source:HGNC Symbol;Acc:HGNC:4796]	2	p21	42767089	42792593	-1	0
ENSG00000163359	COL6A3	collagen, type VI, alpha 3 [Source:HGNC Symbol;Acc:HGNC:2213]	2	q37.3	237324003	237414375	-1	0
ENSG00000163395	IGFN1	immunoglobulin-like and fibronectin type III domain containing 1 [Source:HGNC Symbol;Acc:HGNC:24607]	1	q32.1	201190825	201228952	1	0
ENSG00000164068	RNF123	ring finger protein 123 [Source:HGNC Symbol;Acc:HGNC:21148]	3	p21.31	49689499	49721529	1	0
ENSG00000165238	WNK2	WNK lysine deficient protein kinase 2 [Source:HGNC Symbol;Acc:HGNC:14542]	9	q22.31	93184916	93320572	1	0
ENSG00000166949	SMAD3	SMAD family member 3 [Source:HGNC Symbol;Acc:HGNC:6769]	15	q22.33	67063763	67195195	1	0
ENSG00000167483	FAM129C	family with sequence similarity 129 member C [Source:HGNC Symbol;Acc:HGNC:24130]	19	p13.11	17523301	17553839	1	0
ENSG00000167487	KLHL26	kelch like family member 26 [Source:HGNC Symbol;Acc:HGNC:25623]	19	p13.11	18636965	18671714	1	0
ENSG00000168062	BATF2	basic leucine zipper transcription factor, ATF-like 2 [Source:HGNC Symbol;Acc:HGNC:25163]	11	q13.1	64987943	64997045	-1	0
ENSG00000168065	SLC22A11	solute carrier family 22 (organic anion/urate transporter), member 11 [Source:HGNC Symbol;Acc:HGNC:18120]	11	q13.1	64555626	64572875	1	0
ENSG00000169169	CPT1C	carnitine palmitoyltransferase 1C [Source:HGNC Symbol;Acc:HGNC:18540]	19	q13.33	49690898	49713731	1	0
ENSG00000169436	COL22A1	collagen, type XXII, alpha 1 [Source:HGNC Symbol;Acc:HGNC:22989]	8	q24.3	138588235	138914006	-1	0
ENSG00000169992	NLGN2	neuroligin 2 [Source:HGNC Symbol;Acc:HGNC:14290]	17	p13.1	7404874	7419860	1	1
ENSG00000171403	KRT9	keratin 9, type I [Source:HGNC Symbol;Acc:HGNC:6447]	17	q21.2	41565841	41572058	-1	0
ENSG00000171798	KNDC1	kinase non-catalytic C-lobe domain (KIND) containing 1 [Source:HGNC Symbol;Acc:HGNC:29374]	10	q26.3	133160447	133226412	1	0
ENSG00000172482	AGXT	alanine-glyoxylate aminotransferase [Source:HGNC Symbol;Acc:HGNC:341]	2	q37.3	240868479	240880502	1	0
ENSG00000172534	HCFC1	host cell factor C1 [Source:HGNC Symbol;Acc:HGNC:4839]	X	q28	153947553	153971807	-1	0
ENSG00000172731	LRRC20	leucine rich repeat containing 20 [Source:HGNC Symbol;Acc:HGNC:23421]	10	q22.1	70298970	70382650	-1	0
ENSG00000172932	ANKRD13D	ankyrin repeat domain 13 family member D [Source:HGNC Symbol;Acc:HGNC:27880]	11	q13.2	67288547	67302485	1	0
ENSG00000173020	ADRBK1	adrenergic, beta, receptor kinase 1 [Source:HGNC Symbol;Acc:HGNC:289]	11	q13.2	67266410	67286556	1	0
ENSG00000173917	HOXB2	homeobox B2 [Source:HGNC Symbol;Acc:HGNC:5113]	17	q21.32	48540894	48544989	-1	0
ENSG00000174403	C20orf166-AS1	C20orf166 antisense RNA 1 [Source:HGNC Symbol;Acc:HGNC:26393]	20	q13.33	62544343	62551526	-1	0
ENSG00000174521	TTC9B	tetratricopeptide repeat domain 9B [Source:HGNC Symbol;Acc:HGNC:26395]	19	q13.2	40216058	40218399	-1	0
ENSG00000174672	BRSK2	BR serine/threonine kinase 2 [Source:HGNC Symbol;Acc:HGNC:11405]	11	p15.5	1389899	1462689	1	0
ENSG00000176973	FAM89B	family with sequence similarity 89 member B [Source:HGNC Symbol;Acc:HGNC:16708]	11	q13.1	65572349	65574198	1	0
ENSG00000176988	FMR1NB	fragile X mental retardation 1 neighbor [Source:HGNC Symbol;Acc:HGNC:26372]	X	q27.3	147981329	148026667	1	0
ENSG00000177169	ULK1	unc-51 like autophagy activating kinase 1 [Source:HGNC Symbol;Acc:HGNC:12558]	12	q24.33	131894651	131923167	1	0
ENSG00000177455	CD19	CD19 molecule [Source:HGNC Symbol;Acc:HGNC:1633]	16	p11.2	28931939	28939346	1	0
ENSG00000178038	ALS2CL	ALS2 C-terminal like [Source:HGNC Symbol;Acc:HGNC:20605]	3	p21.31	46668997	46693704	-1	1
ENSG00000178055	PRSS42	protease, serine 42 [Source:HGNC Symbol;Acc:HGNC:30716]	3	p21.31	46829542	46834095	-1	0
ENSG00000178498	DTX3	deltex 3, E3 ubiquitin ligase [Source:HGNC Symbol;Acc:HGNC:24457]	12	q13.3	57604622	57609804	1	0
ENSG00000178951	ZBTB7A	zinc finger and BTB domain containing 7A [Source:HGNC Symbol;Acc:HGNC:18078]	19	p13.3	4044364	4066945	-1	0
ENSG00000179388	EGR3	early growth response 3 [Source:HGNC Symbol;Acc:HGNC:3240]	8	p21.3	22687659	22693302	-1	0
ENSG00000179431	FJX1	four jointed box 1 [Source:HGNC Symbol;Acc:HGNC:17166]	11	p13	35618419	35620868	1	0
ENSG00000179912	R3HDM2	R3H domain containing 2 [Source:HGNC Symbol;Acc:HGNC:29167]	12	q13.3	57253762	57431005	-1	0
ENSG00000181085	MAPK15	mitogen-activated protein kinase 15 [Source:HGNC Symbol;Acc:HGNC:24667]	8	q24.3	143716259	143722458	1	0
ENSG00000182866	LCK	LCK proto-oncogene, Src family tyrosine kinase [Source:HGNC Symbol;Acc:HGNC:6524]	1	p35.2	32251239	32286165	1	0
ENSG00000184922	FMNL1	formin like 1 [Source:HGNC Symbol;Acc:HGNC:1212]	17	q21.31	45221444	45247320	1	0
ENSG00000185013	NT5C1B	5'-nucleotidase, cytosolic IB [Source:HGNC Symbol;Acc:HGNC:17818]	2	p24.2	18562872	18589572	-1	0
ENSG00000185950	IRS2	insulin receptor substrate 2 [Source:HGNC Symbol;Acc:HGNC:6126]	13	q34	109752698	109786568	-1	0
ENSG00000186111	PIP5K1C	phosphatidylinositol-4-phosphate 5-kinase, type I, gamma [Source:HGNC Symbol;Acc:HGNC:8996]	19	p13.3	3630183	3700479	-1	0
ENSG00000186442	KRT3	keratin 3, type II [Source:HGNC Symbol;Acc:HGNC:6440]	12	q13.13	52789685	52796117	-1	0
ENSG00000186510	CLCNKA	chloride channel, voltage-sensitive Ka [Source:HGNC Symbol;Acc:HGNC:2026]	1	p36.13	16018875	16034050	1	0
ENSG00000186868	MAPT	microtubule associated protein tau [Source:HGNC Symbol;Acc:HGNC:6893]	17	q21.31	45894382	46028334	1	0
ENSG00000187045	TMPRSS6	transmembrane protease, serine 6 [Source:HGNC Symbol;Acc:HGNC:16517]	22	q12.3	37065436	37109563	-1	0
ENSG00000187609	EXD3	exonuclease 3'-5' domain containing 3 [Source:HGNC Symbol;Acc:HGNC:26023]	9	q34.3	137306896	137423262	-1	0
ENSG00000187902	SHISA7	shisa family member 7 [Source:HGNC Symbol;Acc:HGNC:35409]	19	q13.42	55428740	55442863	-1	0
ENSG00000188585	LINC00083	long intergenic non-protein coding RNA 83 [Source:HGNC Symbol;Acc:HGNC:34521]	1	q25.2	178495896	178499634	-1	0
ENSG00000188636	LDOC1L	leucine zipper, down-regulated in cancer 1-like [Source:HGNC Symbol;Acc:HGNC:13343]	22	q13.31	44492572	44498298	-1	0
ENSG00000189182	KRT77	keratin 77, type II [Source:HGNC Symbol;Acc:HGNC:20411]	12	q13.13	52689626	52703463	-1	0
ENSG00000189350	FAM179A	family with sequence similarity 179 member A [Source:HGNC Symbol;Acc:HGNC:33715]	2	p23.2	28956611	29061373	1	0
ENSG00000189433	GJB4	gap junction protein beta 4 [Source:HGNC Symbol;Acc:HGNC:4286]	1	p34.3	34759741	34763724	1	0
ENSG00000196405	EVL	Enah/Vasp-like [Source:HGNC Symbol;Acc:HGNC:20234]	14	q32.2	99971449	100144236	1	0
ENSG00000196588	MKL1	megakaryoblastic leukemia (translocation) 1 [Source:HGNC Symbol;Acc:HGNC:14334]	22	q13.2	40410281	40636702	-1	0
ENSG00000196781	TLE1	transducin like enhancer of split 1 [Source:HGNC Symbol;Acc:HGNC:11837]	9	q21.32	81583683	81689305	-1	0
ENSG00000197063	MAFG	v-maf avian musculoaponeurotic fibrosarcoma oncogene homolog G [Source:HGNC Symbol;Acc:HGNC:6781]	17	q25.3	81918270	81927714	-1	0
ENSG00000197565	COL4A6	collagen, type IV, alpha 6 [Source:HGNC Symbol;Acc:HGNC:2208]	X	q22.3	108155607	108439497	-1	0
ENSG00000197891	SLC22A12	solute carrier family 22 (organic anion/urate transporter), member 12 [Source:HGNC Symbol;Acc:HGNC:17989]	11	q13.1	64590641	64602353	1	0
ENSG00000198026	ZNF335	zinc finger protein 335 [Source:HGNC Symbol;Acc:HGNC:15807]	20	q13.12	45948653	45972172	-1	0
ENSG00000198053	SIRPA	signal-regulatory protein alpha [Source:HGNC Symbol;Acc:HGNC:9662]	20	p13	1894167	1940592	1	0
ENSG00000198099	ADH4	alcohol dehydrogenase 4 (class II), pi polypeptide [Source:HGNC Symbol;Acc:HGNC:252]	4	q23	99123657	99157792	-1	0
ENSG00000198728	LDB1	LIM domain binding 1 [Source:HGNC Symbol;Acc:HGNC:6532]	10	q24.32	102107560	102120453	-1	0
ENSG00000198807	PAX9	paired box 9 [Source:HGNC Symbol;Acc:HGNC:8623]	14	q13.3	36657568	36679715	1	0
ENSG00000198837	DENND4B	DENN/MADD domain containing 4B [Source:HGNC Symbol;Acc:HGNC:29044]	1	q21.3	153929501	153946696	-1	0
ENSG00000198911	SREBF2	sterol regulatory element binding transcription factor 2 [Source:HGNC Symbol;Acc:HGNC:11290]	22	q13.2	41833079	41907308	1	0
ENSG00000204001	LCN8	lipocalin 8 [Source:HGNC Symbol;Acc:HGNC:27038]	9	q34.3	136754386	136758543	-1	0
ENSG00000204469	PRRC2A	proline-rich coiled-coil 2A [Source:HGNC Symbol;Acc:HGNC:13918]	6	p21.33	31620720	31637771	1	0
ENSG00000205038	PKHD1L1	polycystic kidney and hepatic disease 1 (autosomal recessive)-like 1 [Source:HGNC Symbol;Acc:HGNC:20313]	8	q23.1	109362477	109530330	1	0
ENSG00000212864	RNF208	ring finger protein 208 [Source:HGNC Symbol;Acc:HGNC:25420]	9	q34.3	137220247	137221581	-1	0
ENSG00000215041	NEURL4	neuralized E3 ubiquitin protein ligase 4 [Source:HGNC Symbol;Acc:HGNC:34410]	17	p13.1	7315628	7329393	-1	0
ENSG00000215644	GCGR	glucagon receptor [Source:HGNC Symbol;Acc:HGNC:4192]	17	q25.3	81804132	81814013	1	0
ENSG00000221946	FXYD7	FXYD domain containing ion transport regulator 7 [Source:HGNC Symbol;Acc:HGNC:4034]	19	q13.12	35143250	35154301	1	0
ENSG00000230060	C6orf25	chromosome 6 open reading frame 25 [Source:HGNC Symbol;Acc:HGNC:13937]	CHR_HSCHR6_MHC_COX_CTG1	p21.33	31706001	31714117	1	0
ENSG00000243811	APOBEC3D	apolipoprotein B mRNA editing enzyme, catalytic polypeptide-like 3D [Source:HGNC Symbol;Acc:HGNC:17354]	22	q13.1	39014363	39033276	1	0
ENSG00000250799	PRODH2	proline dehydrogenase (oxidase) 2 [Source:HGNC Symbol;Acc:HGNC:17325]	19	q13.12	35799988	35813299	-1	0
ENSG00000267206	LCN6	lipocalin 6 [Source:HGNC Symbol;Acc:HGNC:17337]	9	q34.3	136744011	136748528	-1	0
DiffCoEx	M2	1067	genes
ensembl_gene_id	external_gene_name	description	chromosome_name	band	start_position	end_position	strand	n_nsDNMs_EE
ENSG00000000003	TSPAN6	tetraspanin 6 [Source:HGNC Symbol;Acc:HGNC:11858]	X	q22.1	100627109	100639991	-1	0
ENSG00000002933	TMEM176A	transmembrane protein 176A [Source:HGNC Symbol;Acc:HGNC:24930]	7	q36.1	150800403	150805120	1	0
ENSG00000003989	SLC7A2	solute carrier family 7 (cationic amino acid transporter, y+ system), member 2 [Source:HGNC Symbol;Acc:HGNC:11060]	8	p22	17497088	17570573	1	0
ENSG00000004468	CD38	CD38 molecule [Source:HGNC Symbol;Acc:HGNC:1667]	4	p15.32	15778275	15853230	1	0
ENSG00000004776	HSPB6	heat shock protein family B (small) member 6 [Source:HGNC Symbol;Acc:HGNC:26511]	19	q13.12	35754568	35758079	-1	0
ENSG00000004799	PDK4	pyruvate dehydrogenase kinase, isozyme 4 [Source:HGNC Symbol;Acc:HGNC:8812]	7	q21.3	95583499	95596491	-1	0
ENSG00000006016	CRLF1	cytokine receptor-like factor 1 [Source:HGNC Symbol;Acc:HGNC:2364]	19	p13.11	18572220	18607741	-1	0
ENSG00000006118	TMEM132A	transmembrane protein 132A [Source:HGNC Symbol;Acc:HGNC:31092]	11	q12.2	60924463	60937159	1	0
ENSG00000006468	ETV1	ets variant 1 [Source:HGNC Symbol;Acc:HGNC:3490]	7	p21.2	13891228	13991425	-1	0
ENSG00000006757	PNPLA4	patatin like phospholipase domain containing 4 [Source:HGNC Symbol;Acc:HGNC:24887]	X	p22.31	7898247	7927739	-1	0
ENSG00000006837	CDKL3	cyclin-dependent kinase-like 3 [Source:HGNC Symbol;Acc:HGNC:15483]	5	q31.1	134286350	134371047	-1	0
ENSG00000007372	PAX6	paired box 6 [Source:HGNC Symbol;Acc:HGNC:8620]	11	p13	31784792	31817961	-1	0
ENSG00000008277	ADAM22	ADAM metallopeptidase domain 22 [Source:HGNC Symbol;Acc:HGNC:201]	7	q21.12	87934143	88202889	1	0
ENSG00000008311	AASS	aminoadipate-semialdehyde synthase [Source:HGNC Symbol;Acc:HGNC:17366]	7	q31.32	122075647	122144280	-1	0
ENSG00000008394	MGST1	microsomal glutathione S-transferase 1 [Source:HGNC Symbol;Acc:HGNC:7061]	12	p12.3	16347142	16609259	1	0
ENSG00000010165	METTL13	methyltransferase like 13 [Source:HGNC Symbol;Acc:HGNC:24248]	1	q24.3	171781664	171814023	1	0
ENSG00000010810	FYN	FYN proto-oncogene, Src family tyrosine kinase [Source:HGNC Symbol;Acc:HGNC:4037]	6	q21	111660332	111873452	-1	0
ENSG00000011114	BTBD7	BTB (POZ) domain containing 7 [Source:HGNC Symbol;Acc:HGNC:18269]	14	q32.12	93237550	93333092	-1	0
ENSG00000011201	ANOS1	anosmin 1 [Source:HGNC Symbol;Acc:HGNC:6211]	X	p22.31	8528874	8732187	-1	0
ENSG00000011376	LARS2	leucyl-tRNA synthetase 2 [Source:HGNC Symbol;Acc:HGNC:17095]	3	p21.31	45388506	45549421	1	0
ENSG00000011405	PIK3C2A	phosphatidylinositol-4-phosphate 3-kinase catalytic subunit type 2 alpha [Source:HGNC Symbol;Acc:HGNC:8971]	11	p15.1	17077730	17207983	-1	0
ENSG00000013293	SLC7A14	solute carrier family 7 member 14 [Source:HGNC Symbol;Acc:HGNC:29326]	3	q26.2	170459584	170586074	-1	0
ENSG00000015475	BID	BH3 interacting domain death agonist [Source:HGNC Symbol;Acc:HGNC:1050]	22	q11.21	17734138	17774770	-1	0
ENSG00000016391	CHDH	choline dehydrogenase [Source:HGNC Symbol;Acc:HGNC:24288]	3	p21.1	53812335	53846390	-1	0
ENSG00000016402	IL20RA	interleukin 20 receptor subunit alpha [Source:HGNC Symbol;Acc:HGNC:6003]	6	q23.3	136999971	137045180	-1	0
ENSG00000018189	RUFY3	RUN and FYVE domain containing 3 [Source:HGNC Symbol;Acc:HGNC:30285]	4	q13.3	70704204	70807315	1	0
ENSG00000018236	CNTN1	contactin 1 [Source:HGNC Symbol;Acc:HGNC:2171]	12	q12	40692442	41072418	1	0
ENSG00000018625	ATP1A2	ATPase, Na+/K+ transporting, alpha 2 polypeptide [Source:HGNC Symbol;Acc:HGNC:800]	1	q23.2	160115759	160143591	1	0
ENSG00000019995	ZRANB1	zinc finger, RAN-binding domain containing 1 [Source:HGNC Symbol;Acc:HGNC:18224]	10	q26.13	124942123	124988189	1	0
ENSG00000021776	AQR	aquarius intron-binding spliceosomal factor [Source:HGNC Symbol;Acc:HGNC:29513]	15	q14	34851782	34969839	-1	0
ENSG00000023041	ZDHHC6	zinc finger, DHHC-type containing 6 [Source:HGNC Symbol;Acc:HGNC:19160]	10	q25.2	112424428	112446917	-1	0
ENSG00000024422	EHD2	EH domain containing 2 [Source:HGNC Symbol;Acc:HGNC:3243]	19	q13.33	47713343	47743134	1	0
ENSG00000025423	HSD17B6	hydroxysteroid (17-beta) dehydrogenase 6 [Source:HGNC Symbol;Acc:HGNC:23316]	12	q13.3	56752161	56787790	1	0
ENSG00000026025	VIM	vimentin [Source:HGNC Symbol;Acc:HGNC:12692]	10	p13	17228259	17237593	1	0
ENSG00000026103	FAS	Fas cell surface death receptor [Source:HGNC Symbol;Acc:HGNC:11920]	10	q23.31	88990531	89015785	1	0
ENSG00000030419	IKZF2	IKAROS family zinc finger 2 [Source:HGNC Symbol;Acc:HGNC:13177]	2	q34	212999691	213152427	-1	0
ENSG00000034677	RNF19A	ring finger protein 19A, RBR E3 ubiquitin protein ligase [Source:HGNC Symbol;Acc:HGNC:13432]	8	q22.2	100257059	100410015	-1	0
ENSG00000035687	ADSS	adenylosuccinate synthase [Source:HGNC Symbol;Acc:HGNC:292]	1	q44	244408494	244452134	-1	0
ENSG00000041357	PSMA4	proteasome subunit alpha 4 [Source:HGNC Symbol;Acc:HGNC:9533]	15	q25.1	78540405	78552419	1	0
ENSG00000042088	TDP1	tyrosyl-DNA phosphodiesterase 1 [Source:HGNC Symbol;Acc:HGNC:18884]	14	q32.11	89954939	90044768	1	0
ENSG00000044574	HSPA5	heat shock protein family A (Hsp70) member 5 [Source:HGNC Symbol;Acc:HGNC:5238]	9	q33.3	125234853	125241330	-1	0
ENSG00000047634	SCML1	sex comb on midleg-like 1 (Drosophila) [Source:HGNC Symbol;Acc:HGNC:10580]	X	p22.13	17737449	17754988	1	0
ENSG00000047932	GOPC	golgi-associated PDZ and coiled-coil motif containing [Source:HGNC Symbol;Acc:HGNC:17643]	6	q22.1	117560269	117602542	-1	0
ENSG00000049323	LTBP1	latent transforming growth factor beta binding protein 1 [Source:HGNC Symbol;Acc:HGNC:6714]	2	p22.3	32946972	33399509	1	0
ENSG00000051382	PIK3CB	phosphatidylinositol-4,5-bisphosphate 3-kinase catalytic subunit beta [Source:HGNC Symbol;Acc:HGNC:8976]	3	q22.3	138652699	138834938	-1	0
ENSG00000053371	AKR7A2	aldo-keto reductase family 7, member A2 [Source:HGNC Symbol;Acc:HGNC:389]	1	p36.13	19303965	19312146	-1	0
ENSG00000054116	TRAPPC3	trafficking protein particle complex 3 [Source:HGNC Symbol;Acc:HGNC:19942]	1	p34.3	36136570	36156053	-1	0
ENSG00000055070	SZRD1	SUZ RNA binding domain containing 1 [Source:HGNC Symbol;Acc:HGNC:30232]	1	p36.13	16352575	16398145	1	0
ENSG00000055130	CUL1	cullin 1 [Source:HGNC Symbol;Acc:HGNC:2551]	7	q36.1	148697914	148801036	1	0
ENSG00000055208	TAB2	TGF-beta activated kinase 1/MAP3K7 binding protein 2 [Source:HGNC Symbol;Acc:HGNC:17075]	6	q25.1	149218641	149411613	1	0
ENSG00000056736	IL17RB	interleukin 17 receptor B [Source:HGNC Symbol;Acc:HGNC:18015]	3	p21.1	53846580	53865800	1	0
ENSG00000056972	TRAF3IP2	TRAF3 interacting protein 2 [Source:HGNC Symbol;Acc:HGNC:1343]	6	q21	111556454	111606278	-1	0
ENSG00000056998	GYG2	glycogenin 2 [Source:HGNC Symbol;Acc:HGNC:4700]	X	p22.33	2828788	2882818	1	0
ENSG00000062096	ARSF	arylsulfatase F [Source:HGNC Symbol;Acc:HGNC:721]	X	p22.33	3041471	3112726	1	0
ENSG00000063322	MED29	mediator complex subunit 29 [Source:HGNC Symbol;Acc:HGNC:23074]	19	q13.2	39391303	39400637	1	0
ENSG00000064225	ST3GAL6	ST3 beta-galactoside alpha-2,3-sialyltransferase 6 [Source:HGNC Symbol;Acc:HGNC:18080]	3	q12.1	98732236	98821201	1	0
ENSG00000064655	EYA2	EYA transcriptional coactivator and phosphatase 2 [Source:HGNC Symbol;Acc:HGNC:3520]	20	q13.12	46894624	47188844	1	0
ENSG00000064989	CALCRL	calcitonin receptor like receptor [Source:HGNC Symbol;Acc:HGNC:16709]	2	q32.1	187343129	187448460	-1	0
ENSG00000065534	MYLK	myosin light chain kinase [Source:HGNC Symbol;Acc:HGNC:7590]	3	q21.1	123610049	123884331	-1	0
ENSG00000066027	PPP2R5A	protein phosphatase 2 regulatory subunit B', alpha [Source:HGNC Symbol;Acc:HGNC:9309]	1	q32.3	212285537	212361863	1	0
ENSG00000066136	NFYC	nuclear transcription factor Y subunit gamma [Source:HGNC Symbol;Acc:HGNC:7806]	1	p34.2	40691570	40771603	1	0
ENSG00000066185	ZMYND12	zinc finger, MYND-type containing 12 [Source:HGNC Symbol;Acc:HGNC:21192]	1	p34.2	42430329	42456267	-1	0
ENSG00000066468	FGFR2	fibroblast growth factor receptor 2 [Source:HGNC Symbol;Acc:HGNC:3689]	10	q26.13	121478334	121598458	-1	0
ENSG00000066777	ARFGEF1	ADP ribosylation factor guanine nucleotide exchange factor 1 [Source:HGNC Symbol;Acc:HGNC:15772]	8	q13.2	67173511	67343677	-1	1
ENSG00000067177	PHKA1	phosphorylase kinase, alpha 1 (muscle) [Source:HGNC Symbol;Acc:HGNC:8925]	X	q13.1	72578814	72714319	-1	0
ENSG00000067182	TNFRSF1A	tumor necrosis factor receptor superfamily member 1A [Source:HGNC Symbol;Acc:HGNC:11916]	12	p13.31	6328757	6342114	-1	0
ENSG00000068078	FGFR3	fibroblast growth factor receptor 3 [Source:HGNC Symbol;Acc:HGNC:3690]	4	p16.3	1793307	1808872	1	0
ENSG00000068697	LAPTM4A	lysosomal protein transmembrane 4 alpha [Source:HGNC Symbol;Acc:HGNC:6924]	2	p24.1	20032650	20052028	-1	0
ENSG00000068976	PYGM	phosphorylase, glycogen, muscle [Source:HGNC Symbol;Acc:HGNC:9726]	11	q13.1	64746389	64760297	-1	0
ENSG00000069431	ABCC9	ATP binding cassette subfamily C member 9 [Source:HGNC Symbol;Acc:HGNC:60]	12	p12.1	21797401	21941402	-1	0
ENSG00000069535	MAOB	monoamine oxidase B [Source:HGNC Symbol;Acc:HGNC:6834]	X	p11.3	43766611	43882447	-1	0
ENSG00000069702	TGFBR3	transforming growth factor beta receptor III [Source:HGNC Symbol;Acc:HGNC:11774]	1	p22.1	91680343	91906335	-1	0
ENSG00000070018	LRP6	LDL receptor related protein 6 [Source:HGNC Symbol;Acc:HGNC:6698]	12	p13.2	12116025	12267012	-1	0
ENSG00000070061	IKBKAP	inhibitor of kappa light polypeptide gene enhancer in B-cells, kinase complex-associated protein [Source:HGNC Symbol;Acc:HGNC:5959]	9	q31.3	108867517	108934116	-1	0
ENSG00000070540	WIPI1	WD repeat domain, phosphoinositide interacting 1 [Source:HGNC Symbol;Acc:HGNC:25471]	17	q24.2	68420948	68457513	-1	0
ENSG00000070778	PTPN21	protein tyrosine phosphatase, non-receptor type 21 [Source:HGNC Symbol;Acc:HGNC:9651]	14	q31.3	88465778	88554733	-1	0
ENSG00000071051	NCK2	NCK adaptor protein 2 [Source:HGNC Symbol;Acc:HGNC:7665]	2	q12.2	105744897	105894274	1	0
ENSG00000071967	CYBRD1	cytochrome b reductase 1 [Source:HGNC Symbol;Acc:HGNC:20797]	2	q31.1	171522247	171558133	1	0
ENSG00000072952	MRVI1	murine retrovirus integration site 1 homolog [Source:HGNC Symbol;Acc:HGNC:7237]	11	p15.4	10573091	10693988	-1	0
ENSG00000073464	CLCN4	chloride channel, voltage-sensitive 4 [Source:HGNC Symbol;Acc:HGNC:2022]	X	p22.2	10156945	10237660	1	0
ENSG00000073712	FERMT2	fermitin family member 2 [Source:HGNC Symbol;Acc:HGNC:15767]	14	q22.1	52857268	52952435	-1	0
ENSG00000074800	ENO1	enolase 1, (alpha) [Source:HGNC Symbol;Acc:HGNC:3350]	1	p36.23	8861002	8879249	-1	0
ENSG00000075142	SRI	sorcin [Source:HGNC Symbol;Acc:HGNC:11292]	7	q21.12	88205118	88226993	-1	0
ENSG00000075240	GRAMD4	GRAM domain containing 4 [Source:HGNC Symbol;Acc:HGNC:29113]	22	q13.31	46576012	46679790	1	0
ENSG00000075461	CACNG4	calcium channel, voltage-dependent, gamma subunit 4 [Source:HGNC Symbol;Acc:HGNC:1408]	17	q24.2	66964910	67033398	1	0
ENSG00000075673	ATP12A	ATPase, H+/K+ transporting, nongastric, alpha polypeptide [Source:HGNC Symbol;Acc:HGNC:13816]	13	q12.12	24680411	24712493	1	0
ENSG00000076248	UNG	uracil DNA glycosylase [Source:HGNC Symbol;Acc:HGNC:12572]	12	q24.11	109097574	109110992	1	0
ENSG00000076555	ACACB	acetyl-CoA carboxylase beta [Source:HGNC Symbol;Acc:HGNC:85]	12	q24.11	109116595	109268226	1	0
ENSG00000076662	ICAM3	intercellular adhesion molecule 3 [Source:HGNC Symbol;Acc:HGNC:5346]	19	p13.2	10333776	10339823	-1	0
ENSG00000076685	NT5C2	5'-nucleotidase, cytosolic II [Source:HGNC Symbol;Acc:HGNC:8022]	10	q24.33	103088017	103193306	-1	0
ENSG00000076716	GPC4	glypican 4 [Source:HGNC Symbol;Acc:HGNC:4452]	X	q26.2	133300103	133415490	-1	0
ENSG00000077254	USP33	ubiquitin specific peptidase 33 [Source:HGNC Symbol;Acc:HGNC:20059]	1	p31.1	77695987	77759852	-1	0
ENSG00000077585	GPR137B	G protein-coupled receptor 137B [Source:HGNC Symbol;Acc:HGNC:11862]	1	q42.3	236142505	236221865	1	0
ENSG00000078098	FAP	fibroblast activation protein alpha [Source:HGNC Symbol;Acc:HGNC:3590]	2	q24.2	162170684	162245151	-1	0
ENSG00000078114	NEBL	nebulette [Source:HGNC Symbol;Acc:HGNC:16932]	10	p12.31	20779973	21174187	-1	0
ENSG00000078246	TULP3	tubby like protein 3 [Source:HGNC Symbol;Acc:HGNC:12425]	12	p13.33	2877223	2941140	1	0
ENSG00000078295	ADCY2	adenylate cyclase 2 (brain) [Source:HGNC Symbol;Acc:HGNC:233]	5	p15.31	7396208	7830081	1	0
ENSG00000078549	ADCYAP1R1	adenylate cyclase activating polypeptide 1 (pituitary) receptor type I [Source:HGNC Symbol;Acc:HGNC:242]	7	p14.3	31052461	31111479	1	0
ENSG00000079102	RUNX1T1	runt-related transcription factor 1; translocated to, 1 (cyclin D-related) [Source:HGNC Symbol;Acc:HGNC:1535]	8	q21.3	91954967	92103286	-1	0
ENSG00000079215	SLC1A3	solute carrier family 1 (glial high affinity glutamate transporter), member 3 [Source:HGNC Symbol;Acc:HGNC:10941]	5	p13.2	36606355	36688334	1	0
ENSG00000079335	CDC14A	cell division cycle 14A [Source:HGNC Symbol;Acc:HGNC:1718]	1	p21.2	100345025	100520277	1	0
ENSG00000079337	RAPGEF3	Rap guanine nucleotide exchange factor 3 [Source:HGNC Symbol;Acc:HGNC:16629]	12	q13.11	47734367	47771040	-1	0
ENSG00000079482	OPHN1	oligophrenin 1 [Source:HGNC Symbol;Acc:HGNC:8148]	X	q12	68042344	68433913	-1	0
ENSG00000079691	LRRC16A	leucine rich repeat containing 16A [Source:HGNC Symbol;Acc:HGNC:21581]	6	p22.2	25279078	25620530	1	0
ENSG00000079739	PGM1	phosphoglucomutase 1 [Source:HGNC Symbol;Acc:HGNC:8905]	1	p31.3	63593276	63660245	1	0
ENSG00000079785	DDX1	DEAD (Asp-Glu-Ala-Asp) box helicase 1 [Source:HGNC Symbol;Acc:HGNC:2734]	2	p24.3	15591178	15631111	1	0
ENSG00000080298	RFX3	regulatory factor X3 [Source:HGNC Symbol;Acc:HGNC:9984]	9	p24.2	3218297	3526004	-1	1
ENSG00000080493	SLC4A4	solute carrier family 4 (sodium bicarbonate cotransporter), member 4 [Source:HGNC Symbol;Acc:HGNC:11030]	4	q13.3	71187286	71572087	1	0
ENSG00000081320	STK17B	serine/threonine kinase 17b [Source:HGNC Symbol;Acc:HGNC:11396]	2	q32.3	196133566	196176503	-1	0
ENSG00000082781	ITGB5	integrin subunit beta 5 [Source:HGNC Symbol;Acc:HGNC:6160]	3	q21.2	124761948	124901418	-1	0
ENSG00000083067	TRPM3	transient receptor potential cation channel, subfamily M, member 3 [Source:HGNC Symbol;Acc:HGNC:17992]	9	q21.13	70529063	71446904	-1	0
ENSG00000083123	BCKDHB	branched chain keto acid dehydrogenase E1, beta polypeptide [Source:HGNC Symbol;Acc:HGNC:987]	6	q14.1	80106647	80346270	1	0
ENSG00000083857	FAT1	FAT atypical cadherin 1 [Source:HGNC Symbol;Acc:HGNC:3595]	4	q35.2	186587783	186726722	-1	0
ENSG00000084093	REST	RE1-silencing transcription factor [Source:HGNC Symbol;Acc:HGNC:9966]	4	q12	56907876	56935844	1	0
ENSG00000084754	HADHA	hydroxyacyl-CoA dehydrogenase/3-ketoacyl-CoA thiolase/enoyl-CoA hydratase (trifunctional protein), alpha subunit [Source:HGNC Symbol;Acc:HGNC:4801]	2	p23.3	26190635	26244726	-1	0
ENSG00000085117	CD82	CD82 molecule [Source:HGNC Symbol;Acc:HGNC:6210]	11	p11.2	44564427	44620363	1	0
ENSG00000085788	DDHD2	DDHD domain containing 2 [Source:HGNC Symbol;Acc:HGNC:29106]	8	p11.23	38225218	38275558	1	0
ENSG00000086848	ALG9	ALG9, alpha-1,2-mannosyltransferase [Source:HGNC Symbol;Acc:HGNC:15672]	11	q23.1	111782195	111871581	-1	0
ENSG00000087077	TRIP6	thyroid hormone receptor interactor 6 [Source:HGNC Symbol;Acc:HGNC:12311]	7	q22.1	100867138	100873454	1	0
ENSG00000087191	PSMC5	proteasome 26S subunit, ATPase 5 [Source:HGNC Symbol;Acc:HGNC:9552]	17	q23.3	63827152	63832026	1	0
ENSG00000087250	MT3	metallothionein 3 [Source:HGNC Symbol;Acc:HGNC:7408]	16	q13	56589074	56591088	1	0
ENSG00000087266	SH3BP2	SH3-domain binding protein 2 [Source:HGNC Symbol;Acc:HGNC:10825]	4	p16.3	2793023	2841098	1	0
ENSG00000087842	PIR	pirin [Source:HGNC Symbol;Acc:HGNC:30048]	X	p22.2	15384799	15493564	-1	0
ENSG00000087903	RFX2	regulatory factor X2 [Source:HGNC Symbol;Acc:HGNC:9983]	19	p13.3	5993164	6199572	-1	0
ENSG00000088280	ASAP3	ArfGAP with SH3 domain, ankyrin repeat and PH domain 3 [Source:HGNC Symbol;Acc:HGNC:14987]	1	p36.12	23428563	23484568	-1	0
ENSG00000088682	COQ9	coenzyme Q9 [Source:HGNC Symbol;Acc:HGNC:25302]	16	q21	57447425	57461275	1	0
ENSG00000088766	CRLS1	cardiolipin synthase 1 [Source:HGNC Symbol;Acc:HGNC:16148]	20	p12.3	6006090	6040053	1	0
ENSG00000088826	SMOX	spermine oxidase [Source:HGNC Symbol;Acc:HGNC:15862]	20	p13	4120980	4187747	1	0
ENSG00000089006	SNX5	sorting nexin 5 [Source:HGNC Symbol;Acc:HGNC:14969]	20	p11.23	17941597	17968980	-1	0
ENSG00000089195	TRMT6	tRNA methyltransferase 6 [Source:HGNC Symbol;Acc:HGNC:20900]	20	p12.3	5937235	5950558	-1	0
ENSG00000089472	HEPH	hephaestin [Source:HGNC Symbol;Acc:HGNC:4866]	X	q12	66162549	66268867	1	0
ENSG00000089693	MLF2	myeloid leukemia factor 2 [Source:HGNC Symbol;Acc:HGNC:7126]	12	p13.31	6747996	6767475	-1	0
ENSG00000090674	MCOLN1	mucolipin 1 [Source:HGNC Symbol;Acc:HGNC:13356]	19	p13.2	7522626	7534009	1	0
ENSG00000091409	ITGA6	integrin subunit alpha 6 [Source:HGNC Symbol;Acc:HGNC:6142]	2	q31.1	172427354	172506282	1	0
ENSG00000091436	AC013461.1	Mitogen-activated protein kinase kinase kinase MLT [Source:UniProtKB/Swiss-Prot;Acc:Q9NYL2]	2	q31.1	173075435	173268010	1	0
ENSG00000091490	SEL1L3	sel-1 suppressor of lin-12-like 3 (C. elegans) [Source:HGNC Symbol;Acc:HGNC:29108]	4	p15.2	25747427	25863760	-1	0
ENSG00000091656	ZFHX4	zinc finger homeobox 4 [Source:HGNC Symbol;Acc:HGNC:30939]	8	q21.13	76681219	76867285	1	0
ENSG00000091986	CCDC80	coiled-coil domain containing 80 [Source:HGNC Symbol;Acc:HGNC:30649]	3	q13.2	112596794	112649530	-1	0
ENSG00000092148	HECTD1	HECT domain containing E3 ubiquitin protein ligase 1 [Source:HGNC Symbol;Acc:HGNC:20157]	14	q12	31100112	31207804	-1	0
ENSG00000092621	PHGDH	phosphoglycerate dehydrogenase [Source:HGNC Symbol;Acc:HGNC:8923]	1	p12	119659798	119744215	1	0
ENSG00000092820	EZR	ezrin [Source:HGNC Symbol;Acc:HGNC:12691]	6	q25.3	158765741	158819412	-1	0
ENSG00000092969	TGFB2	transforming growth factor beta 2 [Source:HGNC Symbol;Acc:HGNC:11768]	1	q41	218346235	218444619	1	0
ENSG00000093010	COMT	catechol-O-methyltransferase [Source:HGNC Symbol;Acc:HGNC:2228]	22	q11.21	19941607	19969975	1	0
ENSG00000095321	CRAT	carnitine O-acetyltransferase [Source:HGNC Symbol;Acc:HGNC:2342]	9	q34.11	129094810	129111189	-1	0
ENSG00000095637	SORBS1	sorbin and SH3 domain containing 1 [Source:HGNC Symbol;Acc:HGNC:14565]	10	q24.1	95311771	95561414	-1	0
ENSG00000099139	PCSK5	proprotein convertase subtilisin/kexin type 5 [Source:HGNC Symbol;Acc:HGNC:8747]	9	q21.13	75890644	76362339	1	0
ENSG00000099256	PRTFDC1	phosphoribosyl transferase domain containing 1 [Source:HGNC Symbol;Acc:HGNC:23333]	10	p12.1	24848607	24952604	-1	0
ENSG00000099330	OCEL1	occludin/ELL domain containing 1 [Source:HGNC Symbol;Acc:HGNC:26221]	19	p13.11	17226204	17229219	1	0
ENSG00000099992	TBC1D10A	TBC1 domain family member 10A [Source:HGNC Symbol;Acc:HGNC:23609]	22	q12.2	30291990	30327046	-1	0
ENSG00000100033	PRODH	proline dehydrogenase (oxidase) 1 [Source:HGNC Symbol;Acc:HGNC:9453]	22	q11.21	18912777	18936553	-1	0
ENSG00000100122	CRYBB1	crystallin beta B1 [Source:HGNC Symbol;Acc:HGNC:2397]	22	q12.1	26599278	26618088	-1	0
ENSG00000100151	PICK1	protein interacting with PRKCA 1 [Source:HGNC Symbol;Acc:HGNC:9394]	22	q13.1	38056311	38075701	1	0
ENSG00000100211	CBY1	chibby homolog 1 (Drosophila) [Source:HGNC Symbol;Acc:HGNC:1307]	22	q13.1	38656636	38673854	1	0
ENSG00000100234	TIMP3	TIMP metallopeptidase inhibitor 3 [Source:HGNC Symbol;Acc:HGNC:11822]	22	q12.3	32801701	32863043	1	0
ENSG00000100276	RASL10A	RAS-like family 10 member A [Source:HGNC Symbol;Acc:HGNC:16954]	22	q12.2	29312933	29319679	-1	0
ENSG00000100296	THOC5	THO complex 5 [Source:HGNC Symbol;Acc:HGNC:19074]	22	q12.2	29505879	29555216	-1	0
ENSG00000100330	MTMR3	myotubularin related protein 3 [Source:HGNC Symbol;Acc:HGNC:7451]	22	q12.2	29883155	30030866	1	0
ENSG00000100427	MLC1	megalencephalic leukoencephalopathy with subcortical cysts 1 [Source:HGNC Symbol;Acc:HGNC:17082]	22	q13.33	50059391	50085902	-1	0
ENSG00000100504	PYGL	phosphorylase, glycogen, liver [Source:HGNC Symbol;Acc:HGNC:9725]	14	q22.1	50857891	50944736	-1	0
ENSG00000100532	CGRRF1	cell growth regulator with ring finger domain 1 [Source:HGNC Symbol;Acc:HGNC:15528]	14	q22.2	54509812	54539309	1	0
ENSG00000100644	HIF1A	hypoxia inducible factor 1, alpha subunit (basic helix-loop-helix transcription factor) [Source:HGNC Symbol;Acc:HGNC:4910]	14	q23.2	61695513	61748259	1	0
ENSG00000100711	ZFYVE21	zinc finger, FYVE domain containing 21 [Source:HGNC Symbol;Acc:HGNC:20760]	14	q32.33	103715730	103733668	1	0
ENSG00000100767	PAPLN	papilin, proteoglycan-like sulfated glycoprotein [Source:HGNC Symbol;Acc:HGNC:19262]	14	q24.2	73237497	73274640	1	0
ENSG00000100979	PLTP	phospholipid transfer protein [Source:HGNC Symbol;Acc:HGNC:9093]	20	q13.12	45898621	45912155	-1	0
ENSG00000101144	BMP7	bone morphogenetic protein 7 [Source:HGNC Symbol;Acc:HGNC:1074]	20	q13.31	57168748	57266629	-1	0
ENSG00000101166	PRELID3B	PRELI domain containing 3B [Source:HGNC Symbol;Acc:HGNC:15892]	20	q13.32	59033145	59042909	-1	0
ENSG00000101198	NKAIN4	Na+/K+ transporting ATPase interacting 4 [Source:HGNC Symbol;Acc:HGNC:16191]	20	q13.33	63240784	63272694	-1	0
ENSG00000101311	FERMT1	fermitin family member 1 [Source:HGNC Symbol;Acc:HGNC:15889]	20	p12.3	6074845	6123544	-1	0
ENSG00000101400	SNTA1	syntrophin, alpha 1 [Source:HGNC Symbol;Acc:HGNC:11167]	20	q11.21	33407955	33443892	-1	0
ENSG00000101439	CST3	cystatin C [Source:HGNC Symbol;Acc:HGNC:2475]	20	p11.21	23626706	23638473	-1	0
ENSG00000101493	ZNF516	zinc finger protein 516 [Source:HGNC Symbol;Acc:HGNC:28990]	18	q23	76358190	76495190	-1	0
ENSG00000101542	CDH20	cadherin 20, type 2 [Source:HGNC Symbol;Acc:HGNC:1760]	18	q21.33	61333582	61555773	1	0
ENSG00000101680	LAMA1	laminin subunit alpha 1 [Source:HGNC Symbol;Acc:HGNC:6481]	18	p11.31	6941744	7117814	-1	0
ENSG00000101752	MIB1	mindbomb E3 ubiquitin protein ligase 1 [Source:HGNC Symbol;Acc:HGNC:21086]	18	q11.2	21704957	21870957	1	0
ENSG00000101849	TBL1X	transducin (beta)-like 1X-linked [Source:HGNC Symbol;Acc:HGNC:11585]	X	p22.31	9463295	9719743	1	0
ENSG00000101871	MID1	midline 1 [Source:HGNC Symbol;Acc:HGNC:7095]	X	p22.2	10445310	10833654	-1	0
ENSG00000101888	NXT2	nuclear transport factor 2-like export factor 2 [Source:HGNC Symbol;Acc:HGNC:18151]	X	q23	109535781	109544690	1	0
ENSG00000101955	SRPX	sushi-repeat containing protein, X-linked [Source:HGNC Symbol;Acc:HGNC:11309]	X	p11.4	38149336	38220924	-1	0
ENSG00000102547	CAB39L	calcium binding protein 39 like [Source:HGNC Symbol;Acc:HGNC:20290]	13	q14.2	49308650	49444126	-1	0
ENSG00000102760	RGCC	regulator of cell cycle [Source:HGNC Symbol;Acc:HGNC:20369]	13	q14.11	41457559	41470882	1	0
ENSG00000102891	MT4	metallothionein 4 [Source:HGNC Symbol;Acc:HGNC:18705]	16	q13	56565049	56568957	1	0
ENSG00000102935	ZNF423	zinc finger protein 423 [Source:HGNC Symbol;Acc:HGNC:16762]	16	q12.1	49487524	49857919	-1	0
ENSG00000103202	NME4	NME/NM23 nucleoside diphosphate kinase 4 [Source:HGNC Symbol;Acc:HGNC:7852]	16	p13.3	396725	410367	1	0
ENSG00000103363	TCEB2	transcription elongation factor B (SIII), polypeptide 2 (18kDa, elongin B) [Source:HGNC Symbol;Acc:HGNC:11619]	16	p13.3	2771414	2777297	-1	0
ENSG00000103489	XYLT1	xylosyltransferase I [Source:HGNC Symbol;Acc:HGNC:15516]	16	p12.3	17101769	17470881	-1	0
ENSG00000103740	ACSBG1	acyl-CoA synthetase bubblegum family member 1 [Source:HGNC Symbol;Acc:HGNC:29567]	15	q25.1	78167468	78245688	-1	0
ENSG00000103811	CTSH	cathepsin H [Source:HGNC Symbol;Acc:HGNC:2535]	15	q25.1	78921058	78949574	-1	0
ENSG00000103876	FAH	fumarylacetoacetate hydrolase (fumarylacetoacetase) [Source:HGNC Symbol;Acc:HGNC:3579]	15	q25.1	80152490	80186946	1	0
ENSG00000104231	ZFAND1	zinc finger, AN1-type domain 1 [Source:HGNC Symbol;Acc:HGNC:25858]	8	q21.13	81701334	81732903	-1	0
ENSG00000104313	EYA1	EYA transcriptional coactivator and phosphatase 1 [Source:HGNC Symbol;Acc:HGNC:3519]	8	q13.3	71197433	71362232	-1	0
ENSG00000104325	DECR1	2,4-dienoyl-CoA reductase 1, mitochondrial [Source:HGNC Symbol;Acc:HGNC:2753]	8	q21.3	90001405	90052092	1	0
ENSG00000104447	TRPS1	trichorhinophalangeal syndrome I [Source:HGNC Symbol;Acc:HGNC:12340]	8	q23.3	115408496	115809673	-1	0
ENSG00000104517	UBR5	ubiquitin protein ligase E3 component n-recognin 5 [Source:HGNC Symbol;Acc:HGNC:16806]	8	q22.3	102253012	102412841	-1	0
ENSG00000105088	OLFM2	olfactomedin 2 [Source:HGNC Symbol;Acc:HGNC:17189]	19	p13.2	9853718	9936552	-1	0
ENSG00000105607	GCDH	glutaryl-CoA dehydrogenase [Source:HGNC Symbol;Acc:HGNC:4189]	19	p13.13	12891026	12914207	1	0
ENSG00000105612	DNASE2	deoxyribonuclease II, lysosomal [Source:HGNC Symbol;Acc:HGNC:2960]	19	p13.13	12875211	12881468	-1	0
ENSG00000105852	PON3	paraoxonase 3 [Source:HGNC Symbol;Acc:HGNC:9206]	7	q21.3	95359944	95396368	-1	0
ENSG00000105855	ITGB8	integrin subunit beta 8 [Source:HGNC Symbol;Acc:HGNC:6163]	7	p21.1	20330702	20415754	1	0
ENSG00000105939	ZC3HAV1	zinc finger CCCH-type, antiviral 1 [Source:HGNC Symbol;Acc:HGNC:23721]	7	q34	139043520	139109719	-1	0
ENSG00000106025	TSPAN12	tetraspanin 12 [Source:HGNC Symbol;Acc:HGNC:21641]	7	q31.31	120787320	120858402	-1	0
ENSG00000106049	HIBADH	3-hydroxyisobutyrate dehydrogenase [Source:HGNC Symbol;Acc:HGNC:4907]	7	p15.2	27525442	27662995	-1	0
ENSG00000106211	HSPB1	heat shock protein family B (small) member 1 [Source:HGNC Symbol;Acc:HGNC:5246]	7	q11.23	76302544	76304295	1	0
ENSG00000106278	PTPRZ1	protein tyrosine phosphatase, receptor-type, Z polypeptide 1 [Source:HGNC Symbol;Acc:HGNC:9685]	7	q31.32	121873089	122062036	1	0
ENSG00000106565	TMEM176B	transmembrane protein 176B [Source:HGNC Symbol;Acc:HGNC:29596]	7	q36.1	150791285	150801360	-1	0
ENSG00000106571	GLI3	GLI family zinc finger 3 [Source:HGNC Symbol;Acc:HGNC:4319]	7	p14.1	41960950	42237870	-1	0
ENSG00000106624	AEBP1	AE binding protein 1 [Source:HGNC Symbol;Acc:HGNC:303]	7	p13	44104361	44114562	1	0
ENSG00000106785	TRIM14	tripartite motif containing 14 [Source:HGNC Symbol;Acc:HGNC:16283]	9	q22.33	98069275	98119212	-1	0
ENSG00000107104	KANK1	KN motif and ankyrin repeat domains 1 [Source:HGNC Symbol;Acc:HGNC:19309]	9	p24.3	470291	746106	1	0
ENSG00000107249	GLIS3	GLIS family zinc finger 3 [Source:HGNC Symbol;Acc:HGNC:28510]	9	p24.2	3824127	4348392	-1	0
ENSG00000107317	PTGDS	prostaglandin D2 synthase [Source:HGNC Symbol;Acc:HGNC:9592]	9	q34.3	136977505	136985435	1	0
ENSG00000107562	CXCL12	chemokine (C-X-C motif) ligand 12 [Source:HGNC Symbol;Acc:HGNC:10672]	10	q11.21	44370165	44386493	-1	0
ENSG00000107902	LHPP	phospholysine phosphohistidine inorganic pyrophosphate phosphatase [Source:HGNC Symbol;Acc:HGNC:30042]	10	q26.13	124461834	124617888	1	0
ENSG00000108256	NUFIP2	nuclear fragile X mental retardation protein interacting protein 2 [Source:HGNC Symbol;Acc:HGNC:17634]	17	q11.2	29255836	29294118	-1	0
ENSG00000108370	RGS9	regulator of G-protein signaling 9 [Source:HGNC Symbol;Acc:HGNC:10004]	17	q24.1	65137431	65227703	1	0
ENSG00000108439	PNPO	pyridoxamine 5'-phosphate oxidase [Source:HGNC Symbol;Acc:HGNC:30260]	17	q21.32	47941506	47948288	1	0
ENSG00000108702	CCL1	chemokine (C-C motif) ligand 1 [Source:HGNC Symbol;Acc:HGNC:10609]	17	q12	34360328	34363231	-1	0
ENSG00000108774	RAB5C	RAB5C, member RAS oncogene family [Source:HGNC Symbol;Acc:HGNC:9785]	17	q21.2	42124976	42155044	-1	1
ENSG00000108854	SMURF2	SMAD specific E3 ubiquitin protein ligase 2 [Source:HGNC Symbol;Acc:HGNC:16809]	17	q24.1	64542295	64662068	-1	0
ENSG00000109062	SLC9A3R1	solute carrier family 9, subfamily A (NHE3, cation proton antiporter 3), member 3 regulator 1 [Source:HGNC Symbol;Acc:HGNC:11075]	17	q25.1	74748652	74769353	1	0
ENSG00000109113	RAB34	RAB34, member RAS oncogene family [Source:HGNC Symbol;Acc:HGNC:16519]	17	q11.2	28714281	28718429	-1	0
ENSG00000109332	UBE2D3	ubiquitin conjugating enzyme E2D 3 [Source:HGNC Symbol;Acc:HGNC:12476]	4	q24	102794383	102868896	-1	0
ENSG00000109445	ZNF330	zinc finger protein 330 [Source:HGNC Symbol;Acc:HGNC:15462]	4	q31.21	141220887	141234697	1	0
ENSG00000109472	CPE	carboxypeptidase E [Source:HGNC Symbol;Acc:HGNC:2303]	4	q32.3	165361194	165498320	1	0
ENSG00000109501	WFS1	Wolfram syndrome 1 (wolframin) [Source:HGNC Symbol;Acc:HGNC:12762]	4	p16.1	6269849	6303265	1	0
ENSG00000109971	HSPA8	heat shock protein family A (Hsp70) member 8 [Source:HGNC Symbol;Acc:HGNC:5241]	11	q24.1	123057489	123063230	-1	0
ENSG00000110074	FOXRED1	FAD-dependent oxidoreductase domain containing 1 [Source:HGNC Symbol;Acc:HGNC:26927]	11	q24.2	126269055	126278131	1	0
ENSG00000110090	CPT1A	carnitine palmitoyltransferase 1A (liver) [Source:HGNC Symbol;Acc:HGNC:2328]	11	q13.3	68754620	68844410	-1	0
ENSG00000110344	UBE4A	ubiquitination factor E4A [Source:HGNC Symbol;Acc:HGNC:12499]	11	q23.3	118359585	118399211	1	0
ENSG00000110436	SLC1A2	solute carrier family 1 (glial high affinity glutamate transporter), member 2 [Source:HGNC Symbol;Acc:HGNC:10940]	11	p13	35251206	35420063	-1	1
ENSG00000110536	PTPMT1	protein tyrosine phosphatase, mitochondrial 1 [Source:HGNC Symbol;Acc:HGNC:26965]	11	p11.2	47565430	47573461	1	0
ENSG00000110651	CD81	CD81 molecule [Source:HGNC Symbol;Acc:HGNC:1701]	11	p15.5	2376177	2397419	1	0
ENSG00000110881	ASIC1	acid sensing ion channel subunit 1 [Source:HGNC Symbol;Acc:HGNC:100]	12	q13.12	50057548	50083611	1	0
ENSG00000110917	MLEC	malectin [Source:HGNC Symbol;Acc:HGNC:28973]	12	q24.31	120686869	120701864	1	0
ENSG00000111058	ACSS3	acyl-CoA synthetase short-chain family member 3 [Source:HGNC Symbol;Acc:HGNC:24723]	12	q21.31	80936414	81261205	1	0
ENSG00000111275	ALDH2	aldehyde dehydrogenase 2 family (mitochondrial) [Source:HGNC Symbol;Acc:HGNC:404]	12	q24.12	111766887	111817529	1	0
ENSG00000111341	MGP	matrix Gla protein [Source:HGNC Symbol;Acc:HGNC:7060]	12	p12.3	14881181	14885926	-1	0
ENSG00000111783	RFX4	regulatory factor X4 [Source:HGNC Symbol;Acc:HGNC:9985]	12	q23.3	106582907	106762803	1	0
ENSG00000111860	CEP85L	centrosomal protein 85kDa-like [Source:HGNC Symbol;Acc:HGNC:21638]	6	q22.31	118460772	118710075	-1	0
ENSG00000111875	ASF1A	anti-silencing function 1A histone chaperone [Source:HGNC Symbol;Acc:HGNC:20995]	6	q22.31	118894220	118909167	1	0
ENSG00000111879	FAM184A	family with sequence similarity 184 member A [Source:HGNC Symbol;Acc:HGNC:20991]	6	q22.31	118959763	119149387	-1	0
ENSG00000111907	TPD52L1	tumor protein D52-like 1 [Source:HGNC Symbol;Acc:HGNC:12006]	6	q22.31	125119049	125264407	1	0
ENSG00000111912	NCOA7	nuclear receptor coactivator 7 [Source:HGNC Symbol;Acc:HGNC:21081]	6	q22.31	125781161	125932030	1	0
ENSG00000111961	SASH1	SAM and SH3 domain containing 1 [Source:HGNC Symbol;Acc:HGNC:19182]	6	q24.3	148272304	148552050	1	0
ENSG00000112210	RAB23	RAB23, member RAS oncogene family [Source:HGNC Symbol;Acc:HGNC:14263]	6	p11.2	57186992	57222314	-1	0
ENSG00000112308	C6orf62	chromosome 6 open reading frame 62 [Source:HGNC Symbol;Acc:HGNC:20998]	6	p22.3	24704861	24720836	-1	0
ENSG00000112312	GMNN	geminin, DNA replication inhibitor [Source:HGNC Symbol;Acc:HGNC:17493]	6	p22.3	24774931	24786099	1	0
ENSG00000112333	NR2E1	nuclear receptor subfamily 2 group E member 1 [Source:HGNC Symbol;Acc:HGNC:7973]	6	q21	108166058	108188809	1	0
ENSG00000112667	DNPH1	2'-deoxynucleoside 5'-phosphate N-hydrolase 1 [Source:HGNC Symbol;Acc:HGNC:21218]	6	p21.1	43225629	43229484	-1	0
ENSG00000112715	VEGFA	vascular endothelial growth factor A [Source:HGNC Symbol;Acc:HGNC:12680]	6	p21.1	43770184	43786487	1	0
ENSG00000112769	LAMA4	laminin subunit alpha 4 [Source:HGNC Symbol;Acc:HGNC:6484]	6	q21	112108760	112254939	-1	0
ENSG00000112964	GHR	growth hormone receptor [Source:HGNC Symbol;Acc:HGNC:4263]	5	p13.1	42423777	42721878	1	0
ENSG00000112977	DAP	death-associated protein [Source:HGNC Symbol;Acc:HGNC:2672]	5	p15.2	10679230	10761272	-1	0
ENSG00000113108	APBB3	amyloid beta (A4) precursor protein-binding, family B, member 3 [Source:HGNC Symbol;Acc:HGNC:20708]	5	q31.3	140558268	140593752	-1	0
ENSG00000113296	THBS4	thrombospondin 4 [Source:HGNC Symbol;Acc:HGNC:11788]	5	q14.1	79991311	80083287	1	0
ENSG00000113594	LIFR	leukemia inhibitory factor receptor alpha [Source:HGNC Symbol;Acc:HGNC:6597]	5	p13.1	38474963	38608354	-1	0
ENSG00000113595	TRIM23	tripartite motif containing 23 [Source:HGNC Symbol;Acc:HGNC:660]	5	q12.3	65589680	65625975	-1	0
ENSG00000113645	WWC1	WW and C2 domain containing 1 [Source:HGNC Symbol;Acc:HGNC:29435]	5	q34	168291651	168472303	1	0
ENSG00000113657	DPYSL3	dihydropyrimidinase like 3 [Source:HGNC Symbol;Acc:HGNC:3015]	5	q32	147390811	147510056	-1	0
ENSG00000113658	SMAD5	SMAD family member 5 [Source:HGNC Symbol;Acc:HGNC:6771]	5	q31.1	136132845	136188747	1	0
ENSG00000113721	PDGFRB	platelet-derived growth factor receptor, beta polypeptide [Source:HGNC Symbol;Acc:HGNC:8804]	5	q32	150113837	150155872	-1	0
ENSG00000113732	ATP6V0E1	ATPase, H+ transporting, lysosomal 9kDa, V0 subunit e1 [Source:HGNC Symbol;Acc:HGNC:863]	5	q35.1	172983757	173035445	1	0
ENSG00000113790	EHHADH	enoyl-CoA, hydratase/3-hydroxyacyl CoA dehydrogenase [Source:HGNC Symbol;Acc:HGNC:3247]	3	q27.2	185190624	185281990	-1	0
ENSG00000113811	SELK	selenoprotein K [Source:EntrezGene;Acc:58515]	3	p21.1	53884410	53891988	-1	0
ENSG00000113851	CRBN	cereblon [Source:HGNC Symbol;Acc:HGNC:30185]	3	p26.2	3148992	3179710	-1	0
ENSG00000114115	RBP1	retinol binding protein 1 [Source:HGNC Symbol;Acc:HGNC:9919]	3	q23	139517434	139539829	-1	0
ENSG00000114166	KAT2B	K(lysine) acetyltransferase 2B [Source:HGNC Symbol;Acc:HGNC:8638]	3	p24.3	20040023	20154404	1	0
ENSG00000114204	SERPINI2	serpin peptidase inhibitor, clade I (pancpin), member 2 [Source:HGNC Symbol;Acc:HGNC:8945]	3	q26.1	167441789	167479004	-1	0
ENSG00000114315	HES1	hes family bHLH transcription factor 1 [Source:HGNC Symbol;Acc:HGNC:5192]	3	q29	194136145	194138732	1	0
ENSG00000114646	CSPG5	chondroitin sulfate proteoglycan 5 [Source:HGNC Symbol;Acc:HGNC:2467]	3	p21.31	47562239	47580792	-1	0
ENSG00000114698	PLSCR4	phospholipid scramblase 4 [Source:HGNC Symbol;Acc:HGNC:16497]	3	q24	146192339	146251179	-1	0
ENSG00000114738	MAPKAPK3	mitogen-activated protein kinase-activated protein kinase 3 [Source:HGNC Symbol;Acc:HGNC:6888]	3	p21.2	50611520	50649297	1	0
ENSG00000114790	ARHGEF26	Rho guanine nucleotide exchange factor 26 [Source:HGNC Symbol;Acc:HGNC:24490]	3	q25.2	154121003	154257827	1	0
ENSG00000114904	NEK4	NIMA-related kinase 4 [Source:HGNC Symbol;Acc:HGNC:11399]	3	p21.1	52708449	52770949	-1	0
ENSG00000115109	EPB41L5	erythrocyte membrane protein band 4.1 like 5 [Source:HGNC Symbol;Acc:HGNC:19819]	2	q14.2	120013005	120179119	1	0
ENSG00000115159	GPD2	glycerol-3-phosphate dehydrogenase 2 [Source:HGNC Symbol;Acc:HGNC:4456]	2	q24.1	156435290	156613735	1	0
ENSG00000115233	PSMD14	proteasome 26S subunit, non-ATPase 14 [Source:HGNC Symbol;Acc:HGNC:16889]	2	q24.2	161308038	161411717	1	0
ENSG00000115239	ASB3	ankyrin repeat and SOCS box containing 3 [Source:HGNC Symbol;Acc:HGNC:16013]	2	p16.2	53532672	53787610	-1	0
ENSG00000115361	ACADL	acyl-CoA dehydrogenase, long chain [Source:HGNC Symbol;Acc:HGNC:88]	2	q34	210187939	210225491	-1	0
ENSG00000115461	IGFBP5	insulin like growth factor binding protein 5 [Source:HGNC Symbol;Acc:HGNC:5474]	2	q35	216672105	216695525	-1	0
ENSG00000115507	OTX1	orthodenticle homeobox 1 [Source:HGNC Symbol;Acc:HGNC:8521]	2	p15	63050057	63057836	1	0
ENSG00000115525	ST3GAL5	ST3 beta-galactoside alpha-2,3-sialyltransferase 5 [Source:HGNC Symbol;Acc:HGNC:10872]	2	p11.2	85839144	85889014	-1	0
ENSG00000115738	ID2	inhibitor of DNA binding 2, dominant negative helix-loop-helix protein [Source:HGNC Symbol;Acc:HGNC:5361]	2	p25.1	8678845	8684453	1	0
ENSG00000115758	ODC1	ornithine decarboxylase 1 [Source:HGNC Symbol;Acc:HGNC:8109]	2	p25.1	10439968	10448504	-1	0
ENSG00000115825	PRKD3	protein kinase D3 [Source:HGNC Symbol;Acc:HGNC:9408]	2	p22.2	37250502	37324808	-1	0
ENSG00000115866	DARS	aspartyl-tRNA synthetase [Source:HGNC Symbol;Acc:HGNC:2678]	2	q21.3	135906677	135986100	-1	0
ENSG00000115902	SLC1A4	solute carrier family 1 (glutamate/neutral amino acid transporter), member 4 [Source:HGNC Symbol;Acc:HGNC:10942]	2	p14	64988477	65023865	1	0
ENSG00000115942	ORC2	origin recognition complex subunit 2 [Source:HGNC Symbol;Acc:HGNC:8488]	2	q33.1	200908973	200963680	-1	0
ENSG00000116044	NFE2L2	nuclear factor, erythroid 2 like 2 [Source:HGNC Symbol;Acc:HGNC:7782]	2	q31.2	177227595	177392697	-1	0
ENSG00000116117	PARD3B	par-3 family cell polarity regulator beta [Source:HGNC Symbol;Acc:HGNC:14446]	2	q33.3	204545793	205620162	1	0
ENSG00000116132	PRRX1	paired related homeobox 1 [Source:HGNC Symbol;Acc:HGNC:9142]	1	q24.2	170662728	170739419	1	0
ENSG00000116147	TNR	tenascin R [Source:HGNC Symbol;Acc:HGNC:11953]	1	q25.1	175315194	175743770	-1	0
ENSG00000116194	ANGPTL1	angiopoietin like 1 [Source:HGNC Symbol;Acc:HGNC:489]	1	q25.2	178849705	178871052	-1	0
ENSG00000116221	MRPL37	mitochondrial ribosomal protein L37 [Source:HGNC Symbol;Acc:HGNC:14034]	1	p32.3	54184041	54225464	1	0
ENSG00000116514	RNF19B	ring finger protein 19B [Source:HGNC Symbol;Acc:HGNC:26886]	1	p35.1	32936445	32964685	-1	0
ENSG00000116641	DOCK7	dedicator of cytokinesis 7 [Source:HGNC Symbol;Acc:HGNC:19190]	1	p31.3	62454726	62688368	-1	0
ENSG00000116675	DNAJC6	DnaJ heat shock protein family (Hsp40) member C6 [Source:HGNC Symbol;Acc:HGNC:15469]	1	p31.3	65248219	65415869	1	0
ENSG00000116678	LEPR	leptin receptor [Source:HGNC Symbol;Acc:HGNC:6554]	1	p31.3	65420652	65641559	1	0
ENSG00000116729	WLS	wntless Wnt ligand secretion mediator [Source:HGNC Symbol;Acc:HGNC:30238]	1	p31.3	68098473	68233120	-1	0
ENSG00000116815	CD58	CD58 molecule [Source:HGNC Symbol;Acc:HGNC:1688]	1	p13.1	116514535	116571039	-1	0
ENSG00000116962	NID1	nidogen 1 [Source:HGNC Symbol;Acc:HGNC:7821]	1	q42.3	235975830	236065162	-1	0
ENSG00000116977	LGALS8	lectin, galactoside-binding, soluble, 8 [Source:HGNC Symbol;Acc:HGNC:6569]	1	q43	236518000	236552981	1	0
ENSG00000116981	NT5C1A	5'-nucleotidase, cytosolic IA [Source:HGNC Symbol;Acc:HGNC:17819]	1	p34.2	39659121	39672038	-1	0
ENSG00000117280	RAB29	RAB29, member RAS oncogene family [Source:HGNC Symbol;Acc:HGNC:9789]	1	q32.1	205767986	205775460	-1	0
ENSG00000117410	ATP6V0B	ATPase, H+ transporting, lysosomal 21kDa, V0 subunit b [Source:HGNC Symbol;Acc:HGNC:861]	1	p34.1	43974487	43978295	1	0
ENSG00000117519	CNN3	calponin 3, acidic [Source:HGNC Symbol;Acc:HGNC:2157]	1	p21.3	94896949	94927278	-1	0
ENSG00000117525	F3	coagulation factor III (thromboplastin, tissue factor) [Source:HGNC Symbol;Acc:HGNC:3541]	1	p21.3	94529225	94541800	-1	0
ENSG00000117592	PRDX6	peroxiredoxin 6 [Source:HGNC Symbol;Acc:HGNC:16753]	1	q25.1	173477266	173488807	1	0
ENSG00000117643	MAN1C1	mannosidase, alpha, class 1C, member 1 [Source:HGNC Symbol;Acc:HGNC:19080]	1	p36.11	25617468	25786207	1	0
ENSG00000118058	KMT2A	lysine (K)-specific methyltransferase 2A [Source:HGNC Symbol;Acc:HGNC:7132]	11	q23.3	118436490	118526832	1	0
ENSG00000118496	FBXO30	F-box protein 30 [Source:HGNC Symbol;Acc:HGNC:15600]	6	q24.3	145793502	145814753	-1	0
ENSG00000118873	RAB3GAP2	RAB3 GTPase activating non-catalytic protein subunit 2 [Source:HGNC Symbol;Acc:HGNC:17168]	1	q41	220148293	220272454	-1	0
ENSG00000118946	PCDH17	protocadherin 17 [Source:HGNC Symbol;Acc:HGNC:14267]	13	q21.1	57631810	57729311	1	0
ENSG00000119147	C2orf40	chromosome 2 open reading frame 40 [Source:HGNC Symbol;Acc:HGNC:24642]	2	q12.2	106063246	106078159	1	0
ENSG00000119408	NEK6	NIMA-related kinase 6 [Source:HGNC Symbol;Acc:HGNC:7749]	9	q33.3	124257606	124353307	1	0
ENSG00000119471	HSDL2	hydroxysteroid dehydrogenase like 2 [Source:HGNC Symbol;Acc:HGNC:18572]	9	q32	112379937	112472410	1	0
ENSG00000119655	NPC2	Niemann-Pick disease, type C2 [Source:HGNC Symbol;Acc:HGNC:14537]	14	q24.3	74476192	74494177	-1	0
ENSG00000119711	ALDH6A1	aldehyde dehydrogenase 6 family member A1 [Source:HGNC Symbol;Acc:HGNC:7179]	14	q24.3	74056850	74084493	-1	0
ENSG00000119714	GPR68	G protein-coupled receptor 68 [Source:HGNC Symbol;Acc:HGNC:4519]	14	q32.11	91232532	91253925	-1	0
ENSG00000119737	GPR75	G protein-coupled receptor 75 [Source:HGNC Symbol;Acc:HGNC:4526]	2	p16.2	53852913	53859989	-1	0
ENSG00000119812	FAM98A	family with sequence similarity 98 member A [Source:HGNC Symbol;Acc:HGNC:24520]	2	p22.3	33583658	33599382	-1	0
ENSG00000119917	IFIT3	interferon induced protein with tetratricopeptide repeats 3 [Source:HGNC Symbol;Acc:HGNC:5411]	10	q23.31	89327894	89340971	1	0
ENSG00000119927	GPAM	glycerol-3-phosphate acyltransferase, mitochondrial [Source:HGNC Symbol;Acc:HGNC:24865]	10	q25.2	112149864	112215377	-1	0
ENSG00000119938	PPP1R3C	protein phosphatase 1 regulatory subunit 3C [Source:HGNC Symbol;Acc:HGNC:9293]	10	q23.32	91628442	91633054	-1	0
ENSG00000119973	PRLHR	prolactin releasing hormone receptor [Source:HGNC Symbol;Acc:HGNC:4464]	10	q26.11	118589989	118595699	-1	0
ENSG00000119986	AVPI1	arginine vasopressin induced 1 [Source:HGNC Symbol;Acc:HGNC:30898]	10	q24.2	97677424	97687323	-1	0
ENSG00000120063	GNA13	guanine nucleotide binding protein (G protein), alpha 13 [Source:HGNC Symbol;Acc:HGNC:4381]	17	q24.1	65010715	65056839	-1	0
ENSG00000120306	CYSTM1	cysteine-rich transmembrane module containing 1 [Source:HGNC Symbol;Acc:HGNC:30239]	5	q31.3	140174642	140282052	1	0
ENSG00000120437	ACAT2	acetyl-CoA acetyltransferase 2 [Source:HGNC Symbol;Acc:HGNC:94]	6	q25.3	159760328	159779055	1	0
ENSG00000120742	SERP1	stress-associated endoplasmic reticulum protein 1 [Source:HGNC Symbol;Acc:HGNC:10759]	3	q25.1	150541994	150603228	-1	0
ENSG00000120885	CLU	clusterin [Source:HGNC Symbol;Acc:HGNC:2095]	8	p21.1	27596917	27615031	-1	0
ENSG00000120907	ADRA1A	adrenoceptor alpha 1A [Source:HGNC Symbol;Acc:HGNC:277]	8	p21.2	26748150	26867273	-1	0
ENSG00000121039	RDH10	retinol dehydrogenase 10 (all-trans) [Source:HGNC Symbol;Acc:HGNC:19975]	8	q21.11	73294612	73325281	1	0
ENSG00000121060	TRIM25	tripartite motif containing 25 [Source:HGNC Symbol;Acc:HGNC:12932]	17	q22	56887909	56914038	-1	0
ENSG00000121440	PDZRN3	PDZ domain containing ring finger 3 [Source:HGNC Symbol;Acc:HGNC:17704]	3	p13	73382433	73624940	-1	0
ENSG00000121486	TRMT1L	tRNA methyltransferase 1 like [Source:HGNC Symbol;Acc:HGNC:16782]	1	q25.3	185118098	185157072	-1	0
ENSG00000121691	CAT	catalase [Source:HGNC Symbol;Acc:HGNC:1516]	11	p13	34438925	34472062	1	0
ENSG00000121742	GJB6	gap junction protein beta 6 [Source:HGNC Symbol;Acc:HGNC:4288]	13	q12.11	20221971	20232395	-1	0
ENSG00000121900	TMEM54	transmembrane protein 54 [Source:HGNC Symbol;Acc:HGNC:24143]	1	p35.1	32894594	32901438	-1	0
ENSG00000122299	ZC3H7A	zinc finger CCCH-type containing 7A [Source:HGNC Symbol;Acc:HGNC:30959]	16	p13.13	11750586	11797267	-1	0
ENSG00000122729	ACO1	aconitase 1 [Source:HGNC Symbol;Acc:HGNC:117]	9	p21.1	32384603	32454769	1	0
ENSG00000122756	CNTFR	ciliary neurotrophic factor receptor [Source:HGNC Symbol;Acc:HGNC:2170]	9	p13.3	34551432	34590140	-1	0
ENSG00000122870	BICC1	BicC family RNA binding protein 1 [Source:HGNC Symbol;Acc:HGNC:19351]	10	q21.1	58513140	58831437	1	0
ENSG00000122986	HVCN1	hydrogen voltage gated channel 1 [Source:HGNC Symbol;Acc:HGNC:28240]	12	q24.11	110627841	110704950	-1	0
ENSG00000123066	MED13L	mediator complex subunit 13-like [Source:HGNC Symbol;Acc:HGNC:22962]	12	q24.21	115953872	116277338	-1	0
ENSG00000123096	SSPN	sarcospan [Source:HGNC Symbol;Acc:HGNC:11322]	12	p12.1	26121991	26299290	1	0
ENSG00000123104	ITPR2	inositol 1,4,5-trisphosphate receptor, type 2 [Source:HGNC Symbol;Acc:HGNC:6181]	12	p11.23	26336515	26833198	-1	0
ENSG00000123329	ARHGAP9	Rho GTPase activating protein 9 [Source:HGNC Symbol;Acc:HGNC:14130]	12	q13.3	57472255	57488814	-1	0
ENSG00000123384	LRP1	LDL receptor related protein 1 [Source:HGNC Symbol;Acc:HGNC:6692]	12	q13.3	57128493	57213351	1	0
ENSG00000124067	SLC12A4	solute carrier family 12 (potassium/chloride transporter), member 4 [Source:HGNC Symbol;Acc:HGNC:10913]	16	q22.1	67943474	67969601	-1	0
ENSG00000124145	SDC4	syndecan 4 [Source:HGNC Symbol;Acc:HGNC:10661]	20	q13.12	45325288	45348424	-1	0
ENSG00000124440	HIF3A	hypoxia inducible factor 3, alpha subunit [Source:HGNC Symbol;Acc:HGNC:15825]	19	q13.32	46297046	46343433	1	0
ENSG00000124479	NDP	Norrie disease (pseudoglioma) [Source:HGNC Symbol;Acc:HGNC:7678]	X	p11.3	43948776	43973504	-1	0
ENSG00000125124	BBS2	Bardet-Biedl syndrome 2 [Source:HGNC Symbol;Acc:HGNC:967]	16	q13	56466836	56520283	-1	0
ENSG00000125144	MT1G	metallothionein 1G [Source:HGNC Symbol;Acc:HGNC:7399]	16	q13	56666731	56668065	-1	0
ENSG00000125148	MT2A	metallothionein 2A [Source:HGNC Symbol;Acc:HGNC:7406]	16	q13	56608199	56609497	1	0
ENSG00000125285	SOX21	SRY-box 21 [Source:HGNC Symbol;Acc:HGNC:11197]	13	q32.1	94709622	94712399	-1	0
ENSG00000125378	BMP4	bone morphogenetic protein 4 [Source:HGNC Symbol;Acc:HGNC:1071]	14	q22.2	53949736	53958761	-1	0
ENSG00000125398	SOX9	SRY-box 9 [Source:HGNC Symbol;Acc:HGNC:11204]	17	q24.3	72121020	72126420	1	0
ENSG00000125454	SLC25A19	solute carrier family 25 (mitochondrial thiamine pyrophosphate carrier), member 19 [Source:HGNC Symbol;Acc:HGNC:14409]	17	q25.1	75272981	75289510	-1	0
ENSG00000125462	C1orf61	chromosome 1 open reading frame 61 [Source:HGNC Symbol;Acc:HGNC:30780]	1	q22	156404250	156430701	-1	0
ENSG00000125629	INSIG2	insulin induced gene 2 [Source:HGNC Symbol;Acc:HGNC:20452]	2	q14.1	118088452	118110997	1	0
ENSG00000125812	GZF1	GDNF-inducible zinc finger protein 1 [Source:HGNC Symbol;Acc:HGNC:15808]	20	p11.21	23362182	23373063	1	0
ENSG00000125968	ID1	inhibitor of DNA binding 1, dominant negative helix-loop-helix protein [Source:HGNC Symbol;Acc:HGNC:5360]	20	q11.21	31605283	31606515	1	0
ENSG00000126016	AMOT	angiomotin [Source:HGNC Symbol;Acc:HGNC:17810]	X	q23	112774503	112840815	-1	0
ENSG00000126216	TUBGCP3	tubulin gamma complex associated protein 3 [Source:HGNC Symbol;Acc:HGNC:18598]	13	q34	112485005	112588167	-1	0
ENSG00000126785	RHOJ	ras homolog family member J [Source:HGNC Symbol;Acc:HGNC:688]	14	q23.2	63204114	63293219	1	0
ENSG00000127241	MASP1	mannan-binding lectin serine peptidase 1 (C4/C2 activating component of Ra-reactive factor) [Source:HGNC Symbol;Acc:HGNC:6901]	3	q27.3	187217285	187292022	-1	0
ENSG00000127249	ATP13A4	ATPase type 13A4 [Source:HGNC Symbol;Acc:HGNC:25422]	3	q29	193402077	193593111	-1	0
ENSG00000127418	FGFRL1	fibroblast growth factor receptor-like 1 [Source:HGNC Symbol;Acc:HGNC:3693]	4	p16.3	1009936	1026897	1	0
ENSG00000127472	PLA2G5	phospholipase A2 group V [Source:HGNC Symbol;Acc:HGNC:9038]	1	p36.13	20028179	20091190	1	0
ENSG00000127922	SHFM1	split hand/foot malformation (ectrodactyly) type 1 [Source:HGNC Symbol;Acc:HGNC:10845]	7	q21.3	96481626	96709891	-1	0
ENSG00000128050	PAICS	phosphoribosylaminoimidazole carboxylase; phosphoribosylaminoimidazolesuccinocarboxamide synthase [Source:HGNC Symbol;Acc:HGNC:8587]	4	q12	56435741	56464579	1	0
ENSG00000128311	TST	thiosulfate sulfurtransferase (rhodanese) [Source:HGNC Symbol;Acc:HGNC:12388]	22	q12.3	37010859	37020183	-1	0
ENSG00000128585	MKLN1	muskelin 1 [Source:HGNC Symbol;Acc:HGNC:7109]	7	q32.3	131110096	131496636	1	1
ENSG00000128849	CGNL1	cingulin-like 1 [Source:HGNC Symbol;Acc:HGNC:25931]	15	q21.3	57375967	57550727	1	0
ENSG00000128891	C15orf57	chromosome 15 open reading frame 57 [Source:HGNC Symbol;Acc:HGNC:28295]	15	q15.1	40528683	40565057	-1	0
ENSG00000128928	IVD	isovaleryl-CoA dehydrogenase [Source:HGNC Symbol;Acc:HGNC:6186]	15	q15.1	40405795	40435947	1	0
ENSG00000129151	BBOX1	butyrobetaine (gamma), 2-oxoglutarate dioxygenase (gamma-butyrobetaine hydroxylase) 1 [Source:HGNC Symbol;Acc:HGNC:964]	11	p14.2	27040725	27127809	1	0
ENSG00000129219	PLD2	phospholipase D2 [Source:HGNC Symbol;Acc:HGNC:9068]	17	p13.2	4807096	4823434	1	0
ENSG00000129244	ATP1B2	ATPase, Na+/K+ transporting, beta 2 polypeptide [Source:HGNC Symbol;Acc:HGNC:805]	17	p13.1	7646627	7657768	1	0
ENSG00000129315	CCNT1	cyclin T1 [Source:HGNC Symbol;Acc:HGNC:1599]	12	q13.12	48688458	48716998	-1	0
ENSG00000129353	SLC44A2	solute carrier family 44 (choline transporter), member 2 [Source:HGNC Symbol;Acc:HGNC:17292]	19	p13.2	10602457	10644559	1	0
ENSG00000129518	EAPP	E2F-associated phosphoprotein [Source:HGNC Symbol;Acc:HGNC:19312]	14	q13.1	34515929	34539711	-1	0
ENSG00000129521	EGLN3	egl-9 family hypoxia-inducible factor 3 [Source:HGNC Symbol;Acc:HGNC:14661]	14	q13.1	33924231	34462774	-1	0
ENSG00000129657	SEC14L1	SEC14-like lipid binding 1 [Source:HGNC Symbol;Acc:HGNC:10698]	17	q25.2	77086716	77217101	1	0
ENSG00000129675	ARHGEF6	Rac/Cdc42 guanine nucleotide exchange factor 6 [Source:HGNC Symbol;Acc:HGNC:685]	X	q26.3	136665547	136782088	-1	0
ENSG00000130055	GDPD2	glycerophosphodiester phosphodiesterase domain containing 2 [Source:HGNC Symbol;Acc:HGNC:25974]	X	q13.1	70423031	70433390	1	0
ENSG00000130066	SAT1	spermidine/spermine N1-acetyltransferase 1 [Source:HGNC Symbol;Acc:HGNC:10540]	X	p22.11	23783173	23786226	1	0
ENSG00000130203	APOE	apolipoprotein E [Source:HGNC Symbol;Acc:HGNC:613]	19	q13.32	44905754	44909393	1	0
ENSG00000130224	LRCH2	leucine-rich repeats and calponin homology (CH) domain containing 2 [Source:HGNC Symbol;Acc:HGNC:29292]	X	q23	115110616	115234072	-1	0
ENSG00000130254	SAFB2	scaffold attachment factor B2 [Source:HGNC Symbol;Acc:HGNC:21605]	19	p13.3	5586999	5624046	-1	1
ENSG00000130303	BST2	bone marrow stromal cell antigen 2 [Source:HGNC Symbol;Acc:HGNC:1119]	19	p13.11	17402939	17405648	-1	0
ENSG00000130304	SLC27A1	solute carrier family 27 (fatty acid transporter), member 1 [Source:HGNC Symbol;Acc:HGNC:10995]	19	p13.11	17468769	17506168	1	0
ENSG00000130413	STK33	serine/threonine kinase 33 [Source:HGNC Symbol;Acc:HGNC:14568]	11	p15.4	8391868	8594289	-1	0
ENSG00000130876	SLC7A10	solute carrier family 7 (neutral amino acid transporter light chain, asc system), member 10 [Source:HGNC Symbol;Acc:HGNC:11058]	19	q13.11	33208664	33225850	-1	0
ENSG00000130988	RGN	regucalcin [Source:HGNC Symbol;Acc:HGNC:9989]	X	p11.3	47078355	47093314	1	0
ENSG00000131100	ATP6V1E1	ATPase, H+ transporting, lysosomal 31kDa, V1 subunit E1 [Source:HGNC Symbol;Acc:HGNC:857]	22	q11.21	17592136	17628818	-1	0
ENSG00000131370	SH3BP5	SH3-domain binding protein 5 (BTK-associated) [Source:HGNC Symbol;Acc:HGNC:10827]	3	p25.1	15254853	15341368	-1	0
ENSG00000131381	RBSN	rabenosyn, RAB effector [Source:HGNC Symbol;Acc:HGNC:20759]	3	p25.1	15070073	15099163	-1	0
ENSG00000131459	GFPT2	glutamine-fructose-6-phosphate transaminase 2 [Source:HGNC Symbol;Acc:HGNC:4242]	5	q35.3	180300690	180353387	-1	0
ENSG00000131730	CKMT2	creatine kinase, mitochondrial 2 [Source:HGNC Symbol;Acc:HGNC:1996]	5	q14.1	81233285	81266397	1	0
ENSG00000131771	PPP1R1B	protein phosphatase 1 regulatory inhibitor subunit 1B [Source:HGNC Symbol;Acc:HGNC:9287]	17	q12	39626740	39636626	1	0
ENSG00000131844	MCCC2	methylcrotonoyl-CoA carboxylase 2 [Source:HGNC Symbol;Acc:HGNC:6937]	5	q13.2	71587288	71658704	1	0
ENSG00000131941	RHPN2	rhophilin, Rho GTPase binding protein 2 [Source:HGNC Symbol;Acc:HGNC:19974]	19	q13.11	32978593	33064888	-1	0
ENSG00000131981	LGALS3	lectin, galactoside-binding, soluble, 3 [Source:HGNC Symbol;Acc:HGNC:6563]	14	q22.3	55124110	55145413	1	0
ENSG00000132164	SLC6A11	solute carrier family 6 (neurotransmitter transporter), member 11 [Source:HGNC Symbol;Acc:HGNC:11044]	3	p25.3	10816200	10940733	1	0
ENSG00000132321	IQCA1	IQ motif containing with AAA domain 1 [Source:HGNC Symbol;Acc:HGNC:26195]	2	q37.3	236324147	236507542	-1	0
ENSG00000132326	PER2	period circadian clock 2 [Source:HGNC Symbol;Acc:HGNC:8846]	2	q37.3	238244038	238290102	-1	0
ENSG00000132329	RAMP1	receptor (G protein-coupled) activity modifying protein 1 [Source:HGNC Symbol;Acc:HGNC:9843]	2	q37.3	237858893	237912114	1	0
ENSG00000132405	TBC1D14	TBC1 domain family member 14 [Source:HGNC Symbol;Acc:HGNC:29246]	4	p16.1	6909242	7033118	1	0
ENSG00000132470	ITGB4	integrin subunit beta 4 [Source:HGNC Symbol;Acc:HGNC:6158]	17	q25.1	75721328	75757818	1	1
ENSG00000132541	HRSP12	heat-responsive protein 12 [Source:HGNC Symbol;Acc:HGNC:16897]	8	q22.2	98102344	98117241	-1	0
ENSG00000132692	BCAN	brevican [Source:HGNC Symbol;Acc:HGNC:23059]	1	q23.1	156641390	156659532	1	0
ENSG00000132718	SYT11	synaptotagmin 11 [Source:HGNC Symbol;Acc:HGNC:19239]	1	q22	155859509	155885199	1	0
ENSG00000132824	SERINC3	serine incorporator 3 [Source:HGNC Symbol;Acc:HGNC:11699]	20	q13.12	44496221	44522109	-1	0
ENSG00000132837	DMGDH	dimethylglycine dehydrogenase [Source:HGNC Symbol;Acc:HGNC:24475]	5	q14.1	78997606	79236038	-1	0
ENSG00000132840	BHMT2	betaine--homocysteine S-methyltransferase 2 [Source:HGNC Symbol;Acc:HGNC:1048]	5	q14.1	79069717	79089466	1	0
ENSG00000133065	SLC41A1	solute carrier family 41 (magnesium transporter), member 1 [Source:HGNC Symbol;Acc:HGNC:19429]	1	q32.1	205789093	205813748	-1	0
ENSG00000133067	LGR6	leucine-rich repeat containing G protein-coupled receptor 6 [Source:HGNC Symbol;Acc:HGNC:19719]	1	q32.1	202193901	202319781	1	0
ENSG00000133316	WDR74	WD repeat domain 74 [Source:HGNC Symbol;Acc:HGNC:25529]	11	q12.3	62832342	62841809	-1	0
ENSG00000133812	SBF2	SET binding factor 2 [Source:HGNC Symbol;Acc:HGNC:2135]	11	p15.4	9778667	10294207	-1	0
ENSG00000133863	TEX15	testis expressed 15 [Source:HGNC Symbol;Acc:HGNC:11738]	8	p12	30831544	30890606	-1	0
ENSG00000134020	PEBP4	phosphatidylethanolamine binding protein 4 [Source:HGNC Symbol;Acc:HGNC:28319]	8	p21.3	22713251	23000000	-1	0
ENSG00000134042	MRO	maestro [Source:HGNC Symbol;Acc:HGNC:24121]	18	q21.2	50795120	50825402	-1	0
ENSG00000134201	GSTM5	glutathione S-transferase mu 5 [Source:HGNC Symbol;Acc:HGNC:4637]	1	p13.3	109712255	109775428	1	0
ENSG00000134250	NOTCH2	notch 2 [Source:HGNC Symbol;Acc:HGNC:7882]	1	p12	119911553	120069626	-1	0
ENSG00000134278	SPIRE1	spire-type actin nucleation factor 1 [Source:HGNC Symbol;Acc:HGNC:30622]	18	p11.21	12446512	12658134	-1	0
ENSG00000134324	LPIN1	lipin 1 [Source:HGNC Symbol;Acc:HGNC:13345]	2	p25.1	11677595	11827409	1	0
ENSG00000134352	IL6ST	interleukin 6 signal transducer [Source:HGNC Symbol;Acc:HGNC:6021]	5	q11.2	55935095	55994993	-1	0
ENSG00000134376	CRB1	crumbs family member 1, photoreceptor morphogenesis associated [Source:HGNC Symbol;Acc:HGNC:2343]	1	q31.3	197268204	197478455	1	0
ENSG00000134508	CABLES1	Cdk5 and Abl enzyme substrate 1 [Source:HGNC Symbol;Acc:HGNC:25097]	18	q11.2	23134564	23260467	1	0
ENSG00000134548	SPX	spexin hormone [Source:HGNC Symbol;Acc:HGNC:28139]	12	p12.1	21526307	21537377	1	0
ENSG00000134594	RAB33A	RAB33A, member RAS oncogene family [Source:HGNC Symbol;Acc:HGNC:9773]	X	q26.1	130171649	130184870	1	0
ENSG00000134716	CYP2J2	cytochrome P450 family 2 subfamily J member 2 [Source:HGNC Symbol;Acc:HGNC:2634]	1	p32.1	59893308	59926790	-1	0
ENSG00000134748	PRPF38A	pre-mRNA processing factor 38A [Source:HGNC Symbol;Acc:HGNC:25930]	1	p32.3	52404564	52420839	1	0
ENSG00000134755	DSC2	desmocollin 2 [Source:HGNC Symbol;Acc:HGNC:3036]	18	q12.1	31058840	31102415	-1	0
ENSG00000134824	FADS2	fatty acid desaturase 2 [Source:HGNC Symbol;Acc:HGNC:3575]	11	q12.2	61792980	61867354	1	0
ENSG00000134853	PDGFRA	platelet-derived growth factor receptor, alpha polypeptide [Source:HGNC Symbol;Acc:HGNC:8803]	4	q12	54229097	54298247	1	0
ENSG00000134873	CLDN10	claudin 10 [Source:HGNC Symbol;Acc:HGNC:2033]	13	q32.1	95433604	95579759	1	0
ENSG00000135046	ANXA1	annexin A1 [Source:HGNC Symbol;Acc:HGNC:533]	9	q21.13	73151757	73170393	1	0
ENSG00000135063	FAM189A2	family with sequence similarity 189 member A2 [Source:HGNC Symbol;Acc:HGNC:24820]	9	q21.12	69324572	69392455	1	0
ENSG00000135069	PSAT1	phosphoserine aminotransferase 1 [Source:HGNC Symbol;Acc:HGNC:19129]	9	q21.2	78297143	78330093	1	0
ENSG00000135090	TAOK3	TAO kinase 3 [Source:HGNC Symbol;Acc:HGNC:18133]	12	q24.23	118149801	118372945	-1	0
ENSG00000135094	SDS	serine dehydratase [Source:HGNC Symbol;Acc:HGNC:10691]	12	q24.13	113392445	113426301	-1	0
ENSG00000135097	MSI1	musashi RNA binding protein 1 [Source:HGNC Symbol;Acc:HGNC:7330]	12	q24.31	120341330	120369180	-1	0
ENSG00000135100	HNF1A	HNF1 homeobox A [Source:HGNC Symbol;Acc:HGNC:11621]	12	q24.31	120978543	121002512	1	0
ENSG00000135144	DTX1	deltex 1, E3 ubiquitin ligase [Source:HGNC Symbol;Acc:HGNC:3060]	12	q24.13	113056709	113098028	1	0
ENSG00000135272	MDFIC	MyoD family inhibitor domain containing [Source:HGNC Symbol;Acc:HGNC:28870]	7	q31.1	114922154	115019916	1	0
ENSG00000135318	NT5E	5'-nucleotidase, ecto (CD73) [Source:HGNC Symbol;Acc:HGNC:8021]	6	q14.3	85449584	85495791	1	0
ENSG00000135414	GDF11	growth differentiation factor 11 [Source:HGNC Symbol;Acc:HGNC:4216]	12	q13.2	55743280	55757278	1	0
ENSG00000135424	ITGA7	integrin subunit alpha 7 [Source:HGNC Symbol;Acc:HGNC:6143]	12	q13.2	55684568	55716043	-1	0
ENSG00000135446	CDK4	cyclin-dependent kinase 4 [Source:HGNC Symbol;Acc:HGNC:1773]	12	q14.1	57747727	57756013	-1	0
ENSG00000135457	TFCP2	transcription factor CP2 [Source:HGNC Symbol;Acc:HGNC:11748]	12	q13.13	51093663	51173134	-1	0
ENSG00000135469	COQ10A	coenzyme Q10A [Source:HGNC Symbol;Acc:HGNC:26515]	12	q13.3	56266858	56270966	1	0
ENSG00000135537	LACE1	lactation elevated 1 [Source:HGNC Symbol;Acc:HGNC:16411]	6	q21	108294894	108526796	1	0
ENSG00000135643	KCNMB4	potassium channel subfamily M regulatory beta subunit 4 [Source:HGNC Symbol;Acc:HGNC:6289]	12	q15	70366276	70434292	1	0
ENSG00000135744	AGT	angiotensinogen (serpin peptidase inhibitor, clade A, member 8) [Source:HGNC Symbol;Acc:HGNC:333]	1	q42.2	230702523	230714297	-1	0
ENSG00000135821	GLUL	glutamate-ammonia ligase [Source:HGNC Symbol;Acc:HGNC:4341]	1	q25.3	182381704	182392206	-1	1
ENSG00000135838	NPL	N-acetylneuraminate pyruvate lyase (dihydrodipicolinate synthase) [Source:HGNC Symbol;Acc:HGNC:16781]	1	q25.3	182789293	182830384	1	0
ENSG00000135862	LAMC1	laminin subunit gamma 1 [Source:HGNC Symbol;Acc:HGNC:6492]	1	q25.3	183023460	183145592	1	0
ENSG00000135912	TTLL4	tubulin tyrosine ligase like 4 [Source:HGNC Symbol;Acc:HGNC:28976]	2	q35	218710845	218755416	1	0
ENSG00000135916	ITM2C	integral membrane protein 2C [Source:HGNC Symbol;Acc:HGNC:6175]	2	q37.1	230864639	230879248	1	0
ENSG00000135919	SERPINE2	serpin peptidase inhibitor, clade E (nexin, plasminogen activator inhibitor type 1), member 2 [Source:HGNC Symbol;Acc:HGNC:8951]	2	q36.1	223975112	224039319	-1	0
ENSG00000135926	TMBIM1	transmembrane BAX inhibitor motif containing 1 [Source:HGNC Symbol;Acc:HGNC:23410]	2	q35	218274192	218292586	-1	0
ENSG00000135932	CAB39	calcium binding protein 39 [Source:HGNC Symbol;Acc:HGNC:20292]	2	q37.1	230712845	230821075	1	0
ENSG00000136044	APPL2	adaptor protein, phosphotyrosine interaction, PH domain and leucine zipper containing 2 [Source:HGNC Symbol;Acc:HGNC:18242]	12	q23.3	105173296	105236238	-1	0
ENSG00000136114	THSD1	thrombospondin type 1 domain containing 1 [Source:HGNC Symbol;Acc:HGNC:17754]	13	q14.3	52377167	52406494	-1	0
ENSG00000136158	SPRY2	sprouty RTK signaling antagonist 2 [Source:HGNC Symbol;Acc:HGNC:11270]	13	q31.1	80335976	80340951	-1	0
ENSG00000136160	EDNRB	endothelin receptor type B [Source:HGNC Symbol;Acc:HGNC:3180]	13	q22.3	77895481	77919768	-1	0
ENSG00000136205	TNS3	tensin 3 [Source:HGNC Symbol;Acc:HGNC:21616]	7	p12.3	47275154	47582558	-1	0
ENSG00000136297	MMD2	monocyte to macrophage differentiation-associated 2 [Source:HGNC Symbol;Acc:HGNC:30133]	7	p22.1	4905989	4959213	-1	0
ENSG00000136738	STAM	signal transducing adaptor molecule [Source:HGNC Symbol;Acc:HGNC:11357]	10	p12.33	17644125	17715914	1	0
ENSG00000136754	ABI1	abl interactor 1 [Source:HGNC Symbol;Acc:HGNC:11320]	10	p12.1	26746593	26861087	-1	0
ENSG00000136802	LRRC8A	leucine-rich repeat containing 8 family member A [Source:HGNC Symbol;Acc:HGNC:19027]	9	q34.11	128882112	128918039	1	0
ENSG00000136824	SMC2	structural maintenance of chromosomes 2 [Source:HGNC Symbol;Acc:HGNC:14011]	9	q31.1	104094260	104141417	1	0
ENSG00000136869	TLR4	toll-like receptor 4 [Source:HGNC Symbol;Acc:HGNC:11850]	9	q33.1	117704332	117716871	1	0
ENSG00000137054	POLR1E	polymerase (RNA) I polypeptide E [Source:HGNC Symbol;Acc:HGNC:17631]	9	p13.2	37485935	37503697	1	0
ENSG00000137145	DENND4C	DENN/MADD domain containing 4C [Source:HGNC Symbol;Acc:HGNC:26079]	9	p22.1	19230435	19373545	1	0
ENSG00000137198	GMPR	guanosine monophosphate reductase [Source:HGNC Symbol;Acc:HGNC:4376]	6	p22.3	16238580	16295549	1	0
ENSG00000137285	TUBB2B	tubulin beta 2B class IIb [Source:HGNC Symbol;Acc:HGNC:30829]	6	p25.2	3224261	3231730	-1	0
ENSG00000137502	RAB30	RAB30, member RAS oncogene family [Source:HGNC Symbol;Acc:HGNC:9770]	11	q14.1	82973133	83071923	-1	0
ENSG00000137509	PRCP	prolylcarboxypeptidase [Source:HGNC Symbol;Acc:HGNC:9344]	11	q14.1	82823502	82970584	-1	0
ENSG00000137561	TTPA	tocopherol (alpha) transfer protein [Source:HGNC Symbol;Acc:HGNC:12404]	8	q12.3	63048553	63086053	-1	0
ENSG00000137628	DDX60	DEAD (Asp-Glu-Ala-Asp) box polypeptide 60 [Source:HGNC Symbol;Acc:HGNC:25942]	4	q32.3	168216293	168318807	-1	0
ENSG00000137642	SORL1	sortilin-related receptor, L(DLR class) A repeats containing [Source:HGNC Symbol;Acc:HGNC:11185]	11	q24.1	121452203	121633693	1	0
ENSG00000137693	YAP1	Yes associated protein 1 [Source:HGNC Symbol;Acc:HGNC:16262]	11	q22.1	102110461	102233423	1	0
ENSG00000137726	FXYD6	FXYD domain containing ion transport regulator 6 [Source:HGNC Symbol;Acc:HGNC:4030]	11	q23.3	117836976	117877486	-1	0
ENSG00000137770	CTDSPL2	CTD small phosphatase like 2 [Source:HGNC Symbol;Acc:HGNC:26936]	15	q15.3	44427234	44529038	1	0
ENSG00000137872	SEMA6D	sema domain, transmembrane domain (TM), and cytoplasmic domain, (semaphorin) 6D [Source:HGNC Symbol;Acc:HGNC:16770]	15	q21.1	47184101	47774223	1	0
ENSG00000137936	BCAR3	breast cancer anti-estrogen resistance 3 [Source:HGNC Symbol;Acc:HGNC:973]	1	p22.1	93561786	93847150	-1	0
ENSG00000137959	IFI44L	interferon induced protein 44 like [Source:HGNC Symbol;Acc:HGNC:17817]	1	p31.1	78619922	78646145	1	0
ENSG00000137996	RTCA	RNA 3'-terminal phosphate cyclase [Source:HGNC Symbol;Acc:HGNC:17981]	1	p21.2	100266207	100292769	1	0
ENSG00000138029	HADHB	hydroxyacyl-CoA dehydrogenase/3-ketoacyl-CoA thiolase/enoyl-CoA hydratase (trifunctional protein), beta subunit [Source:HGNC Symbol;Acc:HGNC:4803]	2	p23.3	26243170	26290468	1	0
ENSG00000138193	PLCE1	phospholipase C epsilon 1 [Source:HGNC Symbol;Acc:HGNC:17175]	10	q23.33	93993989	94332823	1	0
ENSG00000138413	IDH1	isocitrate dehydrogenase 1 (NADP+) [Source:HGNC Symbol;Acc:HGNC:5382]	2	q34	208236227	208266074	-1	0
ENSG00000138448	ITGAV	integrin subunit alpha V [Source:HGNC Symbol;Acc:HGNC:6150]	2	q32.1	186590065	186680901	1	0
ENSG00000138449	SLC40A1	solute carrier family 40 (iron-regulated transporter), member 1 [Source:HGNC Symbol;Acc:HGNC:10909]	2	q32.2	189560579	189583758	-1	0
ENSG00000138600	SPPL2A	signal peptide peptidase like 2A [Source:HGNC Symbol;Acc:HGNC:30227]	15	q21.2	50702266	50765808	-1	0
ENSG00000138639	ARHGAP24	Rho GTPase activating protein 24 [Source:HGNC Symbol;Acc:HGNC:25361]	4	q21.23	85475114	86002670	1	0
ENSG00000138674	SEC31A	SEC31 homolog A, COPII coat complex component [Source:HGNC Symbol;Acc:HGNC:17052]	4	q21.22	82818661	82901166	-1	0
ENSG00000138685	FGF2	fibroblast growth factor 2 (basic) [Source:HGNC Symbol;Acc:HGNC:3676]	4	q28.1	122826708	122898236	1	0
ENSG00000138696	BMPR1B	bone morphogenetic protein receptor type IB [Source:HGNC Symbol;Acc:HGNC:1077]	4	q22.3	94757968	95158448	1	0
ENSG00000138738	PRDM5	PR domain containing 5 [Source:HGNC Symbol;Acc:HGNC:9349]	4	q27	120684919	120922870	-1	0
ENSG00000138744	NAAA	N-acylethanolamine acid amidase [Source:HGNC Symbol;Acc:HGNC:736]	4	q21.1	75913657	75941051	-1	0
ENSG00000138756	BMP2K	BMP2 inducible kinase [Source:HGNC Symbol;Acc:HGNC:18041]	4	q21.21	78776342	78916372	1	0
ENSG00000138796	HADH	hydroxyacyl-CoA dehydrogenase [Source:HGNC Symbol;Acc:HGNC:4799]	4	q25	107989714	108035175	1	0
ENSG00000138821	SLC39A8	solute carrier family 39 (zinc transporter), member 8 [Source:HGNC Symbol;Acc:HGNC:20862]	4	q24	102251041	102431258	-1	0
ENSG00000139132	FGD4	FYVE, RhoGEF and PH domain containing 4 [Source:HGNC Symbol;Acc:HGNC:19125]	12	p11.21	32399529	32646050	1	0
ENSG00000139192	TAPBPL	TAP binding protein-like [Source:HGNC Symbol;Acc:HGNC:30683]	12	p13.31	6451690	6466517	1	0
ENSG00000139351	SYCP3	synaptonemal complex protein 3 [Source:HGNC Symbol;Acc:HGNC:18130]	12	q23.2	101728648	101739472	-1	0
ENSG00000139352	ASCL1	achaete-scute family bHLH transcription factor 1 [Source:HGNC Symbol;Acc:HGNC:738]	12	q23.2	102957686	102960516	1	0
ENSG00000139719	VPS33A	VPS33A, CORVET/HOPS core subunit [Source:HGNC Symbol;Acc:HGNC:18179]	12	q24.31	122229564	122266521	-1	0
ENSG00000139800	ZIC5	Zic family member 5 [Source:HGNC Symbol;Acc:HGNC:20322]	13	q32.3	99962964	99971909	-1	0
ENSG00000139910	NOVA1	neuro-oncological ventral antigen 1 [Source:HGNC Symbol;Acc:HGNC:7886]	14	q12	26443093	26597754	-1	0
ENSG00000139926	FRMD6	FERM domain containing 6 [Source:HGNC Symbol;Acc:HGNC:19839]	14	q22.1	51489100	51730727	1	0
ENSG00000140022	STON2	stonin 2 [Source:HGNC Symbol;Acc:HGNC:30652]	14	q31.1	81260656	81436465	-1	0
ENSG00000140043	PTGR2	prostaglandin reductase 2 [Source:HGNC Symbol;Acc:HGNC:20149]	14	q24.3	73851844	73886827	1	0
ENSG00000140090	SLC24A4	solute carrier family 24 (sodium/potassium/calcium exchanger), member 4 [Source:HGNC Symbol;Acc:HGNC:10978]	14	q32.12	92322581	92501483	1	0
ENSG00000140157	NIPA2	non imprinted in Prader-Willi/Angelman syndrome 2 [Source:HGNC Symbol;Acc:HGNC:17044]	15	q11.2	22838641	22868384	1	0
ENSG00000140332	TLE3	transducin like enhancer of split 3 [Source:HGNC Symbol;Acc:HGNC:11839]	15	q23	70047790	70098176	-1	0
ENSG00000140374	ETFA	electron-transfer-flavoprotein, alpha polypeptide [Source:HGNC Symbol;Acc:HGNC:3481]	15	q24.3	76215355	76311472	-1	0
ENSG00000140391	TSPAN3	tetraspanin 3 [Source:HGNC Symbol;Acc:HGNC:17752]	15	q24.3	77041404	77083984	-1	0
ENSG00000140459	CYP11A1	cytochrome P450 family 11 subfamily A member 1 [Source:HGNC Symbol;Acc:HGNC:2590]	15	q24.1	74337759	74367740	-1	0
ENSG00000140522	RLBP1	retinaldehyde binding protein 1 [Source:HGNC Symbol;Acc:HGNC:10024]	15	q26.1	89209869	89221751	-1	0
ENSG00000140545	MFGE8	milk fat globule-EGF factor 8 protein [Source:HGNC Symbol;Acc:HGNC:7036]	15	q26.1	88898683	88913411	-1	0
ENSG00000140937	CDH11	cadherin 11, type 2, OB-cadherin (osteoblast) [Source:HGNC Symbol;Acc:HGNC:1750]	16	q21	64943753	65126112	-1	0
ENSG00000140948	ZCCHC14	zinc finger, CCHC domain containing 14 [Source:HGNC Symbol;Acc:HGNC:24134]	16	q24.2	87406246	87492045	-1	0
ENSG00000141027	NCOR1	nuclear receptor corepressor 1 [Source:HGNC Symbol;Acc:HGNC:7672]	17	p11.2	16029157	16218185	-1	0
ENSG00000141179	PCTP	phosphatidylcholine transfer protein [Source:HGNC Symbol;Acc:HGNC:8752]	17	q22	55750979	55842830	1	0
ENSG00000141219	C17orf80	chromosome 17 open reading frame 80 [Source:HGNC Symbol;Acc:HGNC:29601]	17	q25.1	73232233	73248947	1	0
ENSG00000141469	SLC14A1	solute carrier family 14 (urea transporter), member 1 (Kidd blood group) [Source:HGNC Symbol;Acc:HGNC:10918]	18	q12.3	45724127	45752520	1	0
ENSG00000141485	SLC13A5	solute carrier family 13 (sodium-dependent citrate transporter), member 5 [Source:HGNC Symbol;Acc:HGNC:23089]	17	p13.1	6684713	6713567	-1	0
ENSG00000141510	TP53	tumor protein p53 [Source:HGNC Symbol;Acc:HGNC:11998]	17	p13.1	7661779	7687550	-1	0
ENSG00000141639	MAPK4	mitogen-activated protein kinase 4 [Source:HGNC Symbol;Acc:HGNC:6878]	18	q21.1	50560078	50731824	1	0
ENSG00000141756	FKBP10	FK506 binding protein 10 [Source:HGNC Symbol;Acc:HGNC:18169]	17	q21.2	41812680	41823217	1	0
ENSG00000142192	APP	amyloid beta (A4) precursor protein [Source:HGNC Symbol;Acc:HGNC:620]	21	q21.3	25880550	26171128	-1	0
ENSG00000142611	PRDM16	PR domain containing 16 [Source:HGNC Symbol;Acc:HGNC:14000]	1	p36.32	3069168	3438621	1	0
ENSG00000143036	SLC44A3	solute carrier family 44 member 3 [Source:HGNC Symbol;Acc:HGNC:28689]	1	p21.3	94820342	94895246	1	0
ENSG00000143149	ALDH9A1	aldehyde dehydrogenase 9 family member A1 [Source:HGNC Symbol;Acc:HGNC:412]	1	q24.1	165662216	165698863	-1	0
ENSG00000143153	ATP1B1	ATPase, Na+/K+ transporting, beta 1 polypeptide [Source:HGNC Symbol;Acc:HGNC:804]	1	q24.2	169105697	169132722	1	0
ENSG00000143162	CREG1	cellular repressor of E1A-stimulated genes 1 [Source:HGNC Symbol;Acc:HGNC:2351]	1	q24.2	167529677	167553767	-1	0
ENSG00000143171	RXRG	retinoid X receptor gamma [Source:HGNC Symbol;Acc:HGNC:10479]	1	q23.3	165400917	165445355	-1	0
ENSG00000143179	UCK2	uridine-cytidine kinase 2 [Source:HGNC Symbol;Acc:HGNC:12562]	1	q24.1	165827531	165911618	1	0
ENSG00000143183	TMCO1	transmembrane and coiled-coil domains 1 [Source:HGNC Symbol;Acc:HGNC:18188]	1	q24.1	165724293	165827755	-1	0
ENSG00000143353	LYPLAL1	lysophospholipase-like 1 [Source:HGNC Symbol;Acc:HGNC:20440]	1	q41	219173844	219212865	1	0
ENSG00000143384	MCL1	myeloid cell leukemia 1 [Source:HGNC Symbol;Acc:HGNC:6943]	1	q21.2	150574551	150579738	-1	0
ENSG00000143401	ANP32E	acidic nuclear phosphoprotein 32 family member E [Source:HGNC Symbol;Acc:HGNC:16673]	1	q21.2	150218417	150236156	-1	0
ENSG00000143416	SELENBP1	selenium binding protein 1 [Source:HGNC Symbol;Acc:HGNC:10719]	1	q21.3	151364302	151372733	-1	0
ENSG00000143514	TP53BP2	tumor protein p53 binding protein 2 [Source:HGNC Symbol;Acc:HGNC:12000]	1	q41	223779899	223845972	-1	0
ENSG00000143603	KCNN3	potassium channel, calcium activated intermediate/small conductance subfamily N alpha, member 3 [Source:HGNC Symbol;Acc:HGNC:6292]	1	q21.3	154697455	154870280	-1	0
ENSG00000143622	RIT1	Ras-like without CAAX 1 [Source:HGNC Symbol;Acc:HGNC:10023]	1	q22	155897808	155911404	-1	0
ENSG00000143756	FBXO28	F-box protein 28 [Source:HGNC Symbol;Acc:HGNC:29046]	1	q42.11	224114087	224162047	1	0
ENSG00000143772	ITPKB	inositol-trisphosphate 3-kinase B [Source:HGNC Symbol;Acc:HGNC:6179]	1	q42.12	226631690	226739323	-1	0
ENSG00000143776	CDC42BPA	CDC42 binding protein kinase alpha (DMPK-like) [Source:HGNC Symbol;Acc:HGNC:1737]	1	q42.13	226989865	227318474	-1	0
ENSG00000143797	MBOAT2	membrane bound O-acyltransferase domain containing 2 [Source:HGNC Symbol;Acc:HGNC:25193]	2	p25.1	8852690	9003813	-1	0
ENSG00000143819	EPHX1	epoxide hydrolase 1, microsomal (xenobiotic) [Source:HGNC Symbol;Acc:HGNC:3401]	1	q42.12	225810092	225845563	1	0
ENSG00000143919	CAMKMT	calmodulin-lysine N-methyltransferase [Source:HGNC Symbol;Acc:HGNC:26276]	2	p21	44361950	44772592	1	0
ENSG00000143970	ASXL2	additional sex combs like 2, transcriptional regulator [Source:HGNC Symbol;Acc:HGNC:23805]	2	p23.3	25733753	25878516	-1	0
ENSG00000144029	MRPS5	mitochondrial ribosomal protein S5 [Source:HGNC Symbol;Acc:HGNC:14498]	2	q11.1	95087207	95149434	-1	0
ENSG00000144040	SFXN5	sideroflexin 5 [Source:HGNC Symbol;Acc:HGNC:16073]	2	p13.2	72942036	73075619	-1	0
ENSG00000144230	GPR17	G protein-coupled receptor 17 [Source:HGNC Symbol;Acc:HGNC:4471]	2	q14.3	127645864	127652639	1	0
ENSG00000144476	ACKR3	atypical chemokine receptor 3 [Source:HGNC Symbol;Acc:HGNC:23692]	2	q37.3	236567787	236582358	1	0
ENSG00000144579	CTDSP1	CTD small phosphatase 1 [Source:HGNC Symbol;Acc:HGNC:21614]	2	q35	218398256	218405941	1	0
ENSG00000144677	CTDSPL	CTD small phosphatase like [Source:HGNC Symbol;Acc:HGNC:16890]	3	p22.2	37861960	37984469	1	0
ENSG00000144730	IL17RD	interleukin 17 receptor D [Source:HGNC Symbol;Acc:HGNC:17616]	3	p14.3	57089982	57170306	-1	0
ENSG00000144749	LRIG1	leucine-rich repeats and immunoglobulin-like domains 1 [Source:HGNC Symbol;Acc:HGNC:17360]	3	p14.1	66378797	66501263	-1	0
ENSG00000144857	BOC	BOC cell adhesion associated, oncogene regulated [Source:HGNC Symbol;Acc:HGNC:17173]	3	q13.2	113211003	113287459	1	0
ENSG00000144868	TMEM108	transmembrane protein 108 [Source:HGNC Symbol;Acc:HGNC:28451]	3	q22.1	133038391	133397792	1	0
ENSG00000144908	ALDH1L1	aldehyde dehydrogenase 1 family member L1 [Source:HGNC Symbol;Acc:HGNC:3978]	3	q21.3	126103562	126197994	-1	0
ENSG00000144909	OSBPL11	oxysterol binding protein like 11 [Source:HGNC Symbol;Acc:HGNC:16397]	3	q21.2	125528858	125595090	-1	0
ENSG00000145020	AMT	aminomethyltransferase [Source:HGNC Symbol;Acc:HGNC:473]	3	p21.31	49416778	49422753	-1	0
ENSG00000145246	ATP10D	ATPase, class V, type 10D [Source:HGNC Symbol;Acc:HGNC:13549]	4	p12	47485288	47593486	1	0
ENSG00000145284	SCD5	stearoyl-CoA desaturase 5 [Source:HGNC Symbol;Acc:HGNC:21088]	4	q21.22	82629539	82798857	-1	0
ENSG00000145358	DDIT4L	DNA damage inducible transcript 4 like [Source:HGNC Symbol;Acc:HGNC:30555]	4	q24	100185870	100190782	-1	0
ENSG00000145365	TIFA	TRAF-interacting protein with forkhead-associated domain [Source:HGNC Symbol;Acc:HGNC:19075]	4	q25	112274542	112285903	-1	1
ENSG00000145390	USP53	ubiquitin specific peptidase 53 [Source:HGNC Symbol;Acc:HGNC:29255]	4	q26	119212587	119295517	1	0
ENSG00000145423	SFRP2	secreted frizzled-related protein 2 [Source:HGNC Symbol;Acc:HGNC:10777]	4	q31.3	153780592	153789120	-1	0
ENSG00000145476	CYP4V2	cytochrome P450 family 4 subfamily V member 2 [Source:HGNC Symbol;Acc:HGNC:23198]	4	q35.1	186191520	186213456	1	0
ENSG00000145555	MYO10	myosin X [Source:HGNC Symbol;Acc:HGNC:7593]	5	p15.1	16661914	16936276	-1	0
ENSG00000145623	OSMR	oncostatin M receptor [Source:HGNC Symbol;Acc:HGNC:8507]	5	p13.1	38845858	38945596	1	0
ENSG00000145708	CRHBP	corticotropin releasing hormone binding protein [Source:HGNC Symbol;Acc:HGNC:2356]	5	q13.3	76952713	76981158	1	0
ENSG00000145721	LIX1	limb and CNS expressed 1 [Source:HGNC Symbol;Acc:HGNC:18581]	5	q15	97091867	97142872	-1	0
ENSG00000145794	MEGF10	multiple EGF-like-domains 10 [Source:HGNC Symbol;Acc:HGNC:29634]	5	q23.2	127290831	127465737	1	0
ENSG00000146005	PSD2	pleckstrin and Sec7 domain containing 2 [Source:HGNC Symbol;Acc:HGNC:19092]	5	q31.2	139795821	139844466	1	0
ENSG00000146535	GNA12	guanine nucleotide binding protein (G protein) alpha 12 [Source:HGNC Symbol;Acc:HGNC:4380]	7	p22.2	2728112	2844324	-1	0
ENSG00000146648	EGFR	epidermal growth factor receptor [Source:HGNC Symbol;Acc:HGNC:3236]	7	p11.2	55019021	55256620	1	0
ENSG00000146729	GBAS	glioblastoma amplified sequence [Source:HGNC Symbol;Acc:HGNC:4179]	7	p11.2	55951793	56000181	1	0
ENSG00000147027	TMEM47	transmembrane protein 47 [Source:HGNC Symbol;Acc:HGNC:18515]	X	p21.1	34627064	34657288	-1	0
ENSG00000147044	CASK	calcium/calmodulin-dependent serine protein kinase (MAGUK family) [Source:HGNC Symbol;Acc:HGNC:1497]	X	p11.4	41514934	41923463	-1	0
ENSG00000147065	MSN	moesin [Source:HGNC Symbol;Acc:HGNC:7373]	X	q12	65588377	65741931	1	0
ENSG00000147119	CHST7	carbohydrate (N-acetylglucosamine 6-O) sulfotransferase 7 [Source:HGNC Symbol;Acc:HGNC:13817]	X	p11.3	46573784	46598408	1	0
ENSG00000147145	LPAR4	lysophosphatidic acid receptor 4 [Source:HGNC Symbol;Acc:HGNC:4478]	X	q21.1	78747709	78757094	1	0
ENSG00000147324	MFHAS1	malignant fibrous histiocytoma amplified sequence 1 [Source:HGNC Symbol;Acc:HGNC:16982]	8	p23.1	8783354	8893645	-1	0
ENSG00000147421	HMBOX1	homeobox containing 1 [Source:HGNC Symbol;Acc:HGNC:26137]	8	p21.1	28890394	29064764	1	0
ENSG00000147475	ERLIN2	ER lipid raft associated 2 [Source:HGNC Symbol;Acc:HGNC:1356]	8	p11.23	37736599	37759101	1	0
ENSG00000147509	RGS20	regulator of G-protein signaling 20 [Source:HGNC Symbol;Acc:HGNC:14600]	8	q11.23	53851808	53959303	1	0
ENSG00000147535	PLPP5	phospholipid phosphatase 5 [Source:HGNC Symbol;Acc:HGNC:25026]	8	p11.23	38263130	38269243	-1	0
ENSG00000147576	ADHFE1	alcohol dehydrogenase, iron containing 1 [Source:HGNC Symbol;Acc:HGNC:16354]	8	q13.1	66430185	66471601	1	0
ENSG00000147588	PMP2	peripheral myelin protein 2 [Source:HGNC Symbol;Acc:HGNC:9117]	8	q21.13	81440326	81447523	-1	0
ENSG00000147853	AK3	adenylate kinase 3 [Source:HGNC Symbol;Acc:HGNC:17376]	9	p24.1	4709559	4742043	-1	0
ENSG00000147862	NFIB	nuclear factor I/B [Source:HGNC Symbol;Acc:HGNC:7785]	9	p22.3	14081843	14398983	-1	0
ENSG00000147894	C9orf72	chromosome 9 open reading frame 72 [Source:HGNC Symbol;Acc:HGNC:28337]	9	p21.2	27546545	27573866	-1	0
ENSG00000148053	NTRK2	neurotrophic tyrosine kinase, receptor, type 2 [Source:HGNC Symbol;Acc:HGNC:8032]	9	q21.33	84668551	85027070	1	0
ENSG00000148143	ZNF462	zinc finger protein 462 [Source:HGNC Symbol;Acc:HGNC:21684]	9	q31.2	106863097	107013634	1	0
ENSG00000148153	INIP	INTS3 and NABP interacting protein [Source:HGNC Symbol;Acc:HGNC:24994]	9	q32	112683926	112718236	-1	0
ENSG00000148175	STOM	stomatin [Source:HGNC Symbol;Acc:HGNC:3383]	9	q33.2	121338988	121370304	-1	0
ENSG00000148229	POLE3	polymerase (DNA directed), epsilon 3, accessory subunit [Source:HGNC Symbol;Acc:HGNC:13546]	9	q32	113407235	113410672	-1	0
ENSG00000148400	NOTCH1	notch 1 [Source:HGNC Symbol;Acc:HGNC:7881]	9	q34.3	136494444	136545862	-1	0
ENSG00000148450	MSRB2	methionine sulfoxide reductase B2 [Source:HGNC Symbol;Acc:HGNC:17061]	10	p12.2	23095506	23122013	1	0
ENSG00000148481	FAM188A	family with sequence similarity 188 member A [Source:HGNC Symbol;Acc:HGNC:23578]	10	p13	15778170	15860520	-1	0
ENSG00000148482	SLC39A12	solute carrier family 39 (zinc transporter), member 12 [Source:HGNC Symbol;Acc:HGNC:20860]	10	p12.33	17951839	18043292	1	0
ENSG00000148604	RGR	retinal G protein coupled receptor [Source:HGNC Symbol;Acc:HGNC:9990]	10	q23.1	84245053	84259960	1	0
ENSG00000148671	ADIRF	adipogenesis regulatory factor [Source:HGNC Symbol;Acc:HGNC:24043]	10	q23.2	86968192	86983934	1	0
ENSG00000148672	GLUD1	glutamate dehydrogenase 1 [Source:HGNC Symbol;Acc:HGNC:4335]	10	q23.2	87050486	87094866	-1	0
ENSG00000148700	ADD3	adducin 3 [Source:HGNC Symbol;Acc:HGNC:245]	10	q25.1	109996368	110135565	1	0
ENSG00000148730	EIF4EBP2	eukaryotic translation initiation factor 4E binding protein 2 [Source:HGNC Symbol;Acc:HGNC:3289]	10	q22.1	70404379	70428618	1	0
ENSG00000149131	SERPING1	serpin peptidase inhibitor, clade G (C1 inhibitor), member 1 [Source:HGNC Symbol;Acc:HGNC:1228]	11	q12.1	57597387	57614853	1	0
ENSG00000149260	CAPN5	calpain 5 [Source:HGNC Symbol;Acc:HGNC:1482]	11	q13.5	77066932	77126155	1	0
ENSG00000149403	GRIK4	glutamate receptor, ionotropic, kainate 4 [Source:HGNC Symbol;Acc:HGNC:4582]	11	q23.3	120511759	120988904	1	0
ENSG00000150275	PCDH15	protocadherin-related 15 [Source:HGNC Symbol;Acc:HGNC:14674]	10	q21.1	53802771	55627942	-1	0
ENSG00000150540	HNMT	histamine N-methyltransferase [Source:HGNC Symbol;Acc:HGNC:5028]	2	q22.1	137964020	138016364	1	0
ENSG00000150760	DOCK1	dedicator of cytokinesis 1 [Source:HGNC Symbol;Acc:HGNC:2987]	10	q26.2	126905409	127452517	1	0
ENSG00000150893	FREM2	FRAS1 related extracellular matrix protein 2 [Source:HGNC Symbol;Acc:HGNC:25396]	13	q13.3	38687129	38887131	1	0
ENSG00000150907	FOXO1	forkhead box O1 [Source:HGNC Symbol;Acc:HGNC:3819]	13	q14.11	40555667	40666597	-1	0
ENSG00000151012	SLC7A11	solute carrier family 7 (anionic amino acid transporter light chain, xc- system), member 11 [Source:HGNC Symbol;Acc:HGNC:11059]	4	q28.3	138164097	138242349	-1	0
ENSG00000151023	ENKUR	enkurin, TRPC channel interacting protein [Source:HGNC Symbol;Acc:HGNC:28388]	10	p12.1	24981979	25062279	-1	0
ENSG00000151065	DCP1B	decapping mRNA 1B [Source:HGNC Symbol;Acc:HGNC:24451]	12	p13.33	1946054	2004535	-1	0
ENSG00000151150	ANK3	ankyrin 3, node of Ranvier (ankyrin G) [Source:HGNC Symbol;Acc:HGNC:494]	10	q21.2	60026298	60733490	-1	1
ENSG00000151322	NPAS3	neuronal PAS domain protein 3 [Source:HGNC Symbol;Acc:HGNC:19311]	14	q13.1	32934933	33804176	1	0
ENSG00000151470	C4orf33	chromosome 4 open reading frame 33 [Source:HGNC Symbol;Acc:HGNC:27025]	4	q28.2	129093317	129116640	1	0
ENSG00000151491	EPS8	epidermal growth factor receptor pathway substrate 8 [Source:HGNC Symbol;Acc:HGNC:3420]	12	p12.3	15620158	15882329	-1	0
ENSG00000151690	MFSD6	major facilitator superfamily domain containing 6 [Source:HGNC Symbol;Acc:HGNC:24711]	2	q32.2	190408355	190509205	1	0
ENSG00000151929	BAG3	BCL2 associated athanogene 3 [Source:HGNC Symbol;Acc:HGNC:939]	10	q26.11	119651370	119677819	1	0
ENSG00000152137	HSPB8	heat shock protein family B (small) member 8 [Source:HGNC Symbol;Acc:HGNC:30171]	12	q24.23	119178642	119221131	1	0
ENSG00000152284	TCF7L1	transcription factor 7-like 1 (T-cell specific, HMG-box) [Source:HGNC Symbol;Acc:HGNC:11640]	2	p11.2	85133410	85310388	1	0
ENSG00000152527	PLEKHH2	pleckstrin homology, MyTH4 and FERM domain containing H2 [Source:HGNC Symbol;Acc:HGNC:30506]	2	p21	43637273	43767987	1	0
ENSG00000152558	TMEM123	transmembrane protein 123 [Source:HGNC Symbol;Acc:HGNC:30138]	11	q22.2	102396332	102470384	-1	0
ENSG00000152620	NADK2	NAD kinase 2, mitochondrial [Source:HGNC Symbol;Acc:HGNC:26404]	5	p13.2	36192592	36242279	-1	0
ENSG00000152661	GJA1	gap junction protein alpha 1 [Source:HGNC Symbol;Acc:HGNC:4274]	6	q22.31	121435692	121449727	1	0
ENSG00000152749	GPR180	G protein-coupled receptor 180 [Source:HGNC Symbol;Acc:HGNC:28899]	13	q32.1	94601903	94634645	1	0
ENSG00000152760	TCTEX1D1	Tctex1 domain containing 1 [Source:HGNC Symbol;Acc:HGNC:26882]	1	p31.3	66752459	66778787	1	0
ENSG00000152767	FARP1	FERM, ARH/RhoGEF and pleckstrin domain protein 1 [Source:HGNC Symbol;Acc:HGNC:3591]	13	q32.2	98142562	98455176	1	0
ENSG00000152818	UTRN	utrophin [Source:HGNC Symbol;Acc:HGNC:12635]	6	q24.2	144285701	144853034	1	1
ENSG00000152936	LMNTD1	lamin tail domain containing 1 [Source:HGNC Symbol;Acc:HGNC:26683]	12	p12.1	25409307	25648579	-1	0
ENSG00000152952	PLOD2	procollagen-lysine, 2-oxoglutarate 5-dioxygenase 2 [Source:HGNC Symbol;Acc:HGNC:9082]	3	q24	146069440	146163653	-1	0
ENSG00000152990	ADGRA3	adhesion G protein-coupled receptor A3 [Source:HGNC Symbol;Acc:HGNC:13839]	4	p15.2	22345071	22516054	-1	0
ENSG00000153029	MR1	major histocompatibility complex, class I-related [Source:HGNC Symbol;Acc:HGNC:4975]	1	q25.3	181033425	181061938	1	0
ENSG00000153207	AHCTF1	AT-hook containing transcription factor 1 [Source:HGNC Symbol;Acc:HGNC:24618]	1	q44	246839098	246931978	-1	0
ENSG00000153208	MERTK	MER proto-oncogene, tyrosine kinase [Source:HGNC Symbol;Acc:HGNC:7027]	2	q13	111898479	112029561	1	0
ENSG00000153822	KCNJ16	potassium channel, inwardly rectifying subfamily J, member 16 [Source:HGNC Symbol;Acc:HGNC:6262]	17	q24.3	70053429	70135608	1	0
ENSG00000153885	KCTD15	potassium channel tetramerization domain containing 15 [Source:HGNC Symbol;Acc:HGNC:23297]	19	q13.11	33795933	33815763	1	0
ENSG00000153902	LGI4	leucine-rich repeat LGI family member 4 [Source:HGNC Symbol;Acc:HGNC:18712]	19	q13.12	35124513	35142451	-1	0
ENSG00000153904	DDAH1	dimethylarginine dimethylaminohydrolase 1 [Source:HGNC Symbol;Acc:HGNC:2715]	1	p22.3	85318481	85578363	-1	0
ENSG00000153930	ANKFN1	ankyrin repeat and fibronectin type III domain containing 1 [Source:HGNC Symbol;Acc:HGNC:26766]	17	q22	56110958	56511659	1	0
ENSG00000154059	IMPACT	impact RWD domain protein [Source:HGNC Symbol;Acc:HGNC:20387]	18	q11.2	24426616	24453535	1	0
ENSG00000154175	ABI3BP	ABI family member 3 binding protein [Source:HGNC Symbol;Acc:HGNC:17265]	3	q12.2	100749156	100993515	-1	0
ENSG00000154188	ANGPT1	angiopoietin 1 [Source:HGNC Symbol;Acc:HGNC:484]	8	q23.1	107249482	107498055	-1	0
ENSG00000154217	PITPNC1	phosphatidylinositol transfer protein, cytoplasmic 1 [Source:HGNC Symbol;Acc:HGNC:21045]	17	q24.2	67377281	67697261	1	0
ENSG00000154229	PRKCA	protein kinase C, alpha [Source:HGNC Symbol;Acc:HGNC:9393]	17	q24.2	66302636	66810743	1	0
ENSG00000154274	C4orf19	chromosome 4 open reading frame 19 [Source:HGNC Symbol;Acc:HGNC:25618]	4	p14	37453941	37623495	1	0
ENSG00000154310	TNIK	TRAF2 and NCK interacting kinase [Source:HGNC Symbol;Acc:HGNC:30765]	3	q26.31	171061339	171460408	-1	0
ENSG00000154319	FAM167A	family with sequence similarity 167 member A [Source:HGNC Symbol;Acc:HGNC:15549]	8	p23.1	11421463	11474715	-1	0
ENSG00000154380	ENAH	enabled homolog (Drosophila) [Source:HGNC Symbol;Acc:HGNC:18271]	1	q42.12	225486835	225653142	-1	0
ENSG00000154553	PDLIM3	PDZ and LIM domain 3 [Source:HGNC Symbol;Acc:HGNC:20767]	4	q35.1	185500660	185535612	-1	0
ENSG00000154719	MRPL39	mitochondrial ribosomal protein L39 [Source:HGNC Symbol;Acc:HGNC:14027]	21	q21.3	25585656	25607517	-1	0
ENSG00000154721	JAM2	junctional adhesion molecule 2 [Source:HGNC Symbol;Acc:HGNC:14686]	21	q21.3	25639272	25717562	1	0
ENSG00000154764	WNT7A	wingless-type MMTV integration site family member 7A [Source:HGNC Symbol;Acc:HGNC:12786]	3	p25.1	13816258	13880121	-1	0
ENSG00000154856	APCDD1	adenomatosis polyposis coli down-regulated 1 [Source:HGNC Symbol;Acc:HGNC:15718]	18	p11.22	10454628	10489948	1	0
ENSG00000154928	EPHB1	EPH receptor B1 [Source:HGNC Symbol;Acc:HGNC:3392]	3	q22.2	134597801	135260467	1	0
ENSG00000154930	ACSS1	acyl-CoA synthetase short-chain family member 1 [Source:HGNC Symbol;Acc:HGNC:16091]	20	p11.21	25006230	25058980	-1	0
ENSG00000154978	VOPP1	vesicular, overexpressed in cancer, prosurvival protein 1 [Source:HGNC Symbol;Acc:HGNC:34518]	7	p11.2	55436056	55572988	-1	0
ENSG00000155016	CYP2U1	cytochrome P450 family 2 subfamily U member 1 [Source:HGNC Symbol;Acc:HGNC:20582]	4	q25	107931369	107953457	1	1
ENSG00000155189	AGPAT5	1-acylglycerol-3-phosphate O-acyltransferase 5 [Source:HGNC Symbol;Acc:HGNC:20886]	8	p23.1	6708357	6759666	1	0
ENSG00000155254	MARVELD1	MARVEL domain containing 1 [Source:HGNC Symbol;Acc:HGNC:28674]	10	q24.2	97713173	97718152	1	0
ENSG00000155324	GRAMD3	GRAM domain containing 3 [Source:HGNC Symbol;Acc:HGNC:24911]	5	q23.2	126360132	126496494	1	0
ENSG00000155366	RHOC	ras homolog family member C [Source:HGNC Symbol;Acc:HGNC:669]	1	p13.2	112701106	112707434	-1	0
ENSG00000155368	DBI	diazepam binding inhibitor (GABA receptor modulator, acyl-CoA binding protein) [Source:HGNC Symbol;Acc:HGNC:2690]	2	q14.2	119366921	119372560	1	0
ENSG00000155463	OXA1L	oxidase (cytochrome c) assembly 1-like [Source:HGNC Symbol;Acc:HGNC:8526]	14	q11.2	22766522	22773041	1	0
ENSG00000155657	TTN	titin [Source:HGNC Symbol;Acc:HGNC:12403]	2	q31.2	178525989	178830802	-1	1
ENSG00000156076	WIF1	WNT inhibitory factor 1 [Source:HGNC Symbol;Acc:HGNC:18081]	12	q14.3	65050626	65121566	-1	0
ENSG00000156103	MMP16	matrix metallopeptidase 16 [Source:HGNC Symbol;Acc:HGNC:7162]	8	q21.3	88032009	88328025	-1	0
ENSG00000156535	CD109	CD109 molecule [Source:HGNC Symbol;Acc:HGNC:21685]	6	q13	73695785	73828316	1	0
ENSG00000156587	UBE2L6	ubiquitin conjugating enzyme E2L 6 [Source:HGNC Symbol;Acc:HGNC:12490]	11	q12.1	57551656	57568284	-1	0
ENSG00000156639	ZFAND3	zinc finger, AN1-type domain 3 [Source:HGNC Symbol;Acc:HGNC:18019]	6	p21.2	37819499	38154624	1	0
ENSG00000156650	KAT6B	K(lysine) acetyltransferase 6B [Source:HGNC Symbol;Acc:HGNC:17582]	10	q22.2	74825582	75032622	1	0
ENSG00000156976	EIF4A2	eukaryotic translation initiation factor 4A2 [Source:HGNC Symbol;Acc:HGNC:3284]	3	q27.3	186783205	186789900	1	0
ENSG00000156990	RPUSD3	RNA pseudouridylate synthase domain containing 3 [Source:HGNC Symbol;Acc:HGNC:28437]	3	p25.3	9837849	9844602	-1	0
ENSG00000157103	SLC6A1	solute carrier family 6 (neurotransmitter transporter), member 1 [Source:HGNC Symbol;Acc:HGNC:11042]	3	p25.3	10992724	11039247	1	0
ENSG00000157110	RBPMS	RNA binding protein with multiple splicing [Source:HGNC Symbol;Acc:HGNC:19097]	8	p12	30384479	30572261	1	0
ENSG00000157191	NECAP2	NECAP endocytosis associated 2 [Source:HGNC Symbol;Acc:HGNC:25528]	1	p36.13	16440672	16460078	1	0
ENSG00000157399	ARSE	arylsulfatase E (chondrodysplasia punctata 1) [Source:HGNC Symbol;Acc:HGNC:719]	X	p22.33	2934632	2968310	-1	0
ENSG00000157426	AASDH	aminoadipate-semialdehyde dehydrogenase [Source:HGNC Symbol;Acc:HGNC:23993]	4	q12	56338287	56387508	-1	0
ENSG00000157600	TMEM164	transmembrane protein 164 [Source:HGNC Symbol;Acc:HGNC:26217]	X	q23	110002631	110182734	1	0
ENSG00000157911	PEX10	peroxisomal biogenesis factor 10 [Source:HGNC Symbol;Acc:HGNC:8851]	1	p36.32	2403964	2413797	-1	0
ENSG00000158106	RHPN1	rhophilin, Rho GTPase binding protein 1 [Source:HGNC Symbol;Acc:HGNC:19973]	8	q24.3	143368855	143384220	1	0
ENSG00000158201	ABHD3	abhydrolase domain containing 3 [Source:HGNC Symbol;Acc:HGNC:18718]	18	q11.2	21650897	21704805	-1	0
ENSG00000158270	COLEC12	collectin subfamily member 12 [Source:HGNC Symbol;Acc:HGNC:16016]	18	p11.32	316740	500722	-1	0
ENSG00000158321	AUTS2	autism susceptibility candidate 2 [Source:HGNC Symbol;Acc:HGNC:14262]	7	q11.22	69598919	70793068	1	0
ENSG00000158467	AHCYL2	adenosylhomocysteinase-like 2 [Source:HGNC Symbol;Acc:HGNC:22204]	7	q32.1	129225023	129430211	1	0
ENSG00000159176	CSRP1	cysteine and glycine rich protein 1 [Source:HGNC Symbol;Acc:HGNC:2469]	1	q32.1	201483530	201509456	-1	0
ENSG00000159348	CYB5R1	cytochrome b5 reductase 1 [Source:HGNC Symbol;Acc:HGNC:13397]	1	q32.1	202961869	202967280	-1	0
ENSG00000159403	C1R	complement component 1, r subcomponent [Source:HGNC Symbol;Acc:HGNC:1246]	12	p13.31	7080209	7092607	-1	0
ENSG00000159882	ZNF230	zinc finger protein 230 [Source:HGNC Symbol;Acc:HGNC:13024]	19	q13.31	44002948	44013926	1	0
ENSG00000160183	TMPRSS3	transmembrane protease, serine 3 [Source:HGNC Symbol;Acc:HGNC:11877]	21	q22.3	42371890	42396846	-1	0
ENSG00000160191	PDE9A	phosphodiesterase 9A [Source:HGNC Symbol;Acc:HGNC:8795]	21	q22.3	42653636	42775509	1	0
ENSG00000160606	TLCD1	TLC domain containing 1 [Source:HGNC Symbol;Acc:HGNC:25177]	17	q11.2	28724348	28727935	-1	0
ENSG00000160691	SHC1	SHC (Src homology 2 domain containing) transforming protein 1 [Source:HGNC Symbol;Acc:HGNC:10840]	1	q21.3	154962298	154974395	-1	0
ENSG00000161509	GRIN2C	glutamate receptor, ionotropic, N-methyl D-aspartate 2C [Source:HGNC Symbol;Acc:HGNC:4587]	17	q25.1	74842023	74861504	-1	0
ENSG00000161640	SIGLEC11	sialic acid binding Ig-like lectin 11 [Source:HGNC Symbol;Acc:HGNC:15622]	19	q13.33	49948985	49961172	-1	0
ENSG00000161958	FGF11	fibroblast growth factor 11 [Source:HGNC Symbol;Acc:HGNC:3667]	17	p13.1	7438273	7444937	1	0
ENSG00000162174	ASRGL1	asparaginase like 1 [Source:HGNC Symbol;Acc:HGNC:16448]	11	q12.3	62337448	62393412	1	0
ENSG00000162390	ACOT11	acyl-CoA thioesterase 11 [Source:HGNC Symbol;Acc:HGNC:18156]	1	p32.3	54542257	54639192	1	0
ENSG00000162407	PLPP3	phospholipid phosphatase 3 [Source:HGNC Symbol;Acc:HGNC:9229]	1	p32.2	56494747	56645301	-1	0
ENSG00000162437	RAVER2	ribonucleoprotein, PTB-binding 2 [Source:HGNC Symbol;Acc:HGNC:25577]	1	p31.3	64745095	64833232	1	0
ENSG00000162493	PDPN	podoplanin [Source:HGNC Symbol;Acc:HGNC:29602]	1	p36.21	13583465	13617957	1	0
ENSG00000162512	SDC3	syndecan 3 [Source:HGNC Symbol;Acc:HGNC:10660]	1	p35.2	30869467	30908761	-1	0
ENSG00000162520	SYNC	syncoilin, intermediate filament protein [Source:HGNC Symbol;Acc:HGNC:28897]	1	p35.1	32680360	32703596	-1	0
ENSG00000162599	NFIA	nuclear factor I/A [Source:HGNC Symbol;Acc:HGNC:7784]	1	p31.3	60865259	61462793	1	0
ENSG00000162670	BRINP3	bone morphogenetic protein/retinoic acid inducible neural-specific 3 [Source:HGNC Symbol;Acc:HGNC:22393]	1	q31.1	190097662	190478404	-1	0
ENSG00000162688	AGL	amylo-alpha-1, 6-glucosidase, 4-alpha-glucanotransferase [Source:HGNC Symbol;Acc:HGNC:321]	1	p21.2	99850084	99924023	1	0
ENSG00000162733	DDR2	discoidin domain receptor tyrosine kinase 2 [Source:HGNC Symbol;Acc:HGNC:2731]	1	q23.3	162631373	162787400	1	0
ENSG00000162753	SLC9C2	solute carrier family 9, member C2 (putative) [Source:HGNC Symbol;Acc:HGNC:28664]	1	q25.1	173500464	173603094	-1	0
ENSG00000162909	CAPN2	calpain 2, (m/II) large subunit [Source:HGNC Symbol;Acc:HGNC:1479]	1	q41	223701593	223776018	1	0
ENSG00000162944	RFTN2	raftlin family member 2 [Source:HGNC Symbol;Acc:HGNC:26402]	2	q33.1	197568224	197676045	-1	0
ENSG00000162994	CLHC1	clathrin heavy chain linker domain containing 1 [Source:HGNC Symbol;Acc:HGNC:26453]	2	p16.1	55174791	55232563	-1	0
ENSG00000163026	C2orf44	chromosome 2 open reading frame 44 [Source:HGNC Symbol;Acc:HGNC:26157]	2	p23.3	24029340	24049575	-1	0
ENSG00000163083	INHBB	inhibin beta B [Source:HGNC Symbol;Acc:HGNC:6067]	2	q14.2	120346143	120351808	1	0
ENSG00000163110	PDLIM5	PDZ and LIM domain 5 [Source:HGNC Symbol;Acc:HGNC:17468]	4	q22.3	94451857	94668227	1	0
ENSG00000163285	GABRG1	gamma-aminobutyric acid (GABA) A receptor, gamma 1 [Source:HGNC Symbol;Acc:HGNC:4086]	4	p12	46035769	46124081	-1	0
ENSG00000163297	ANTXR2	anthrax toxin receptor 2 [Source:HGNC Symbol;Acc:HGNC:21732]	4	q21.21	79901149	80125454	-1	0
ENSG00000163346	PBXIP1	pre-B-cell leukemia homeobox interacting protein 1 [Source:HGNC Symbol;Acc:HGNC:21199]	1	q21.3	154944076	154956123	-1	0
ENSG00000163349	HIPK1	homeodomain interacting protein kinase 1 [Source:HGNC Symbol;Acc:HGNC:19006]	1	p13.2	113929192	113977869	1	0
ENSG00000163406	SLC15A2	solute carrier family 15 (oligopeptide transporter), member 2 [Source:HGNC Symbol;Acc:HGNC:10921]	3	q13.33	121894089	121944102	1	0
ENSG00000163453	IGFBP7	insulin like growth factor binding protein 7 [Source:HGNC Symbol;Acc:HGNC:5476]	4	q12	57030773	57110385	-1	0
ENSG00000163539	CLASP2	cytoplasmic linker associated protein 2 [Source:HGNC Symbol;Acc:HGNC:17078]	3	p22.3	33496245	33718356	-1	0
ENSG00000163541	SUCLG1	succinate-CoA ligase, alpha subunit [Source:HGNC Symbol;Acc:HGNC:11449]	2	p11.2	84423523	84460045	-1	0
ENSG00000163611	SPICE1	spindle and centriole associated protein 1 [Source:HGNC Symbol;Acc:HGNC:25083]	3	q13.2	113442718	113515187	-1	0
ENSG00000163629	PTPN13	protein tyrosine phosphatase, non-receptor type 13 (APO-1/CD95 (Fas)-associated phosphatase) [Source:HGNC Symbol;Acc:HGNC:9646]	4	q21.3	86594315	86815171	1	0
ENSG00000163702	IL17RC	interleukin 17 receptor C [Source:HGNC Symbol;Acc:HGNC:18358]	3	p25.3	9917074	9933630	1	0
ENSG00000163738	MTHFD2L	methylenetetrahydrofolate dehydrogenase (NADP+ dependent) 2-like [Source:HGNC Symbol;Acc:HGNC:31865]	4	q13.3	74114174	74303099	1	0
ENSG00000163879	DNALI1	dynein, axonemal, light intermediate chain 1 [Source:HGNC Symbol;Acc:HGNC:14353]	1	p34.3	37556919	37566857	1	0
ENSG00000163884	KLF15	Kruppel-like factor 15 [Source:HGNC Symbol;Acc:HGNC:14536]	3	q21.3	126342635	126357442	-1	0
ENSG00000163909	HEYL	hes-related family bHLH transcription factor with YRPW motif-like [Source:HGNC Symbol;Acc:HGNC:4882]	1	p34.2	39624153	39639945	-1	0
ENSG00000164039	BDH2	3-hydroxybutyrate dehydrogenase, type 2 [Source:HGNC Symbol;Acc:HGNC:32389]	4	q24	103079435	103099883	-1	0
ENSG00000164050	PLXNB1	plexin B1 [Source:HGNC Symbol;Acc:HGNC:9103]	3	p21.31	48403854	48430051	-1	0
ENSG00000164056	SPRY1	sprouty RTK signaling antagonist 1 [Source:HGNC Symbol;Acc:HGNC:11269]	4	q28.1	123396795	123403760	1	0
ENSG00000164089	ETNPPL	ethanolamine-phosphate phospho-lyase [Source:HGNC Symbol;Acc:HGNC:14404]	4	q25	108742040	108763054	-1	0
ENSG00000164106	SCRG1	stimulator of chondrogenesis 1 [Source:HGNC Symbol;Acc:HGNC:17036]	4	q34.1	173384701	173406380	-1	0
ENSG00000164125	FAM198B	family with sequence similarity 198 member B [Source:HGNC Symbol;Acc:HGNC:25312]	4	q32.1	158124474	158173318	-1	0
ENSG00000164167	LSM6	LSM6 homolog, U6 small nuclear RNA and mRNA degradation associated [Source:HGNC Symbol;Acc:HGNC:17017]	4	q31.22	146175685	146200000	1	0
ENSG00000164188	RANBP3L	RAN binding protein 3-like [Source:HGNC Symbol;Acc:HGNC:26353]	5	p13.2	36248434	36302114	-1	0
ENSG00000164199	ADGRV1	adhesion G protein-coupled receptor V1 [Source:HGNC Symbol;Acc:HGNC:17416]	5	q14.3	90529344	91164221	1	0
ENSG00000164209	SLC25A46	solute carrier family 25 member 46 [Source:HGNC Symbol;Acc:HGNC:25198]	5	q22.1	110738136	110765161	1	0
ENSG00000164219	PGGT1B	protein geranylgeranyltransferase type I, beta subunit [Source:HGNC Symbol;Acc:HGNC:8895]	5	q22.3	115204012	115262872	-1	0
ENSG00000164220	F2RL2	coagulation factor II (thrombin) receptor-like 2 [Source:HGNC Symbol;Acc:HGNC:3539]	5	q13.3	76615482	76623434	-1	0
ENSG00000164292	RHOBTB3	Rho-related BTB domain containing 3 [Source:HGNC Symbol;Acc:HGNC:18757]	5	q15	95713522	95824383	1	0
ENSG00000164305	CASP3	caspase 3 [Source:HGNC Symbol;Acc:HGNC:1504]	4	q35.1	184627696	184649509	-1	0
ENSG00000164309	CMYA5	cardiomyopathy associated 5 [Source:HGNC Symbol;Acc:HGNC:14305]	5	q14.1	79689877	79800240	1	0
ENSG00000164344	KLKB1	kallikrein B1 [Source:HGNC Symbol;Acc:HGNC:6371]	4	q35.2	186208979	186258471	1	0
ENSG00000164543	STK17A	serine/threonine kinase 17a [Source:HGNC Symbol;Acc:HGNC:11395]	7	p13	43582758	43626786	1	0
ENSG00000164631	ZNF12	zinc finger protein 12 [Source:HGNC Symbol;Acc:HGNC:12902]	7	p22.1	6688433	6706923	-1	0
ENSG00000164638	SLC29A4	solute carrier family 29 (equilibrative nucleoside transporter), member 4 [Source:HGNC Symbol;Acc:HGNC:23097]	7	p22.1	5274369	5306870	1	0
ENSG00000164741	DLC1	DLC1 Rho GTPase activating protein [Source:HGNC Symbol;Acc:HGNC:2897]	8	p22	13083361	13604610	-1	0
ENSG00000164761	TNFRSF11B	tumor necrosis factor receptor superfamily member 11b [Source:HGNC Symbol;Acc:HGNC:11909]	8	q24.12	118923557	118952200	-1	0
ENSG00000164823	OSGIN2	oxidative stress induced growth inhibitor family member 2 [Source:HGNC Symbol;Acc:HGNC:1355]	8	q21.3	89901859	89927888	1	0
ENSG00000164841	TMEM74	transmembrane protein 74 [Source:HGNC Symbol;Acc:HGNC:26409]	8	q23.1	108606850	108787615	-1	0
ENSG00000164929	BAALC	brain and acute leukemia, cytoplasmic [Source:HGNC Symbol;Acc:HGNC:14333]	8	q22.3	103140710	103230305	1	0
ENSG00000164933	SLC25A32	solute carrier family 25 (mitochondrial folate carrier), member 32 [Source:HGNC Symbol;Acc:HGNC:29683]	8	q22.3	103398635	103415189	-1	0
ENSG00000164949	GEM	GTP binding protein overexpressed in skeletal muscle [Source:HGNC Symbol;Acc:HGNC:4234]	8	q22.1	94249253	94262350	-1	0
ENSG00000164976	KIAA1161	KIAA1161 [Source:HGNC Symbol;Acc:HGNC:19918]	9	p13.3	34366670	34376853	-1	0
ENSG00000165029	ABCA1	ATP binding cassette subfamily A member 1 [Source:HGNC Symbol;Acc:HGNC:29]	9	q31.1	104781002	104928237	-1	0
ENSG00000165092	ALDH1A1	aldehyde dehydrogenase 1 family member A1 [Source:HGNC Symbol;Acc:HGNC:402]	9	q21.13	72900662	73080442	-1	0
ENSG00000165115	KIF27	kinesin family member 27 [Source:HGNC Symbol;Acc:HGNC:18632]	9	q21.32	83836698	83921465	-1	0
ENSG00000165156	ZHX1	zinc fingers and homeoboxes 1 [Source:HGNC Symbol;Acc:HGNC:12871]	8	q24.13	123248451	123275541	-1	0
ENSG00000165280	VCP	valosin containing protein [Source:HGNC Symbol;Acc:HGNC:12666]	9	p13.3	35056064	35073249	-1	0
ENSG00000165449	SLC16A9	solute carrier family 16 member 9 [Source:HGNC Symbol;Acc:HGNC:23520]	10	q21.2	59650761	59736002	-1	0
ENSG00000165458	INPPL1	inositol polyphosphate phosphatase like 1 [Source:HGNC Symbol;Acc:HGNC:6080]	11	q13.4	72223701	72239105	1	0
ENSG00000165474	GJB2	gap junction protein beta 2 [Source:HGNC Symbol;Acc:HGNC:4284]	13	q12.11	20187470	20192898	-1	0
ENSG00000165475	CRYL1	crystallin lambda 1 [Source:HGNC Symbol;Acc:HGNC:18246]	13	q12.11	20403667	20525857	-1	0
ENSG00000165478	HEPACAM	hepatic and glial cell adhesion molecule [Source:HGNC Symbol;Acc:HGNC:26361]	11	q24.2	124919193	124936412	-1	0
ENSG00000165685	TMEM52B	transmembrane protein 52B [Source:HGNC Symbol;Acc:HGNC:26438]	12	p13.2	10170542	10191801	1	0
ENSG00000165730	STOX1	storkhead box 1 [Source:HGNC Symbol;Acc:HGNC:23508]	10	q22.1	68827541	68895432	1	0
ENSG00000165795	NDRG2	NDRG family member 2 [Source:HGNC Symbol;Acc:HGNC:14460]	14	q11.2	21016763	21070872	-1	0
ENSG00000165806	CASP7	caspase 7 [Source:HGNC Symbol;Acc:HGNC:1508]	10	q25.3	113679162	113730907	1	0
ENSG00000165983	PTER	phosphotriesterase related [Source:HGNC Symbol;Acc:HGNC:9590]	10	p13	16436943	16513745	1	0
ENSG00000166033	HTRA1	HtrA serine peptidase 1 [Source:HGNC Symbol;Acc:HGNC:9476]	10	q26.13	122461525	122514908	1	0
ENSG00000166123	GPT2	glutamic pyruvate transaminase (alanine aminotransferase) 2 [Source:HGNC Symbol;Acc:HGNC:18062]	16	q11.2	46884378	46931297	1	0
ENSG00000166228	PCBD1	pterin-4 alpha-carbinolamine dehydratase/dimerization cofactor of hepatocyte nuclear factor 1 alpha [Source:HGNC Symbol;Acc:HGNC:8646]	10	q22.1	70882280	70888784	-1	0
ENSG00000166263	STXBP4	syntaxin binding protein 4 [Source:HGNC Symbol;Acc:HGNC:19694]	17	q22	54968727	55173632	1	0
ENSG00000166272	WBP1L	WW domain binding protein 1-like [Source:HGNC Symbol;Acc:HGNC:23510]	10	q24.32	102743970	102816267	1	0
ENSG00000166340	TPP1	tripeptidyl peptidase I [Source:HGNC Symbol;Acc:HGNC:2073]	11	p15.4	6612763	6619461	-1	0
ENSG00000166341	DCHS1	dachsous cadherin-related 1 [Source:HGNC Symbol;Acc:HGNC:13681]	11	p15.4	6621323	6655854	-1	0
ENSG00000166426	CRABP1	cellular retinoic acid binding protein 1 [Source:HGNC Symbol;Acc:HGNC:2338]	15	q25.1	78340324	78348230	1	0
ENSG00000166444	ST5	suppression of tumorigenicity 5 [Source:HGNC Symbol;Acc:HGNC:11350]	11	p15.4	8693351	8910951	-1	0
ENSG00000166482	MFAP4	microfibrillar associated protein 4 [Source:HGNC Symbol;Acc:HGNC:7035]	17	p11.2	19383442	19387240	-1	0
ENSG00000166532	RIMKLB	ribosomal modification protein rimK-like family member B [Source:HGNC Symbol;Acc:HGNC:29228]	12	p13.31	8681600	8783095	1	0
ENSG00000166535	A2ML1	alpha-2-macroglobulin-like 1 [Source:HGNC Symbol;Acc:HGNC:23336]	12	p13.31	8822472	8887001	1	0
ENSG00000166734	CASC4	cancer susceptibility candidate 4 [Source:HGNC Symbol;Acc:HGNC:24892]	15	q15.3	44288729	44415758	1	0
ENSG00000166747	AP1G1	adaptor related protein complex 1 gamma 1 subunit [Source:HGNC Symbol;Acc:HGNC:555]	16	q22.2	71729000	71809201	-1	0
ENSG00000166816	LDHD	lactate dehydrogenase D [Source:HGNC Symbol;Acc:HGNC:19708]	16	q23.1	75111860	75116771	-1	0
ENSG00000166833	NAV2	neuron navigator 2 [Source:HGNC Symbol;Acc:HGNC:15997]	11	p15.1	19350724	20121598	1	0
ENSG00000166912	MTMR10	myotubularin related protein 10 [Source:HGNC Symbol;Acc:HGNC:25999]	15	q13.3	30938941	30991607	-1	0
ENSG00000166938	DIS3L	DIS3 like exosome 3'-5' exoribonuclease [Source:HGNC Symbol;Acc:HGNC:28698]	15	q22.31	66293217	66333898	1	0
ENSG00000167107	ACSF2	acyl-CoA synthetase family member 2 [Source:HGNC Symbol;Acc:HGNC:26101]	17	q21.33	50426158	50474845	1	0
ENSG00000167186	COQ7	coenzyme Q7 homolog, ubiquinone (yeast) [Source:HGNC Symbol;Acc:HGNC:2244]	16	p12.3	19067599	19080095	1	0
ENSG00000167191	GPRC5B	G protein-coupled receptor, class C, group 5, member B [Source:HGNC Symbol;Acc:HGNC:13308]	16	p12.3	19856691	19886167	-1	0
ENSG00000167216	KATNAL2	katanin p60 subunit A-like 2 [Source:HGNC Symbol;Acc:HGNC:25387]	18	q21.1	46917492	47102243	1	0
ENSG00000167220	HDHD2	haloacid dehalogenase like hydrolase domain containing 2 [Source:HGNC Symbol;Acc:HGNC:25364]	18	q21.1	47107403	47150520	-1	0
ENSG00000167315	ACAA2	acetyl-CoA acyltransferase 2 [Source:HGNC Symbol;Acc:HGNC:83]	18	q21.1	49782167	49813960	-1	0
ENSG00000167528	ZNF641	zinc finger protein 641 [Source:HGNC Symbol;Acc:HGNC:31834]	12	q13.11	48337180	48351414	-1	0
ENSG00000167554	ZNF610	zinc finger protein 610 [Source:HGNC Symbol;Acc:HGNC:26687]	19	q13.41	52336245	52367778	1	0
ENSG00000167601	AXL	AXL receptor tyrosine kinase [Source:HGNC Symbol;Acc:HGNC:905]	19	q13.2	41219203	41261766	1	0
ENSG00000167614	TTYH1	tweety family member 1 [Source:HGNC Symbol;Acc:HGNC:13476]	19	q13.42	54415219	54436900	1	0
ENSG00000167720	SRR	serine racemase [Source:HGNC Symbol;Acc:HGNC:14398]	17	p13.3	2303383	2325260	1	0
ENSG00000167772	ANGPTL4	angiopoietin like 4 [Source:HGNC Symbol;Acc:HGNC:16039]	19	p13.2	8363289	8374373	1	0
ENSG00000167996	FTH1	ferritin, heavy polypeptide 1 [Source:HGNC Symbol;Acc:HGNC:3976]	11	q12.3	61959718	61967660	-1	0
ENSG00000168077	SCARA3	scavenger receptor class A member 3 [Source:HGNC Symbol;Acc:HGNC:19000]	8	p21.1	27633868	27676776	1	0
ENSG00000168306	ACOX2	acyl-CoA oxidase 2, branched chain [Source:HGNC Symbol;Acc:HGNC:120]	3	p14.3	58505136	58537319	-1	0
ENSG00000168309	FAM107A	family with sequence similarity 107 member A [Source:HGNC Symbol;Acc:HGNC:30827]	3	p14.2	58564117	58627610	-1	0
ENSG00000168385	SEPT2	septin 2 [Source:HGNC Symbol;Acc:HGNC:7729]	2	q37.3	241315100	241354027	1	0
ENSG00000168646	AXIN2	axin 2 [Source:HGNC Symbol;Acc:HGNC:904]	17	q24.1	65528563	65561647	-1	0
ENSG00000168679	SLC16A4	solute carrier family 16 member 4 [Source:HGNC Symbol;Acc:HGNC:10925]	1	p13.3	110362848	110391082	-1	0
ENSG00000168710	AHCYL1	adenosylhomocysteinase like 1 [Source:HGNC Symbol;Acc:HGNC:344]	1	p13.3	109984686	110023741	1	0
ENSG00000168765	GSTM4	glutathione S-transferase mu 4 [Source:HGNC Symbol;Acc:HGNC:4636]	1	p13.3	109656081	109674836	1	0
ENSG00000168772	CXXC4	CXXC finger protein 4 [Source:HGNC Symbol;Acc:HGNC:24593]	4	q24	104468312	104494901	-1	0
ENSG00000168785	TSPAN5	tetraspanin 5 [Source:HGNC Symbol;Acc:HGNC:17753]	4	q23	98470367	98658629	-1	0
ENSG00000168899	VAMP5	vesicle associated membrane protein 5 [Source:HGNC Symbol;Acc:HGNC:12646]	2	p11.2	85584408	85593412	1	0
ENSG00000168913	ENHO	energy homeostasis associated [Source:HGNC Symbol;Acc:HGNC:24838]	9	p13.3	34521040	34523041	-1	0
ENSG00000168958	MFF	mitochondrial fission factor [Source:HGNC Symbol;Acc:HGNC:24858]	2	q36.3	227325151	227357836	1	0
ENSG00000168994	PXDC1	PX domain containing 1 [Source:HGNC Symbol;Acc:HGNC:21361]	6	p25.2	3722614	3752026	-1	0
ENSG00000169006	NTSR2	neurotensin receptor 2 [Source:HGNC Symbol;Acc:HGNC:8040]	2	p25.1	11658178	11670164	-1	0
ENSG00000169129	AFAP1L2	actin filament associated protein 1 like 2 [Source:HGNC Symbol;Acc:HGNC:25901]	10	q25.3	114294824	114404756	-1	0
ENSG00000169251	NMD3	NMD3 ribosome export adaptor [Source:HGNC Symbol;Acc:HGNC:24250]	3	q26.1	161104696	161253532	1	0
ENSG00000169302	STK32A	serine/threonine kinase 32A [Source:HGNC Symbol;Acc:HGNC:28317]	5	q32	147234963	147387852	1	0
ENSG00000169439	SDC2	syndecan 2 [Source:HGNC Symbol;Acc:HGNC:10659]	8	q22.1	96493351	96611780	1	0
ENSG00000169515	CCDC8	coiled-coil domain containing 8 [Source:HGNC Symbol;Acc:HGNC:25367]	19	q13.32	46410372	46413584	-1	0
ENSG00000169604	ANTXR1	anthrax toxin receptor 1 [Source:HGNC Symbol;Acc:HGNC:21014]	2	p13.3	69013178	69249327	1	0
ENSG00000169738	DCXR	dicarbonyl/L-xylulose reductase [Source:HGNC Symbol;Acc:HGNC:18985]	17	q25.3	82035136	82037732	-1	0
ENSG00000169860	P2RY1	purinergic receptor P2Y, G-protein coupled, 1 [Source:HGNC Symbol;Acc:HGNC:8539]	3	q25.2	152834693	152841439	1	0
ENSG00000169862	CTNND2	catenin delta 2 [Source:HGNC Symbol;Acc:HGNC:2516]	5	p15.2	10971840	11904043	-1	0
ENSG00000169905	TOR1AIP2	torsin A interacting protein 2 [Source:HGNC Symbol;Acc:HGNC:24055]	1	q25.2	179839967	179877803	-1	0
ENSG00000169957	ZNF768	zinc finger protein 768 [Source:HGNC Symbol;Acc:HGNC:26273]	16	p11.2	30524001	30526821	-1	0
ENSG00000170075	GPR37L1	G protein-coupled receptor 37 like 1 [Source:HGNC Symbol;Acc:HGNC:14923]	1	q32.1	202122858	202133592	1	0
ENSG00000170088	TMEM192	transmembrane protein 192 [Source:HGNC Symbol;Acc:HGNC:26775]	4	q32.3	165070608	165208549	-1	0
ENSG00000170248	PDCD6IP	programmed cell death 6 interacting protein [Source:HGNC Symbol;Acc:HGNC:8766]	3	p22.3	33798352	33869707	1	0
ENSG00000170325	PRDM10	PR domain containing 10 [Source:HGNC Symbol;Acc:HGNC:13995]	11	q24.3	129899706	130002835	-1	0
ENSG00000170365	SMAD1	SMAD family member 1 [Source:HGNC Symbol;Acc:HGNC:6767]	4	q31.21	145481194	145558079	1	0
ENSG00000170385	SLC30A1	solute carrier family 30 (zinc transporter), member 1 [Source:HGNC Symbol;Acc:HGNC:11012]	1	q32.3	211571568	211578742	-1	0
ENSG00000170390	DCLK2	doublecortin like kinase 2 [Source:HGNC Symbol;Acc:HGNC:19002]	4	q31.23	150078274	150257457	1	0
ENSG00000170525	PFKFB3	6-phosphofructo-2-kinase/fructose-2,6-biphosphatase 3 [Source:HGNC Symbol;Acc:HGNC:8874]	10	p15.1	6144934	6235545	1	0
ENSG00000170647	TMEM133	transmembrane protein 133 [Source:HGNC Symbol;Acc:HGNC:24033]	11	q22.1	100991989	100993941	1	0
ENSG00000170903	MSANTD4	Myb/SANT-like DNA-binding domain containing 4 with coiled-coils [Source:HGNC Symbol;Acc:HGNC:29383]	11	q22.3	105995623	106022403	-1	0
ENSG00000170915	PAQR8	progestin and adipoQ receptor family member VIII [Source:HGNC Symbol;Acc:HGNC:15708]	6	p12.2	52361421	52407777	1	0
ENSG00000170961	HAS2	hyaluronan synthase 2 [Source:HGNC Symbol;Acc:HGNC:4819]	8	q24.13	121612116	121641390	-1	0
ENSG00000170989	S1PR1	sphingosine-1-phosphate receptor 1 [Source:HGNC Symbol;Acc:HGNC:3165]	1	p21.2	101236888	101241518	1	0
ENSG00000171016	PYGO1	pygopus family PHD finger 1 [Source:HGNC Symbol;Acc:HGNC:30256]	15	q21.3	55538890	55588947	-1	0
ENSG00000171100	MTM1	myotubularin 1 [Source:HGNC Symbol;Acc:HGNC:7448]	X	q28	150568619	150673322	1	0
ENSG00000171148	TADA3	transcriptional adaptor 3 [Source:HGNC Symbol;Acc:HGNC:19422]	3	p25.3	9779860	9793011	-1	0
ENSG00000171206	TRIM8	tripartite motif containing 8 [Source:HGNC Symbol;Acc:HGNC:15579]	10	q24.32	102644496	102658407	1	0
ENSG00000171310	CHST11	carbohydrate (chondroitin 4) sulfotransferase 11 [Source:HGNC Symbol;Acc:HGNC:17422]	12	q23.3	104455295	104762014	1	0
ENSG00000171444	MCC	mutated in colorectal cancers [Source:HGNC Symbol;Acc:HGNC:6935]	5	q22.2	113022099	113488830	-1	0
ENSG00000171503	ETFDH	electron-transferring-flavoprotein dehydrogenase [Source:HGNC Symbol;Acc:HGNC:3483]	4	q32.1	158672125	158709623	1	0
ENSG00000171517	LPAR3	lysophosphatidic acid receptor 3 [Source:HGNC Symbol;Acc:HGNC:14298]	1	p22.3	84811602	84893213	-1	0
ENSG00000171574	ZNF584	zinc finger protein 584 [Source:HGNC Symbol;Acc:HGNC:27318]	19	q13.43	58401504	58418327	1	0
ENSG00000171612	SLC25A33	solute carrier family 25 (pyrimidine nucleotide carrier), member 33 [Source:HGNC Symbol;Acc:HGNC:29681]	1	p36.22	9539482	9585179	1	0
ENSG00000171757	LRRC34	leucine rich repeat containing 34 [Source:HGNC Symbol;Acc:HGNC:28408]	3	q26.2	169793428	169812986	-1	0
ENSG00000171766	GATM	glycine amidinotransferase (L-arginine:glycine amidinotransferase) [Source:HGNC Symbol;Acc:HGNC:4175]	15	q21.1	45361124	45402327	-1	0
ENSG00000171791	BCL2	B-cell CLL/lymphoma 2 [Source:HGNC Symbol;Acc:HGNC:990]	18	q21.33	63123346	63320128	-1	0
ENSG00000171885	AQP4	aquaporin 4 [Source:HGNC Symbol;Acc:HGNC:637]	18	q11.2	26852038	26865818	-1	0
ENSG00000171903	CYP4F11	cytochrome P450 family 4 subfamily F member 11 [Source:HGNC Symbol;Acc:HGNC:13265]	19	p13.12	15912367	15934867	-1	0
ENSG00000171940	ZNF217	zinc finger protein 217 [Source:HGNC Symbol;Acc:HGNC:13009]	20	q13.2	53567065	53609907	-1	0
ENSG00000172037	LAMB2	laminin subunit beta 2 [Source:HGNC Symbol;Acc:HGNC:6487]	3	p21.31	49121114	49133118	-1	0
ENSG00000172071	EIF2AK3	eukaryotic translation initiation factor 2 alpha kinase 3 [Source:HGNC Symbol;Acc:HGNC:3255]	2	p11.2	88556741	88627576	-1	0
ENSG00000172164	SNTB1	syntrophin, beta 1 (dystrophin-associated protein A1, 59kDa, basic component 1) [Source:HGNC Symbol;Acc:HGNC:11168]	8	q24.12	120535745	120813273	-1	0
ENSG00000172201	ID4	inhibitor of DNA binding 4, dominant negative helix-loop-helix protein [Source:HGNC Symbol;Acc:HGNC:5363]	6	p22.3	19837386	19840684	1	0
ENSG00000172296	SPTLC3	serine palmitoyltransferase, long chain base subunit 3 [Source:HGNC Symbol;Acc:HGNC:16253]	20	p12.1	13008979	13169103	1	0
ENSG00000172340	SUCLG2	succinate-CoA ligase, GDP-forming, beta subunit [Source:HGNC Symbol;Acc:HGNC:11450]	3	p14.1	67360460	67654614	-1	0
ENSG00000172380	GNG12	guanine nucleotide binding protein (G protein), gamma 12 [Source:HGNC Symbol;Acc:HGNC:19663]	1	p31.3	67701466	67833467	-1	0
ENSG00000172458	IL17D	interleukin 17D [Source:HGNC Symbol;Acc:HGNC:5984]	13	q12.11	20702127	20723098	1	0
ENSG00000172461	FUT9	fucosyltransferase 9 (alpha (1,3) fucosyltransferase) [Source:HGNC Symbol;Acc:HGNC:4020]	6	q16.1	96015984	96215612	1	0
ENSG00000172638	EFEMP2	EGF containing fibulin-like extracellular matrix protein 2 [Source:HGNC Symbol;Acc:HGNC:3219]	11	q13.1	65866441	65873592	-1	0
ENSG00000172728	FUT10	fucosyltransferase 10 (alpha (1,3) fucosyltransferase) [Source:HGNC Symbol;Acc:HGNC:19234]	8	p12	33370824	33473422	-1	0
ENSG00000172936	MYD88	myeloid differentiation primary response 88 [Source:HGNC Symbol;Acc:HGNC:7562]	3	p22.2	38138478	38143022	1	0
ENSG00000172987	HPSE2	heparanase 2 (inactive) [Source:HGNC Symbol;Acc:HGNC:18374]	10	q24.2	98457077	99235862	-1	0
ENSG00000172992	DCAKD	dephospho-CoA kinase domain containing [Source:HGNC Symbol;Acc:HGNC:26238]	17	q21.31	45023340	45061109	-1	0
ENSG00000173041	ZNF680	zinc finger protein 680 [Source:HGNC Symbol;Acc:HGNC:26897]	7	q11.21	64519884	64563106	-1	0
ENSG00000173334	TRIB1	tribbles pseudokinase 1 [Source:HGNC Symbol;Acc:HGNC:16891]	8	q24.13	125430321	125438405	1	0
ENSG00000173376	NDNF	neuron-derived neurotrophic factor [Source:HGNC Symbol;Acc:HGNC:26256]	4	q27	121035613	121073021	-1	0
ENSG00000173402	DAG1	dystroglycan 1 [Source:HGNC Symbol;Acc:HGNC:2666]	3	p21.31	49468703	49535618	1	0
ENSG00000173511	VEGFB	vascular endothelial growth factor B [Source:HGNC Symbol;Acc:HGNC:12681]	11	q13.1	64234538	64238793	1	0
ENSG00000173548	SNX33	sorting nexin 33 [Source:HGNC Symbol;Acc:HGNC:28468]	15	q24.2	75647906	75662301	1	0
ENSG00000173599	PC	pyruvate carboxylase [Source:HGNC Symbol;Acc:HGNC:8636]	11	q13.2	66848233	66958376	-1	0
ENSG00000173905	GOLIM4	golgi integral membrane protein 4 [Source:HGNC Symbol;Acc:HGNC:15448]	3	q26.2	168008677	168095975	-1	0
ENSG00000173926	MARCH3	membrane associated ring-CH-type finger 3 [Source:HGNC Symbol;Acc:HGNC:28728]	5	q23.2	126867714	127030808	-1	0
ENSG00000174099	MSRB3	methionine sulfoxide reductase B3 [Source:HGNC Symbol;Acc:HGNC:27375]	12	q14.3	65278643	65488244	1	0
ENSG00000174231	PRPF8	pre-mRNA processing factor 8 [Source:HGNC Symbol;Acc:HGNC:17340]	17	p13.3	1650629	1684882	-1	0
ENSG00000174483	BBS1	Bardet-Biedl syndrome 1 [Source:HGNC Symbol;Acc:HGNC:966]	11	q13.2	66510606	66533627	1	0
ENSG00000174628	IQCK	IQ motif containing K [Source:HGNC Symbol;Acc:HGNC:28556]	16	p12.3	19716456	19858467	1	0
ENSG00000174776	WDR49	WD repeat domain 49 [Source:HGNC Symbol;Acc:HGNC:26587]	3	q26.1	167478684	167653983	-1	0
ENSG00000175287	PHYHD1	phytanoyl-CoA dioxygenase domain containing 1 [Source:HGNC Symbol;Acc:HGNC:23396]	9	q34.11	128920895	128942041	1	0
ENSG00000175376	EIF1AD	eukaryotic translation initiation factor 1A domain containing [Source:HGNC Symbol;Acc:HGNC:28147]	11	q13.1	65996545	66002176	-1	0
ENSG00000175581	MRPL48	mitochondrial ribosomal protein L48 [Source:HGNC Symbol;Acc:HGNC:16653]	11	q13.4	73787316	73865133	1	0
ENSG00000175606	TMEM70	transmembrane protein 70 [Source:HGNC Symbol;Acc:HGNC:26050]	8	q21.11	73972437	73982783	1	0
ENSG00000175664	TEX26	testis expressed 26 [Source:HGNC Symbol;Acc:HGNC:28622]	13	q12.3	30932703	30975502	1	0
ENSG00000175745	NR2F1	nuclear receptor subfamily 2 group F member 1 [Source:HGNC Symbol;Acc:HGNC:7975]	5	q15	93583337	93594615	1	0
ENSG00000175895	PLEKHF2	pleckstrin homology and FYVE domain containing 2 [Source:HGNC Symbol;Acc:HGNC:20757]	8	q22.1	95133804	95156684	1	0
ENSG00000176105	YES1	YES proto-oncogene 1, Src family tyrosine kinase [Source:HGNC Symbol;Acc:HGNC:12841]	18	p11.32	721588	812546	-1	0
ENSG00000176244	ACBD7	acyl-CoA binding domain containing 7 [Source:HGNC Symbol;Acc:HGNC:17715]	10	p13	15077523	15088776	-1	0
ENSG00000176894	PXMP2	peroxisomal membrane protein 2 [Source:HGNC Symbol;Acc:HGNC:9716]	12	q24.33	132687606	132704991	1	0
ENSG00000176971	FIBIN	fin bud initiation factor homolog (zebrafish) [Source:HGNC Symbol;Acc:HGNC:33747]	11	p14.2	26994184	26996121	1	0
[truncated: 14,076 more rows]

## Sheet: GO biological process
	WGCNA consensus	M1	478	genes
	term	nGenes	R	rawPval	adjPval
[truncated: 1,374 more rows]
