# Supplementary material for: Rare and common epilepsies converge on a shared gene regulatory network providing opportunities for novel antiepileptic drug discovery
Source: Genome Biol. 2016 Dec 13;17:245. doi: 10.1186/s13059-016-1097-7 (PMC5154105; doi:10.1186/s13059-016-1097-7)
Supplement: Additional file 2: — Expression datasets used in this study. (XLSX 35 kb) [file 13059_2016_1097_MOESM2_ESM.xlsx]

## Sheet: Sheet1
	species	expression data	dataset	reference	phenotype	brain region	number of samples	number of genes	overlapping genes in the UKBEC dataset	% genes in UKBEC dataset	% of UKBEC genes in this dataset
	m.musculus	RNAseq	pilocarpine	submitted	pilocarpine	hippocampus	100	15222	12655	83.1363	83.2621			15199
			controls	PMID: 26691832	controls		100
	h.sapiens	microarray	EMTAB_3123	PMID: 25941323	TLE	hippocampus	24	16171	12102	74.8377	79.6237
		Agilent			controls		23	16171
		microarray	GSE63808	PMID: 25615886	TLE	hippocampus	142	9788	7567	77.3089	49.7862
		microarray	GSE45642	PMID: 23671070	controls	hippocampus	63	13181	10281	77.9986	67.6426
		RNAseq	GTEX	PMID: 23715323, PMID: 25954002	controls	Cerebellum	125	18448	14494	78.5668	95.3615
						Caudate (basal ganglia)	117
						Cortex	114
						Nucleus accumbens (basal ganglia)	113
						Frontal Cortex (BA9)	108
						Cerebellar Hemisphere	105
						Putamen (basal ganglia)	97
						Hypothalamus	96
						Hippocampus	94
						Anterior cingulate cortex (BA24)	84
						Amygdala	72
						Spinal cord (cervical c-1)	71
						Substantia nigra	63

## Sheet: SuppTable2
Supplementary Table 2: Expression datasets used in this study.
	Species	Experiment type	Dataset	Phenotype	Brain region	Number of samples	Number of genes	% of UKBEC dataset genes	for preservation analysis	for GSEA analysis	Reference
	h.sapiens	microarray	GSE25219	fetal controls	Amygdala	29	8704	54.5628	✓		PMID: 22031440
					Cerebral cortex	26			✓
					Hippocampus	34			✓
					Thalamus (mediodorsal)	30			✓
					Striatum	34			✓
					Neocortex	369			✓
				post-natal controls	Amygdala	35			✓
					Cerebral cortex	36			✓
					Hippocampus	35			✓
					Thalamus (mediodorsal)	34			✓
					Striatum	33			✓
					Neocortex	429			✓
		RNAseq	GTEX	controls	Anterior cingulate cortex BA24	72	24395	86.4004	✓		PMID: 23715323 PMID: 25954002
					Caudate basal ganglia	100	25559	87.736	✓
					Cerebellar Hemisphere	89	24961	84.9924	✓
					Cerebellum	103	25679	86.3478	✓
					Cortex	96	25268	87.6834	✓
					Frontal Cortex BA9	92	25022	87.0255	✓
					Hippocampus	81	24786	87.7229	✓
					Hypothalamus	81	25597	88.5387	✓
					Nucleus accumbens basal ganglia	93	25489	87.7031	✓
					Putamen basal ganglia	82	24247	86.3873	✓
					Whole Blood	338	23973	82.9726	✓
					Cells EBV-transformed lymphocytes	114	22754	77.6564	✓
					Cells Transformed fibroblasts	272	23789	81.3606	✓
					Skin Not Sun Exposed Suprapubic	196	26913	89.4006	✓
					Nerve Tibial	256	27807	89.0256	✓
					Muscle Skeletal	361	23948	84.045	✓
		microarray	EMTAB_3123	TLE	Hippocampus	24	16171	74.8		✓	PMID: 25941323
				controls		23			✓	✓
			GSE45642	controls		63	13181	77.9986	✓		PMID: 23671070
	m.musculus	RNAseq	UCB pilocarpine	pilocarpine model	Hippocampus	100	15222	83.1363		✓	PMID: 25615886
			UCB controls	controls		100			✓	✓
			Scn1a ki	Dravet model		4	14447	79.9		✓
			controls	controls		4				✓
