# Supplementary material for: Rare and common epilepsies converge on a shared gene regulatory network providing opportunities for novel antiepileptic drug discovery
Source: Genome Biol. 2016 Dec 13;17:245. doi: 10.1186/s13059-016-1097-7 (PMC5154105; doi:10.1186/s13059-016-1097-7)
Supplement: Additional file 4: — Enrichment of non-synonymous DNM from patients with neurodevelopmental disease. (XLSX 107 kb) [file 13059_2016_1097_MOESM4_ESM.xlsx]

## Sheet: All_FET.txt
Supplementary Table 3. Enrichment of nsDNM from patients with neurodevelopmental disease. For each co-expression module obtained from consensus WGCNA and DiffCoEx, the enrichment was tested adopting a Fisher Exact test (see Methods). P value, OR 95% CI and the contingency table are reported for each module and all genes expressed in the UKBEC samples (background).
Co-expression analysis method	Module	Module size	Phenotype	Fisher Exact Test					Contingency table					Gene names of DNMs in module and in patients
				P value	Odds Ratio	Confidence intervalle (95%)			Number of DNMs in patients inside the module	Number of DNMs in controls inside the module	Number of DNMs in patients outside of the module	Number of DNMs in controls outside of the module
consensus	M1	478	ASD	0.286016	0.773682	0.489095	1.24779		61	30	3033	1154		MTMR6, RAB11FIP2, KLHL28, SACS, FLRT3, IREB2, ZNF681, UQCRC2, PSMD8, SEC23A, NF1, ATAD1, ANO5, DDX50, RALGAPA1, RAN, PCYOX1, NDRG3, GDE1, TRIM37, BIRC3, MTMR2, MAGEC1, SCYL2, EIF3J, TBK1, RNMT, VPS35, DMXL2, KCTD19, PAPOLA, DIS3, GSKIP, STAU2, CCDC53, AP1S2, SBNO1, ZSWIM2, CD163L1, KIF21A, USP9X, HSPA13, UBE3A, USP7, VCPIP1, NDUFA12, SNAPC3, TDP1, PTPRM, BTRC, PDE1B, RNF6, CMAS, CCPG1, MAP2K1
consensus	M2	664	ASD	0.708741	0.932149	0.643193	1.37133		105	43	2989	1141		HADHB, WWOX, RYR3, PRKD2, ABI3BP, PAEP, ABCA1, GADD45B, CGNL1, UBXN2A, NTN1, INCA1, PTPRZ1, ACACB, PTPN13, ALDH1L1, HSPB2, AASS, MASP1, SVIL, IFITM1, RFX4, KANK1, RFX2, BAZ1A, SEMA5A, NSUN7, DDR2, ANTXR1, DPYSL3, LCA5, LAMA1, EGFR, MYBPC1, BST2, SLC4A11, MPO, SDC3, C4orf19, AGPAT5, ECM2, LAMB2, MAPK4, LRP5, DPY19L3, TEAD1, ADD3, DBX2, SCARA3, CDH5, COLEC12, SLC4A4, RP2, AGT, MROH7, NOTCH1, KATNAL…
consensus	M3	625	ASD	0.347941	1.17901	0.852547	1.65246		162	53	2932	1131		FAM161B, MEIS3, GTF3C1, EXTL1, FAM190A, VPS39, MAP3K10, DEAF1, LMTK2, EFR3B, PIK3R2, NCOA1, UBR4, CEP170B, TRAF7, ARHGEF4, AFAP1, DCAF11, KDM1A, MPHOSPH8, COG1, CHD3, SNRK, DAGLB, PTGES3L-AARSD1, SLITRK5, KCNH3, ULK1, BAI1, TRAK1, ST7, IQCE, ARHGEF11, CACNA1I, BAP1, TBC1D22B, PTPRG, ADCY5, SMAP2, FBXL16, MYRIP, RTN4RL1, UNC5D, FBLN5, ARFGAP2, GRIK5, ZNF238, STK36, MKL1, UBXN6, RGS12, GLOD4, GRIK1…
consensus	M4	296	ASD	0.0343577	1.73189	1.03834	3.03124		85	19	3009	1165		TAF6, ZDHHC7, BRSK2, ST3GAL3, MAPK8IP3, ALDH5A1, MGAT4B, APC2, ZNF777, SH2D3C, SIN3B, ZYX, DUS1L, STUB1, SGSM3, KBTBD4, SPEG, TATDN2, LONP1, CUL7, MAMLD1, ABL2, VPS4A, NACC1, EEF2, MINK1, HEY1, GAK, HIRA, ADAP1, SLC35E1, RERE, ABCB6, PHF15, PTMS, DENR, AHDC1, NISCH, GSE1, KIAA0182, NR2F1, CHMP1A, TERF2, RARA, ZMIZ2, ZFYVE20, RAI1, KIAA1967, UBN1, MEGF8, SBF1, SESN2, TULP4, RNF123, AKAP1, PER2, AS…
consensus	M5	194	ASD	0.886335	1.10168	0.6093	2.09337		46	16	3048	1168		SNX5, IFT88, JMJD1C, KLHL17, ATPBD4, TRIP11, MNS1, PDCL, CHD2, XRN2, MIB1, NUCB2, PPFIA1, SUV420H1, STRN3, MPDZ, CPXM1, ACTR6, ZMYND11, SMC3, NT5C2, TLK2, PIWIL4, CPSF2, CHD4, BCCIP, ZNF44, TIPIN, SUGT1, NTN5, TTF1, SETX, PTPN11, SMCHD1, FAM63B, CEP128, CHD9
consensus	M6	160	ASD	0.85185	0.956345	0.441945	2.2384		25	10	3069	1174		ATF2, CERS6, ICA1, DSG2, NTNG1, PLA2G7, PMS1, SCN7A, DNAJC13, CUL3, GUCY1A3, SCG2, DENND2C, GSK3B, RAB2A, TBL1XR1, FAM136A, SRPK2, NCKAP1, GPN1, HSP90AA1, ZBTB41, ORC4
consensus	M7	50	ASD	0.692796	0.637281	0.123766	4.11017		5	3	3089	1181		ZEB2, LIMCH1, PTP4A2, ZNF451, DST
consensus	M8	57	ASD	0.792837	0.918117	0.300264	3.33421		12	5	3082	1179		PTPRF, GLI4, SASH1, SLC6A1, HEPACAM, ITGAV, RNF139, CAT
consensus	M9	143	ASD	0.780928	0.841382	0.268818	3.09558		11	5	3083	1179		UGT1A6, UGT1A6, OXA1L, AP4E1, LEMD3, EIF4G2, LTN1, TMEM62, UBE2N, SLC34A1, LCE1B
consensus	M10	217	ASD	0.771456	1.15017	0.626379	2.23048		45	15	3049	1169		SENP7, ARHGEF16, TPR, TRAK2, TRIP12, SPATA5, GATA4, ZNF644, SFPQ, PPM1B, SF3B1, PHIP, ADAM33, THRAP3, GOLGA4, PHF3, FBLIM1, DHX9, ST7L, MTR, BAZ2B, SMC6, TMF1, CNOT6, DZIP1L, SMARCA5, CHD1, PRPF40A, HNRNPR, NUB1, PITX1, EIF2AK2, CASP8AP2, FAM184B, VPS54, NAA15, MBD4, RAB43, RAB43, FAM116A, WDR55
consensus	M11	186	ASD	0.835407	1.149	0.469	3.20825		21	7	3073	1177		ITGA2B, SLC5A5, DCAF12L1, CATSPERG, GZMM, KRT38, CISH, JSRP1, CALHM3, TMPRSS6, LCN10, URB1, MMP21, IKBIP, CYP27B1, RETN, GPR114, TMPRSS2, TRPM5, ECHDC3
consensus	M12	490	ASD	0.611923	0.87478	0.529589	1.48504		55	24	3039	1160		MS4A6A, ITGA5, ARHGAP30, IFI30, PLD4, ITGB7, IL15RA, ABCC4, P2RX1, HMHA1, NLRP3, CASP1, SH3TC1, ETHE1, C3, HEG1, CYP4F12, APEX2, TLR10, RGS1, GAB3, ALDH3A1, VSIG4, CP, CNGA3, KLHL6, PLVAP, ELSPBP1, IKZF1, CAPN12, FAM81B, PSD4, ITGAL, TREH, COL20A1, AGTRAP, WDFY4, SAMSN1, SLC7A7, MAN2B1, HPGDS, FGD3, PLCG2, PYGL, STAG3, TRIM34, PDLIM1, NLRC4, LILRA1, SLC2A9
consensus	M13	336	ASD	0.447863	0.784061	0.433199	1.46919		37	18	3057	1166		LLGL2, SPTBN5, SLC16A5, KLF17, TUSC1, UBASH3A, KRT82, CPZ, GRM6, COL23A1, CHRNB1, DMRT2, CYP4F3, MARVELD3, SCNN1D, ZFP69, UPF3A, FOXD3, SLC2A10, CCR7, PAOX, ONECUT1, ZNF778, HSD3B1, UVSSA, KIAA1530, CYP17A1, SLC23A1, CCDC28B, GTF2IRD1, CCDC40, APOA5, UCMA, DMBX1, TMEM214, PLEKHA8
consensus	M14	250	ASD	0.536427	1.3115	0.673356	2.75134		41	12	3053	1172		HSPA12A, GDI1, C12orf51, DUSP3, ATG2B, AKIRIN2, PAPD5, SGIP1, ANK3, PITRM1, MTOR, MANSC1, ADPRHL1, NECAB3, NCDN, AP1G1, CSNK2A1, PKM, PPP5C, VPS25, UBE3C, OPRL1, GNL3, ACOT7, SLC20A1, RRP12, CARS, UBE4A, VAMP2, AREL1, SLC29A1, VARS, GNAO1, GORASP2, PPP2R5D
consensus	M15	284	ASD	1	1.00295	0.642083	1.60498		76	29	3018	1155		EGLN2, RRBP1, TRRAP, NBEAL2, PSMB4, IKBKB, DMPK, MDN1, DOT1L, ALS2, RHOT2, ZFYVE26, TNRC6B, TOP3B, ZNF532, ANKHD1, ANKHD1, ZNF318, DNMT3A, ZNF250, FAM120B, MYO1C, GON4L, ZNF76, FLNB, ANKS1A, SMARCAL1, MYO5C, AGO1, L3MBTL1, TSNARE1, RIC3, RBM33, RAD54L2, WDR4, NDST2, SOGA2, RAD51D, SUFU, CCDC84, CPT1B, BCORL1, BMP1, SCRN2, DIS3L2, STAT2, ARHGEF1, DNASE1, BRD1, CAD, NSD1, KDM4B, NAA40, ACAD10, SLX4…
consensus	M16	236	ASD	0.575543	0.833702	0.391652	1.89162		24	11	3070	1173		EMC4, PSMC4, TMEM42, CHMP2A, FBXO18, CREBL2, DYNC1H1, ADAMTS7, SRPR, SDHA, APEX1, DPP3, PTPLAD1, HMBS, PEPD, PAFAH1B2, CHST2
consensus	M17	231	ASD	0.179064	0.615637	0.293106	1.34286		21	13	3073	1171		FOXM1, SP7, B3GNT3, XIRP2, EVC2, MYO7B, MMP3, ITK, TBX4, TCHH, ATP11C, SLC35G6, CACNA1S, CPA4, OR11L1, CLNK, GPR174
consensus	M18	399	ASD	0.913209	0.981752	0.632311	1.55975		77	30	3017	1154		OTOGL, AEBP2, NTRK2, IQUB, ICA1L, GPC5, CACNA1H, EFCAB6, DNAH2, SYNE1, PTPN14, PDGFRB, TPK1, UBXN10, GPR75-ASB3, ASB3, RGS2, SLC16A10, MAPK13, RUNDC3B, GRIA2, N4BP2, APLF, FREM2, SORCS1, DNAH7, ARMC2, TRPC4, RFWD2, PRKD1, LAMC1, BTBD9, DIAPH1, SESN1, MPP6, ITSN1, KCNMA1, LRRC43, RANBP3L, EYA1, SORCS3, MYB, MED12L, C1orf173, GPR98, ZFYVE9, ZNF215, PACRGL, NOL10, CSMD1, WDR26, C3orf15, GLI3, ATP2B4…
consensus	M19	287	ASD	0.537948	0.850919	0.524241	1.41548		58	26	3036	1158		C7orf43, TCP11L1, RALY, AP2S1, STMN4, SYMPK, XYLT2, C12orf34, MVK, TM9SF4, CD320, FICD, CLCN7, HCN2, ACLY, C19orf70, FAM134A, PRPF8, CBX4, RNF167, FLII, LGALS3BP, GGT7, ZSWIM1, GRN, MAPK8IP1, STK19, GPS1, MCAM, TUBG1, ABHD12, C17orf28, OSBP2, VPS18, TRAPPC9, KLC2, KIF1A, SEMA6C, BRF1, CNNM2, FAM214B, PSMD3, ZNF576, MMP15, SCYL1, SMPD1, POLA2, NFASC, SEMA4G, ZNF213, SLC35C2, SLC22A18, TRAPPC10, NO…
consensus	M20	149	ASD	0.536427	1.3115	0.673356	2.75134		41	12	3053	1172		TNRC6A, KIAA1432, C11orf30, C2CD3, OR2F2, DNAJB5, GMPPA, METTL17, CYB5B, DYRK1A, SETD5, UHRF1BP1, TMEM178A, MKS1, CBLL1, SEC24A, RNF25, GAPVD1, CNOT4, TMEM39B, RNF38, POGZ, RHNO1, MLL, DOM3Z, TEFM, KANSL1, HIGD2A, PRRC2C
consensus	M21	97	ASD	1	0.956558	0.27524	4.1866		10	4	3084	1180		EPT1, TPST1, CNST, TUSC2, GFM2, TRIM23, MRPS5, LSG1, JAK1, ATP1B1
consensus	M22	424	ASD	0.733392	0.921956	0.586625	1.48267		70	29	3024	1155		UNC45B, BNC1, OR5B21, PKDREJ, ERN2, TGM3, SLC4A1, DLX4, PIWIL3, KRT75, SCN4A, NRAP, HTATIP2, BCL2L14, CPD, KIRREL2, LAMC3, MAGEA8, TBC1D8B, KRT25, FAM83C, SIGLEC1, PPIP5K2, APCDD1L, RICTOR, CARD10, TRPM1, MICALCL, BRCA2, AOC3, EVPL, SLC5A1, MFRP, MROH5, SLC5A8, WDR87, FAM83G, AMBP, TMPRSS15, FOXP3, MYO15A, CASC5, GOLGA5, ACRBP, SLC39A5, ATP2A1, ANKRD5, DUOX2, EMR1, XPNPEP2, BCHE, SLC12A3, SLC22A1…
consensus	M23	370	ASD	0.239521	0.746077	0.449539	1.26689		49	25	3045	1159		CCT4, CUL1, EPRS, SCN5A, COPA, DYNC1I1, GNPDA2, MSH2, TKTL2, PCDHB4, RTCA, MTMR9, ME1, PXDNL, KRT16, DNAJC27, AGK, G3BP2, LAMB3, DNAJB9, YIPF5, TTLL2, ZNF804A, ANK2, STARD4, CACNA2D1, AFP, LRPPRC, ATP1A1, AKAP4, LRRTM2, RAD51, TAF9, MYH2, FAM91A1, MACC1, DDX20, CYP4Z1, EIF2AK3, DMXL1
consensus	M24	484	ASD	0.112673	1.44801	0.909167	2.38847		90	24	3004	1160		DEPDC7, SLFN5, CNTNAP4, ADSSL1, CTNNA3, PAPL, ACTN4, TRPM6, EPHB2, SLC22A23, MYO9B, EDIL3, PLXNB3, ACKR2, IGLL1, DCAF4L2, MYO1E, TBC1D2, TTLL5, LRP2, PDIA2, TBCB, JUP, INPP5B, CXXC5, TUBA1A, ENPP2, SEMA6A, MTUS1, CD22, TFEB, GDF5, PSEN1, PHF19, CCNB3, SOX10, CCDC87, ABCA2, NCAPD2, CPPED1, DPYSL2, KRTAP10-5, CNP, AGAP1, CLCA4, DOCK5, MAP7, DSCAML1, SEMA4C, PLA2G16, SLC12A9, ATP10B, NID2, SEC14L5, …
consensus	M25	221	ASD	0.0289823	0.593429	0.365504	0.976936		47	30	3047	1154		PIAS4, GPSM1, INCENP, TSC2, TEX2, MYBBP1A, STARD10, RIC8A, NLGN2, LZTR1, SNAP29, ACP2, MEF2D, TMEM8A, MED25, CPT1C, PRDM4, KMT2D, AMBRA1, INTS1, KIAA0430, CSNK1E, ZC3H3, CES2, NCOR2, ASPSCR1, KDM2A, HDLBP, KDM2B, IRF2BPL, PPRC1, HPS6, CIC, ZNF574, TUT1, MCM4, ZNF219, ZNF335, MARK2, MAST2, CREBBP
consensus	M26	117	ASD	0.396439	0.737435	0.381048	1.48565		29	15	3065	1169		ARHGAP32, ETS1, TBR1, CAMK2A, CCDC14, STXBP5, PAPSS2, BRAF, PKNOX2, PLXDC1, PCDH7, LRFN5, CACNA1D, DLGAP2, KIF5A, SETBP1, SPRED2, ATP8B1, DSCAM, ATP2B2, SPARCL1, GLCCI1
consensus	M27	300	ASD	0.403419	0.79896	0.46271	1.42114		44	21	3050	1163		EIF3G, RABL6, TFIP11, KIFC3, MARK3, FTSJ3, GOLGA3, LRPAP1, SLC16A9, EIF3B, LETM1, CHSY1, PTPRB, NMD3, DDX23, MAD1L1, DOHH, ZNF77, FGGY, NAPRT1, SIX2, DHX37, RGN, PRPF6, TYRO3, C21orf2, RRP8, FAM59A, PPP6R2, MTERFD2, PDCD11, RUFY1, GIGYF2, KLHDC10, ZNF445, CNPY2, UTP6, ZBTB48, UPF1, SLC25A43, CARKD, CCDC57
consensus	M28	126	ASD	0.419863	1.59923	0.638286	4.77903		25	6	3069	1178		SSRP1, AK1, PKN1, MXD4, ZNF462, NUDT16, PUF60, PLAT, SCRIB, EHD2, ASB1, SH3PXD2A, COBL, MYH9, NINL, LRP1, HLA-E, DOCK1, HNRNPF, GNB2, DYNC1LI2, TFAP4
consensus	M29	110	ASD	0.136725	0.598573	0.291733	1.26958		22	14	3072	1170		MSH3, EBAG9, JAKMIP1, ANO3, GLMN, MYNN, FBXO11, ASH1L, KCNH7, TBCK, ACE, HACE1, TRAPPC11, SNTG1, SNX13, GPBP1, RANBP2, LNX1
consensus	M30	320	ASD	0.399587	0.816472	0.510265	1.33545		60	28	3034	1156		SYT1, AP3B2, ATP6V1A, AGGF1, EEF1A2, OXR1, CHML, APBA1, GALNT9, PBX4, SNAP91, KIAA0232, KIF3C, PFKM, ZNF804B, CAP2, ADAM22, ATP1A3, SCN1A, KCNC1, GPLD1, SV2B, GABRG2, GABRA1, GPRASP1, TTC39A, MYO5A, GNB5, CCNB1, CDC7, STXBP1, YWHAG, GABRB3, ZNF233, LIMK1, DPP6, VAV3, AHNAK2, GABRB2, ZDHHC22, SV2A, CACNA1C, DENND5B, CIT, WBSCR17, NIPAL2, KCNQ3, ARHGAP44, PANK2, SOGA3, CCDC68, MDGA2, RUSC1
consensus	M31	748	ASD	0.664418	0.931028	0.659546	1.33088		122	50	2972	1134		ZNF862, ZNF397, ZNF397, NUMB, PPP2R1B, NLGN3, MDC1, KIAA0195, RPAP1, PDK2, SNX19, PFAS, ZXDC, GNPTG, DCAF5, KDM6B, ZNF598, FASN, EP300, INSR, CASP2, GTF3C2, ZNF839, TLE4, NUMA1, CDC34, KAT2A, SSH1, NUP214, ANKRD13B, ABL1, TTLL3, ARHGAP21, BRPF1, ARHGEF2, FBXL6, CAPN10, RNPEPL1, RFWD3, N4BP1, USP21, AKT2, CDK19, CCDC22, SLC4A5, VEZF1, CTCF, MAP2K3, CRTC3, SMAD4, DENND5A, PC, TCF3, CECR1, WDR81, SO…
consensus	M32	74	ASD	1	0.994938	0.331981	3.57242		13	5	3081	1179		ZNF546, ZNF555, PRKDC, PRPF39, SRSF6, GEMIN2, DLG2, ZNF460, C10orf137, ZNF493
consensus	M33	134	ASD	0.876273	0.943265	0.503112	1.85732		37	15	3057	1169		MED13L, RYR1, CD151, TET1, TBC1D2B, NAV2, SIN3A, NFIB, CECR2, NFIA, FAT1, CCDC120, SPEN, OBSL1, NOTCH3, TLE3, CBL, EIF4G1, LCAT, BRD3, SPG11, RNF214, HNRNPUL1, TENC1, RNF213
consensus	M34	496	ASD	0.748419	1.09785	0.707178	1.7482		83	29	3011	1155		MMRN1, PGRMC1, ASB15, PKHD1L1, ADAM18, UEVLD, SFTPB, RTP2, USH2A, FAM177B, OR6V1, CLASP2, BLK, ASZ1, EPHA1, IQGAP3, PTBP2, SLC17A1, NEK2, ZAP70, VIL1, PADI3, CLCNKB, APOB, LAMB4, FCRL6, AFM, SLC6A3, TERT, ILF2, CD207, MLPH, CD1A, CRYBA2, COL7A1, ABCA13, TTF2, LY6G6F, TNFRSF8, CLCA2, AADAC, SLC26A7, PTPN7, CR1, C4BPB, MUC17, ABCA12, ZAN, CPA1, SEMA3F, CHRND, CSTA, TDRD10, VNN1, CA3, GCM2, MUC4, GU…
consensus	M1	478	combined	0.36757	0.820272	0.532973	1.29401		87	30	4080	1154		MTMR6, STK24, CBX5, RAB11FIP2, CHRNA1, KLHL28, SACS, FLRT3, IREB2, ZNF681, UQCRC2, PSMD8, LIN7A, SEC23A, LSM3, NF1, ATAD1, ANO5, DDX50, RALGAPA1, CDKL5, RAN, PCYOX1, DDX10, DGKH, NDRG3, GDE1, TRIM37, BIRC3, MTMR2, MAGEC1, SCYL2, EIF3J, TBK1, RNMT, ACSL4, VPS35, DMXL2, KCTD19, PAPOLA, DIS3, GSKIP, STAU2, CCDC53, AP1S2, SBNO1, ZSWIM2, UHRF1BP1L, ARHGEF38, CD163L1, KIF21A, DPM1, USP9X, ARFGEF1, HSPA…
consensus	M2	664	combined	0.520334	0.888449	0.621728	1.29154		135	43	4032	1141		HADHB, CTSL1, WWOX, RYR3, ITGB4, PRKD2, ABI3BP, FADS2, PAEP, ABCA1, GADD45B, CGNL1, UBXN2A, NTN1, INCA1, GLIPR1L2, PTPRZ1, ACACB, PTPN13, ALDH1L1, HSPB2, AASS, ZNF480, MASP1, SVIL, IFITM1, RFX4, TGM2, HAUS6, TBC1D14, KANK1, RFX2, BAZ1A, SEMA5A, MAP3K8, NSUN7, DDR2, ANTXR1, DPYSL3, GLI2, LCA5, LAMA1, CSPG4, EGFR, MYBPC1, SLMO2, BST2, SLC4A11, MPO, SDC3, C4orf19, AGPAT5, FAM189A2, ECM2, LAMB2, MAPK…
consensus	M3	625	combined	0.32892	1.17799	0.862025	1.63402		218	53	3949	1131		FAM161B, MEIS3, GTF3C1, EXTL1, FAM190A, GIT1, VPS39, MAP3K10, DEAF1, LMTK2, EFR3B, PIK3R2, NCOA1, UBR4, CEP170B, TRAF7, ARHGEF4, AFAP1, DCAF11, ITGA3, KDM1A, MPHOSPH8, COG1, CHD3, SNRK, DAGLB, PTGES3L-AARSD1, ACTN1, KCNQ2, SLITRK5, KCNH3, ULK1, BAI1, VIPR1, TRAK1, ST7, FBXL18, IQCE, ARHGEF11, TCF20, CACNA1I, BAP1, SLC27A2, TBC1D22B, PTPRG, ADCY5, SMAP2, CSMD2, FBXL16, MYRIP, NEDD4L, SSBP3, RTN4RL…
consensus	M4	296	combined	0.0640185	1.61579	0.980762	2.8008		107	19	4060	1165		TAF6, ZDHHC7, BRSK2, ST3GAL3, MAPK8IP3, ALDH5A1, MGAT4B, APC2, ZNF777, SH2D3C, SIN3B, ZYX, DUS1L, STUB1, SGSM3, KBTBD4, NR1H2, SPEG, TATDN2, LONP1, CUL7, MAMLD1, RANGAP1, ABL2, VPS4A, NACC1, EEF2, MINK1, HEY1, GAK, HIRA, ADAP1, SLC35E1, HUWE1, RERE, ABCB6, PHF15, PTMS, DENR, AHDC1, NISCH, GSE1, KIAA0182, NR2F1, MARK4, CHMP1A, TERF2, RARA, ZMIZ2, ZFYVE20, RAI1, KIAA1967, DAB2IP, EIF4ENIF1, UBN1, M…
consensus	M5	194	combined	0.686717	1.15672	0.658594	2.1505		65	16	4102	1168		HIPK3, SNX5, IFT88, JMJD1C, KLHL17, THOC2, P2RY2, ATPBD4, TRIP11, MNS1, PDCL, CHD2, XRN2, MIB1, NUCB2, PPFIA1, SUV420H1, STRN3, MPDZ, CPXM1, ACTR6, ZMYND11, SMC3, NT5C2, HTATSF1, TLK2, PIWIL4, ANKRD12, CPSF2, TPM2, CHD4, AASDH, BCCIP, ZNF44, TIPIN, SNX31, SUGT1, NTN5, TTF1, SETX, PTPN11, SMCHD1, FAM63B, LUC7L3, CEP128, CHD9
consensus	M6	160	combined	0.432934	0.765693	0.357917	1.77819		27	10	4140	1174		ATF2, CERS6, ICA1, DSG2, NTNG1, PLA2G7, PMS1, SCN7A, DNAJC13, CUL3, GUCY1A3, SCG2, DENND2C, GSK3B, RAB2A, TBL1XR1, FAM136A, SLC26A8, SRPK2, NCKAP1, GPN1, HSP90AA1, ZBTB41, ORC4
consensus	M7	50	combined	0.468813	0.662477	0.150952	3.97628		7	3	4160	1181		MCM7, ZEB2, MAP4K4, LIMCH1, PTP4A2, ZNF451, DST
consensus	M8	57	combined	0.795353	0.908893	0.317324	3.17899		16	5	4151	1179		PTPRF, GLI4, GLUL, RAB5C, SASH1, SLC6A1, HEPACAM, ITGAV, PAQR8, RNF139, CAT
consensus	M9	143	combined	1	1.08006	0.389024	3.70922		19	5	4148	1179		RB1, UGT1A6, OXA1L, AP4E1, OR10S1, LEMD3, EIF4G2, LTN1, TMEM62, NR0B2, EMR3, CD163, RALGAPB, HPS3, YWHAZ, UBE2N, SLC34A1, LCE1B
consensus	M10	217	combined	0.678548	1.17703	0.658738	2.23636		62	15	4105	1169		SENP7, ARHGEF16, TPR, HNRNPU, TRAK2, TRIP12, SPATA5, GATA4, ZNF644, CDKAL1, SFPQ, PPM1B, NIPBL, SF3B1, PHIP, ADAM33, LARP7, THRAP3, GOLGA4, PHF3, FBLIM1, DHX9, ST7L, MTR, RTP1, BAZ2B, SMC6, TMF1, ZC3H6, CNOT6, ETF1, DZIP1L, DLG1, ALS2CL, STAG1, SMARCA5, CHD1, PRPF40A, HNRNPR, NUB1, PITX1, EIF2AK2, CASP8AP2, FAM184B, VPS54, NAA15, NEK1, MBD4, RAB43, FAM116A, WDR55
consensus	M11	186	combined	0.841307	1.17835	0.503472	3.19508		29	7	4138	1177		MAMDC4, ITGA2B, SLC5A5, DCAF12L1, CATSPERG, GZMM, KRT38, CISH, HAUS8, JSRP1, C17orf53, CALHM3, TMPRSS6, CCT8L2, LCN10, CCDC137, MYLPF, URB1, MMP21, IKBIP, CYP27B1, RETN, PLA2G12B, GPR114, TMPRSS2, TRPM5, ECHDC3
consensus	M12	490	combined	0.906738	0.982291	0.613999	1.62609		83	24	4084	1160		MS4A6A, FCGR3B, ITGA5, GPR84, ARHGAP30, MYOF, IFI30, LIMD1, PLD4, ITGB7, IL15RA, HCK, ABCC4, TLR5, ALOX15, CSF3R, ADCY7, P2RX1, HMHA1, NLRP3, CASP1, SH3TC1, ETHE1, C3, HEG1, CYP4F12, APEX2, TLR10, RGS1, GAB3, ALDH3A1, VSIG4, CP, CNGA3, KLHL6, FCGR2B, SPOCD1, PLVAP, TLR7, KIF6, ELSPBP1, ITGAM, IKZF1, PTAFR, CAPN12, CD14, FAM81B, PSD4, BSND, ITGAL, TLR3, TREH, COL20A1, AGTRAP, PYCARD, WDFY4, DPEP2,…
consensus	M13	336	combined	0.292293	0.739015	0.419276	1.3575		47	18	4120	1166		LLGL2, SPTBN5, SLC16A5, KLF17, TUSC1, UBASH3A, KRT82, CPZ, GRM6, COL23A1, CHRNB1, DMRT2, CYP4F3, MARVELD3, SCNN1D, ZFP69, MPG, UPF3A, FOXD3, CBX8, SLC2A10, CCR7, PAOX, ONECUT1, ZNF778, HSD3B1, UVSSA, KIAA1530, CYP17A1, SLC23A1, CCDC28B, MYH6, GTF2IRD1, CCDC40, APOA5, MYOM3, UCMA, COL6A2, DMBX1, TMEM214, MYH7B, PLEKHA8, TAF1
consensus	M14	250	combined	0.259588	1.47499	0.783864	3.01784		62	12	4105	1172		EFTUD2, HSPA12A, GDI1, AP2A2, SEC31A, C12orf51, DUSP3, ATG2B, AKIRIN2, PAPD5, SGIP1, ANK3, PITRM1, KLHL11, ZDHHC5, C17orf49, CHAMP1, ARFGEF2, MTOR, MANSC1, ADPRHL1, NECAB3, NCDN, AP1G1, CSNK2A1, PKM, PPP5C, VPS25, UBE3C, OPRL1, GNL3, ACOT7, SLC20A1, SLC19A2, RRP12, CARS, UBE4A, NALCN, RNF41, VAMP2, AREL1, SLC29A1, VARS, GNAO1, GORASP2, WARS, PPP2R5D, YARS
consensus	M15	284	combined	0.914152	0.969259	0.631459	1.52926		99	29	4068	1155		EGLN2, DNMT1, RRBP1, TRRAP, NBEAL2, PSMB4, IKBKB, MYO18A, DMPK, MDN1, EEF2K, DOT1L, ALS2, ARAP1, RHOT2, GPR124, ZFYVE26, TNRC6B, TOP3B, ZNF532, ANKHD1, ZNF318, DNMT3A, ZNF250, FAM120B, KMT2B, MYO1C, GON4L, ZNF76, FLNB, ANKS1A, SMARCAL1, MYO5C, AGO1, EIF2C1, L3MBTL1, TSNARE1, RIC3, RBM33, RAD54L2, WDR4, NDST2, SOGA2, RAD51D, SUFU, CCDC84, CPT1B, BCORL1, BMP1, SCRN2, DIS3L2, SYNE2, OSBPL7, STAT2, A…
consensus	M16	236	combined	0.862171	0.955342	0.47536	2.08305		37	11	4130	1173		EMC4, PSMC4, PNMAL1, RNF220, C9orf114, TMEM42, CHMP2A, FBXO18, CREBL2, DYNC1H1, ADAMTS7, AKTIP, SRPR, SDHA, APEX1, FOXRED1, HSPA8, INPP5A, KIAA1244, DPP3, PTPLAD1, HMBS, CRTAC1, CNDP2, PEPD, PAFAH1B2, CHST2, RPUSD3
consensus	M17	231	combined	0.183522	0.609427	0.304317	1.28588		28	13	4139	1171		FOXM1, SP7, B3GNT3, XIRP2, EVC2, CEP55, MYO7B, MMP3, KRT20, ITK, TBX4, TCHH, ATP11C, DIAPH3, SLC35G6, CACNA1S, CPA4, MEOX2, OR11L1, CLNK, GPR174
consensus	M18	399	combined	1	1.00405	0.660053	1.56895		106	30	4061	1154		OTOGL, AEBP2, IFT81, TUSC3, ALK, GLB1L3, NTRK2, IQUB, ICA1L, GPC5, CACNA1H, EFCAB6, GABRB1, DNAH2, SYNE1, CCDC30, PTPN14, PDGFRB, TPK1, UBXN10, GPR75-ASB3, ASB3, RGS2, GTF2B, SLC16A10, MAPK13, RUNDC3B, GRIA2, N4BP2, APLF, FREM2, WDR19, SORCS1, DNAH7, ARMC2, BZRAP1, TSNAXIP1, ADAMTS3, TRPC4, RFWD2, PRKD1, SNTA1, LAMC1, BTBD9, SDCBP2, DIAPH1, SESN1, MPP6, ITSN1, KCNMA1, LRRC43, MAN1A2, RANBP3L, EYA…
consensus	M19	287	combined	0.639467	0.894043	0.565908	1.45564		82	26	4085	1158		DHDDS, C7orf43, TCP11L1, RALY, AP2S1, STMN4, SYMPK, XYLT2, C12orf34, MVK, TM9SF4, CD320, FICD, SMG9, CLCN7, HCN2, CASP9, ACLY, C19orf70, FAM134A, PRPF8, CBX4, NAA10, RNF167, FLII, LGALS3BP, EDEM2, RUVBL2, GGT7, SHARPIN, TFG, ZSWIM1, AHCY, GRN, MAPK8IP1, STK19, NANS, GPS1, MCAM, TUBG1, ABHD12, SYVN1, C17orf28, OSBP2, VPS18, TRAPPC9, KLC2, KIF1A, SEMA6C, EVI5L, SLC35A2, EPHB3, FARSA, BRF1, CNNM2, F…
consensus	M20	149	combined	0.384552	1.37851	0.729187	2.83016		58	12	4109	1172		QSER1, TNRC6A, SSH2, RBL2, KIAA1432, C11orf30, C2CD3, OR2F2, DNAJB5, GMPPA, METTL17, CYB5B, DYRK1A, SETD5, PHF21A, UHRF1BP1, TMEM178A, MKS1, CBLL1, SEC24A, RNF25, GAPVD1, CNOT4, TMEM39B, RNF38, POGZ, RHNO1, MLL, DOM3Z, TEFM, HIF1A, KANSL1, HIGD2A, PRRC2C, TCF4, ALG13
consensus	M21	97	combined	0.777591	0.92321	0.284525	3.89422		13	4	4154	1180		EPT1, TPST1, HTR7, CNST, TUSC2, GFM2, PSMC2, PSMD2, TRIM23, MRPS5, LSG1, JAK1, ATP1B1
consensus	M22	424	combined	0.430601	0.849267	0.549001	1.34853		87	29	4080	1155		UNC45B, BNC1, OR5B21, PKDREJ, ERN2, TGM3, SLC4A1, PPP1R14D, DLX4, PIWIL3, KRT75, SCN4A, NRAP, HTATIP2, BCL2L14, CPD, MMP27, KIRREL2, FAM186B, LAMC3, MAGEA8, TBC1D8B, TDRD1, KRT25, FAM83C, SIGLEC1, PPIP5K2, APCDD1L, RICTOR, CARD10, TRPM1, KCNH6, COL15A1, MICALCL, BRCA2, AOC3, EVPL, SLC5A1, MFRP, MROH5, SLC5A8, WDR87, FAM83G, AMBP, TMPRSS15, FOXP3, MYO15A, CASC5, GOLGA5, HBS1L, ACRBP, SLC39A5, ATP2…
consensus	M23	370	combined	0.196773	0.723187	0.446697	1.20435		64	25	4103	1159		CCT4, CUL1, EPRS, SCN5A, COPA, DYNC1I1, GNPDA2, MSH2, TKTL2, SLC13A1, FBXO28, GTPBP8, HMGCR, PCDHB4, RTCA, MTMR9, ME1, PXDNL, KRT16, SERPINI1, DNAJC27, AGK, G3BP2, NPRL2, LAMB3, DNAJB9, YIPF5, TTLL2, ZNF804A, ANK2, FHDC1, STARD4, C5orf22, CACNA2D1, AFP, LRPPRC, GPR153, PIK3CB, ATP1A1, AKAP4, LRRTM2, RAD51, TAF9, MYH2, FAM91A1, MACC1, DDX20, CYP4Z1, CBR4, EIF2AK3, DMXL1, KMO
consensus	M24	484	combined	0.126213	1.42076	0.905457	2.31579		119	24	4048	1160		DEPDC7, DOCK9, SHKBP1, ZFYVE16, SLFN5, C5orf4, CNTNAP4, ADSSL1, CTNNA3, PAPL, NIPAL3, ACTN4, TRPM6, EPHB2, SLC25A13, SLC22A23, MYO9B, EDIL3, PLXNB3, ACKR2, IGLL1, DCAF4L2, MYO1E, TBC1D2, TCP11L2, TTLL5, ADAMTS18, LRP2, PDIA2, TBCB, JUP, INPP5B, SH3TC2, RIOK3, CXXC5, TUBA1A, ENPP2, SEMA6A, MTUS1, CD22, TFEB, GDF5, PSEN1, KIAA1324L, PHF19, CCNB3, CYTH1, SOX10, CCDC87, ABCA2, NCAPD2, ILVBL, CPPED1, …
consensus	M25	221	combined	0.033126	0.609604	0.387639	0.978464		65	30	4102	1154		PIAS4, GPSM1, INCENP, TSC2, FAM102A, TEX2, MYBBP1A, ZBTB45, STARD10, RIC8A, NLGN2, LZTR1, SNAP29, ACP2, MEF2D, TMEM8A, MED25, CPT1C, PRDM4, KMT2D, AMBRA1, INTS1, NR1D1, DGCR2, KIAA0430, CSNK1E, ZC3H3, GATAD2B, CES2, NCOR2, ASPSCR1, KDM2A, HDLBP, USP10, KDM2B, TNPO2, IRF2BPL, PPRC1, HPS6, CIC, ZNF574, TUT1, MCM4, ZNF219, HIVEP3, ZNF335, MARK2, MAST2, CREBBP
consensus	M26	117	combined	0.638508	0.850803	0.463528	1.64945		45	15	4122	1169		NGEF, PTPRT, ARHGAP32, ETS1, TBR1, CAMK2A, CCDC14, STXBP5, PAPSS2, BRAF, PKNOX2, STAC2, PLXDC1, HIVEP1, PCDH7, LRFN5, CACNA1D, DLGAP2, KIF5A, SETBP1, LUZP1, NEDD9, SPRED2, SLIT2, R3HDM1, ATP8B1, DSCAM, ATP2B2, SPARCL1, LRRC4, GLCCI1, HSF2
consensus	M27	300	combined	0.700846	0.918741	0.553432	1.58531		68	21	4099	1163		EIF3G, RABL6, ZNF426, MBTPS1, DVL1, RRP1B, TFIP11, UBTF, KIFC3, MARK3, FTSJ3, PSPC1, IFT140, GOLGA3, LRPAP1, SLC16A9, EIF3B, SAFB2, LETM1, CHSY1, PTPRB, NMD3, DDX23, MAD1L1, DOHH, SPG7, ZNF77, SLC25A1, FGGY, NAPRT1, ZNF133, SIX2, DHX37, DHX8, RGN, PRPF6, ZNF607, TYRO3, C21orf2, RRP8, FAM59A, PPP6R2, MTERFD2, PDCD11, RUFY1, AKT1, GIGYF2, KLHDC10, FRAT2, ZNF445, CNPY2, UTP6, ZBTB48, UPF1, SLC25A43,…
consensus	M28	126	combined	0.265253	1.71078	0.711621	4.97977		36	6	4131	1178		SDF4, MED29, SSRP1, AK1, PKN1, MXD4, ZNF462, FLNA, RHBDF1, IER2, NUDT16, PUF60, PLAT, SCRIB, EHD2, ASB1, SH3PXD2A, COBL, MYH9, NINL, LRP1, HLA-E, DOCK1, HNRNPF, GNB2, DYNC1LI2, TFAP4
consensus	M29	110	combined	0.209552	0.646803	0.334159	1.31654		32	14	4135	1170		MSH3, PRKCB, EBAG9, JAKMIP1, ANO3, GLMN, CAMK4, MYNN, RXFP1, KCNQ5, FBXO11, ASH1L, DCX, KCNH7, TBCK, ACE, PPP3CA, BCLAF1, HACE1, TRAPPC11, SNTG1, SNX13, GPBP1, RANBP2, LNX1, MIOS
consensus	M30	320	combined	0.477122	1.18217	0.772323	1.86577		116	28	4051	1156		SYT1, AP3B2, SCN8A, ATP6V1A, AGGF1, TUBB2A, SLC25A12, EEF1A2, OXR1, GAS2, RASGRP1, GABBR2, CHML, APBA1, GALNT9, PBX4, SNAP91, KIAA0232, KIF3C, PFKM, GLS, ZNF804B, CAP2, ADAM22, MTRF1, ATP1A3, SCN1A, KCNC1, GPLD1, ODF2L, MAST1, SV2B, GABRG2, GABRA1, GPRASP1, PAQR9, TTC39A, MYO5A, CNTN5, GNB5, CCNB1, DNM1, RTN1, CDC7, STXBP1, SLIT3, YWHAG, GABRB3, ZNF233, MAPK8, LIMK1, DPP6, VAV3, AHNAK2, GABRB2, Z…
consensus	M31	748	combined	0.674303	0.929188	0.668163	1.31145		164	50	4003	1134		ZNF862, ZNF397, NUMB, SAP30BP, PPP2R1B, NLGN3, MDC1, KIAA0195, RPAP1, PDK2, SNX19, COG7, RCL1, PFAS, ZXDC, GNPTG, DCAF5, KDM6B, ZNF598, FASN, EP300, INSR, CASP2, SMAD7, GTF3C2, GPR108, ZNF839, TLE4, NUMA1, SP2, CDC34, KAT2A, C16orf62, DECR2, POMT1, SSH1, PHC2, NUP214, ANKRD13B, ERF, ABL1, TTLL3, ARHGAP21, BRPF1, ARHGEF2, DIP2C, FBXL6, CAPN10, RNPEPL1, RFWD3, CNNM3, N4BP1, USP21, AKT2, CDK19, CCDC…
consensus	M32	74	combined	1	1.08006	0.389024	3.70922		19	5	4148	1179		ZNF546, ZNF555, ZNF540, RECK, PRKDC, PRPF39, SRSF6, GEMIN2, ZNF565, AP3M1, DLG2, ZNF460, CUZD1, C10orf137, ZNF493
consensus	M33	134	combined	0.638508	0.850803	0.463528	1.64945		45	15	4122	1169		MED13L, INO80, SLC9A3R1, CAPN5, RYR1, CD151, TET1, TBC1D2B, NAV2, PML, SCAF4, SIN3A, NFIB, MAML2, CECR2, NFIA, FAT1, CCDC120, SPEN, OBSL1, NOTCH3, TMEM219, TLE3, CBL, EIF4G1, LCAT, BRD3, ZNFX1, SPG11, RNF214, HNRNPUL1, TENC1, RNF213
consensus	M34	496	combined	0.75724	1.08994	0.714475	1.71107		111	29	4056	1155		MMRN1, NME8, PGRMC1, SLAMF1, AOX1, ASB15, PKHD1L1, ADAM18, UEVLD, SFTPB, RTP2, USH2A, FAM177B, CD96, OR6V1, CLASP2, BLK, ASZ1, INSRR, LCT, CYP51A1, EPHA1, IQGAP3, COL4A4, PTBP2, SLC17A1, ZP4, NEK2, ZAP70, VIL1, COL3A1, PADI3, UNC5CL, CLCNKB, APOB, LAMB4, FCRL6, SLC26A9, AFM, SLC6A3, TERT, LEKR1, ILF2, CD207, MLPH, CD1A, CRYBA2, COL7A1, ABCA13, TTF2, LY6G6F, STT3B, TNFRSF8, CLCA2, AADAC, ZNF572, S…
consensus	M1	478	DDD	0.579042	0.837089	0.461169	1.50105		23	30	1057	1154		CBX5, USP14, ATP2A2, BCAT1, HDAC8, FBXO22, NF1, CDKL5, SYNJ1, LDHA, ZNF365, TBRG1, TPRG1, CD101, DHX40, USP9X, ARFGEF1, PPP3CB, KIAA0368, OCRL, ATP2B1, CLTC
consensus	M2	664	DDD	0.184118	0.706361	0.419308	1.17296		28	43	1052	1141		ABCA1, SPARC, ACACB, HEPH, ALDH1L1, NOTCH2, TSPAN12, CNN2, PSAT1, BAZ1A, PSD2, PARP9, IL17RC, CD58, ZNF516, CASP7, ROBO3, ATP1A2, GPR125, ARHGEF26, QPRT, BCAM, TRIP10, NPAS3, SSPN, ARHGAP19, SOX2, ALDH9A1
consensus	M3	625	DDD	0.690553	1.10122	0.730811	1.65937		53	53	1027	1131		KLHL18, DEAF1, IPO9, PRDM10, CHD3, ACTN1, IL12RB2, KCNQ2, B4GALNT4, SLC5A6, MEIS2, TCF20, TSPYL1, LINGO1, NFAT5, ZNF238, KCNH1, TRPC5, MADD, ITPR1, WDR60, ARHGAP35, NCOR1, PODXL2, FOXP1, PLXNA1, FAM20B, PACS1, KCNB1, IQSEC1, TRIO, TRIM9, TMEM205, ACTL6B, AUTS2, CUL9, TACC2
consensus	M4	296	DDD	0.746951	1.15683	0.582506	2.30496		20	19	1060	1165		SH2D3C, SIN3B, AIFM3, ZFYVE28, DYRK1B, HUWE1, UQCRC1, AHDC1, PLEKHA6, KIAA0182, TFE3, RAI1, GFOD2, WNK2, CPSF4, TNPO3, DHX30, GFOD1
consensus	M5	194	DDD	0.496496	1.3071	0.633004	2.73303		19	16	1061	1168		BRWD1, KIF5B, NUP107, SMEK1, CHD2, MPDZ, ZMYND11, SMC3, TLK2, CALML4, CHD4, FAM178A, STAG2, PTPN11, LUC7L3
consensus	M6	160	DDD	0.817319	0.876171	0.299338	2.47593		8	10	1072	1174		DHX36, FGF18, CCDC132, RAB2A, TBL1XR1, ZBTB41, UCHL5
consensus	M7	50	DDD	0.49032	1.83051	0.355187	11.8165		5	3	1075	1181		S1PR4, VRK2, DST, MMP19
consensus	M8	57	DDD	0.0635431	0	0	1.19455		0	5	1080	1179
consensus	M9	143	DDD	0.455864	0.437645	0.0415922	2.67982		2	5	1078	1179		SIRPB1, RTTN
consensus	M10	217	DDD	0.307113	1.47018	0.711357	3.1035		20	15	1060	1169		NCL, SGCE, GLP1R, TSEN2, TRIP12, ZNF644, CEP63, ZNF146, BBX, NIPBL, C6orf130, TOP2B, LARP7, BAZ2B, SPAST, ETF1, STAG1, ENAH
consensus	M11	186	DDD	0.776675	0.782145	0.19514	2.87247		5	7	1075	1177		TMEM105, LYPD2, LOXL4, CHRNA10, TRPM5
consensus	M12	490	DDD	0.192959	0.634899	0.30196	1.28568		14	24	1066	1160		HIST1H4C, LEPREL1, TNFAIP2, RBM47, HEG1, SAMD9, ATM, CEACAM4, ARHGAP25, LRIG3, WDFY4, TSKS, EPX
consensus	M13	336	DDD	0.723208	0.850801	0.389536	1.82064		14	18	1066	1166		HMG20B, ARRDC4, NKX2-1, SCNN1D, SENP5, ZNF642, PAOX, TMEM61, CARD14, CCDC40, H6PD, POU3F3, TAF1
consensus	M14	250	DDD	0.10884	1.84226	0.852976	4.15453		20	12	1060	1172		PLD3, PPP2R1A, CHAMP1, MTOR, MTMR4, CSNK2A1, SCFD2, CPNE4, CAMTA1, GNAO1, TTC9C, PPP2R5D
consensus	M15	284	DDD	0.60081	1.1769	0.681024	2.03923		31	29	1049	1155		CDAN1, DNMT1, TRRAP, NBEAL2, MTA1, ZNF197, SETD4, PKD1, ARAP1, AARS2, DNMT3A, KMT2B, MCF2L, EIF2C1, CCNL2, HIP1R, RBM33, MTMR3, RAD54L2, BCORL1, DIS3L2, SYNE2, TUBGCP6, EHMT1, NSD1, AKR7A3
consensus	M16	236	DDD	1	0.996603	0.377773	2.59658		10	11	1070	1173		PLEKHB2, IGBP1, TMEM42, DYNC1H1, EXOSC5, PLA2G15, PPOX, CLCN4, KIAA1244
consensus	M17	231	DDD	0.271204	0.587777	0.19779	1.59213		7	13	1073	1171		SERPINB12, EVC2, F7, DHDH, EPS8L3, PKD1L1, ATP11C
consensus	M18	399	DDD	0.892769	0.9489	0.535256	1.67215		26	30	1054	1154		BFSP1, SLC30A10, CASC1, SOX5, WDR65, GHR, WWC1, GOLGB1, FREM2, WDR19, DNAH7, PRKD1, BTBD9, PUM2, KBTBD12, MPP6, WDR31, ABCD2, GPR98, ZNF215, COL11A1, DNAH6, ACAP2, INTS10, MN1
consensus	M19	287	DDD	0.446436	0.754984	0.387522	1.44026		18	26	1062	1158		SRRM1, CHRNA4, GLB1, PRPF8, NAA10, GRAMD1A, RUVBL2, SPHK2, MAEA, NDUFV1, UBA1, VAC14, NRXN2, KIF1A, RNF26, PSMD3, UBE4B
consensus	M20	149	DDD	0.0039664	2.69377	1.32498	5.82707		29	12	1051	1172		TNRC6A, SSH2, RBBP6, NONO, SETDB1, ZNF207, SMARCD1, MED13, DYRK1A, SETD5, ARRB2, GLE1, NAMPT, SAP130, GAPVD1, POGZ, MSL2, MLL, FBXO21, KANSL1, TCF4, ALG13
consensus	M21	97	DDD	0.689065	0.547452	0.0494463	3.82862		2	4	1078	1180		RBX1, TTC37
consensus	M22	424	DDD	0.0294824	0.485396	0.230354	0.969551		13	29	1067	1155		DNAI2, SIGLEC9, KLK3, RPGRIP1, VWA2, TDRD1, TMPRSS15, GOLGA5, CEACAM21, OVCH1, ESPL1, ABCC3
consensus	M23	370	DDD	0.274141	0.697254	0.345803	1.36705		16	25	1064	1159		SERAC1, ABCA4, PRPH2, G3BP2, FSHR, CENPF, ANK2, FIGNL1, ATP1A1, SPDEF, RP1, EIF5A2, SGTB, ATP6V1B2, FAM98A, MB21D2
consensus	M24	484	DDD	0.401178	1.28629	0.71391	2.33436		28	24	1052	1160		SLC5A11, CEP85, SHKBP1, RNH1, CNTNAP4, OR10Q1, ACTN4, PPP2R3A, MYO1E, LRP2, D2HGDH, APLP1, SEMA7A, SLC45A3, SGK2, ILVBL, ADC, PIK3C2B, LARP6, ATP10B, SPSB1, FGFR2, OPALIN, MGAT5, DPYSL5, PRUNE2, WNK1
consensus	M25	221	DDD	0.316821	0.72589	0.388167	1.33034		20	30	1060	1154		RPRD2, LZTR1, PRRC2B, MED15, TBC1D17, MEF2D, MECP2, MLL2, ATN1, POR, ZNF362, SPATA2, TUT1, KDELR1, MAST2, CREBBP, EXOC7
consensus	M26	117	DDD	0.59495	1.24622	0.582225	2.69447		17	15	1063	1169		VIP, BCL11A, ARHGAP26, PTPRT, CAMK2A, BRAF, DLGAP1, CACNA1D, ATF7IP2, SETBP1, SRRM4, RHOBTB2, LRRC4
consensus	M27	300	DDD	0.504524	0.7801	0.372005	1.59693		15	21	1065	1163		PRPF31, ALDH1A3, TIMM44, SUPT6H, FBL, ZNF133, SMC1A, RRP8, ANKRD11, PDIA5, NOP2, IGDCC4, CHAF1A, ZNF740, CTSZ
consensus	M28	126	DDD	0.78305	1.28069	0.367257	4.62796		7	6	1073	1178		PGM1, CA5B, FLNA, RHBDF1, DLG5, BCAS1, DYNC1LI2
consensus	M29	110	DDD	0.00465057	0.155148	0.017102	0.677916		2	14	1078	1170		ZMYM4, RABGAP1L
consensus	M30	320	DDD	0.0653076	1.58757	0.947711	2.69295		40	28	1040	1156		ARHGAP20, SCN8A, MAP3K9, SCAND3, EEF1A2, RASGRP1, GABBR2, PAK3, PEG3, HAPLN4, ATP1A3, SCN1A, GABRA3, CNTN5, CLSTN3, DNM1, KIAA1549, ENO2, STXBP1, EHBP1, INPP5J, GABRB3, SNAP25, AAGAB, GABRB2, SV2A, CAMK2B, CIT, SOGA3, FGF12, OPCML, RBMS1
consensus	M31	748	DDD	0.836491	1.05489	0.688244	1.61531		48	50	1032	1134		SNRPA, ZNF341, MED12, PHF12, SEC23IP, TBL3, EP300, GPR108, PURA, NCKAP5L, N4BP1, TLE2, VEZF1, CTCF, SMAD4, TCF3, DNPEP, IMPDH2, YIF1A, TBC1D20, TRAF6, SRCAP, CASKIN2, SF1, SNX22, ATXN2L, SNRNP200, PYCR2, SLC2A1, CTC1, FADS3, ARID1B, ARID1A, PLXND1, BCOR, RPTOR
consensus	M32	74	DDD	0.728389	0.656946	0.101748	3.38572		3	5	1077	1179		OGT, PRKDC, FAM76B
consensus	M33	134	DDD	0.855206	1.09761	0.497392	2.42224		15	15	1065	1169		MED13L, TNKS1BP1, PML, SCAF4, TRIOBP, NOTCH3, ZBTB20, CBL, ZNFX1, ILK
consensus	M34	496	DDD	0.692467	1.13786	0.655028	1.97931		30	29	1050	1155		CDADC1, CD244, GRHL3, SLAMF9, PKHD1L1, OR6Y1, DNAH8, INSRR, TMEM154, COL3A1, KLB, ORC1, FAM47E, MATN1, PROM2, SLC26A9, TERT, SEMA3C, ABCA13, UGT3A1, CYP27C1, ADH4, PTPN7, CAPZA1, PDE11A, GCM1, PKHD1
consensus	M1	478	EE	0.692082	1.1425	0.471898	2.50123		9	30	303	1154		LIN7A, DDX50, CDKL5, UHRF1BP1L, ARFGEF1, AP3S2, CDS2
consensus	M2	664	EE	0.153839	0.520498	0.179363	1.24377		6	43	306	1141		RYR3, ITGB4, MAP3K8, PRKX, WDR1, DHTKD1
consensus	M3	625	EE	0.427454	0.706768	0.316715	1.42506		10	53	302	1131		KCNQ2, CSMD2, NEDD4L, STK36, ACOT4, PLXNA1, ABCB9, KCNB1, TRIO
consensus	M4	296	EE	1	0.998629	0.289077	2.79406		5	19	307	1165		NR1H2, RANGAP1, DBP, AGPAT3
consensus	M5	194	EE	0.0786757	2.16699	0.835411	5.26762		9	16	303	1168		HIPK3, THOC2, CHD2, ANKRD12, CHD4, TTF1, SETX, FAM63B, LUC7L3
consensus	M6	160	EE	0.13392	0	0	1.6896		0	10	312	1174
consensus	M7	50	EE	1	1.2656	0.0240354	15.822		1	3	311	1181		MCM7
consensus	M8	57	EE	0.640717	1.52081	0.144149	9.3434		2	5	310	1179		GLUL, RAB5C
consensus	M9	143	EE	0.640717	1.52081	0.144149	9.3434		2	5	310	1179		OR10S1, RALGAPB
consensus	M10	217	EE	1	0.756768	0.139579	2.69933		3	15	309	1169		RTP1, ALS2CL, PITX1
consensus	M11	186	EE	1	0.540847	0.0119617	4.23498		1	7	311	1177		C17orf53
consensus	M12	490	EE	1	0.94772	0.314027	2.40742		6	24	306	1160		HCK, FCGR2B, ITGAM, PIK3AP1, FERMT3
consensus	M13	336	EE	0.594668	0.62909	0.117976	2.17504		3	18	309	1166		MYH6, MYOM3, TAF1
consensus	M14	250	EE	0.37213	1.5901	0.435502	4.89454		5	12	307	1172		ANK3, KLHL11, MTOR, GNAO1
consensus	M15	284	EE	0.678793	0.781057	0.262742	1.93752		6	29	306	1155		TRRAP, KMT2B, RAD54L2, SYNE2, OSBPL7, CDC25B
consensus	M16	236	EE	1	0.688137	0.0737441	3.17727		2	11	310	1173		PNMAL1, CRTAC1
consensus	M17	231	EE	0.765581	1.16974	0.275888	3.82102		4	13	308	1171		CEP55, MYO7B, DIAPH3, MEOX2
consensus	M18	399	EE	0.0877774	1.80631	0.873353	3.56583		14	30	298	1154		GLB1L3, GABRB1, GTF2B, WDR19, DNAH7, TSNAXIP1, SDCBP2, MAN1A2, ETNK2, SLC1A2, NBAS, MKLN1, COQ3, ATP2B4
consensus	M19	287	EE	0.0695785	1.93555	0.901692	3.96038		13	26	299	1158		DHDDS, SMG9, CASP9, FAM134A, RUVBL2, AHCY, MAPK8IP1, SLC35A2, FARSA, SCYL1, OSBPL5, NFASC
consensus	M20	149	EE	0.756007	1.26818	0.296033	4.22201		4	12	308	1172		OR2F2, PHF21A, ALG13
consensus	M21	97	EE	0.585824	0	0	5.75524		0	4	312	1180
consensus	M22	424	EE	0.52135	0.648833	0.194466	1.7147		5	29	307	1155		MMP27, HBS1L, PRR19, NLRP5, NLRP8
consensus	M23	370	EE	0.027525	0.149172	0.003623	0.918721		1	25	311	1159		C5orf22
consensus	M24	484	EE	0.818058	0.787308	0.232692	2.12826		5	24	307	1160		SLC25A13, RIOK3, KIAA1324L, FLNC, DIP2B
consensus	M25	221	EE	0.405054	0.626675	0.188251	1.65004		5	30	307	1154		FAM102A, NLGN2, CSNK1E, ZC3H3, NCOR2
consensus	M26	117	EE	0.586918	1.26906	0.357969	3.70956		5	15	307	1169		PTPRT, ETS1, NEDD9, HSF2
consensus	M27	300	EE	0.813078	1.08585	0.355403	2.81266		6	21	306	1163		RRP1B, SAFB2, LETM1, SPG7, PPP6R2, FRAT2
consensus	M28	126	EE	1	0.631474	0.0136848	5.23451		1	6	311	1178		FLNA
consensus	M29	110	EE	0.570002	1.36079	0.380589	4.03768		5	14	307	1170		CAMK4, RXFP1, DCX, PPP3CA, BCLAF1
consensus	M30	320	EE	2.11e-10	5.37677	3.13068	9.31898		36	28	276	1156		SCN8A, TUBB2A, GAS2, GABBR2, MTRF1, SCN1A, MAST1, GABRA1, MYO5A, CNTN5, DNM1, RTN1, STXBP1, YWHAG, GABRB3, GRIN1, KCNQ3
consensus	M31	748	EE	0.283608	1.38824	0.75038	2.4647		18	50	294	1134		RCL1, FASN, GPR108, ZNF839, SP2, C16orf62, DECR2, DIP2C, C1QTNF6, RALGPS1, G3BP1, MAML3, ZNF354C, TEP1, MCM3, SLC16A3
consensus	M32	74	EE	0.590196	0	0	4.14479		0	5	312	1179
consensus	M33	134	EE	0.549079	0.502996	0.0555287	2.18093		2	15	310	1169		SCAF4, ZNFX1
consensus	M34	496	EE	0.685788	1.18288	0.487194	2.60074		9	29	303	1155		SLAMF1, COL4A4, UNC5CL, LEKR1, COL7A1, ZNF572, GCM2, CHIA, CLDN19
consensus	M1	478	ID	1	0.949824	0.240017	2.74584		4	30	162	1154		STK24, CHRNA1, DGKH, DNAAF2
consensus	M2	664	ID	0.0347627	0.160932	0.00396015	0.959716		1	43	165	1141		CTSL1
consensus	M3	625	ID	0.0803072	1.81216	0.885074	3.46724		13	53	153	1131		GIT1, DEAF1, KDM1A, VIPR1, TCF20, SLC27A2, ZBTB18, KCNH1, EFHD2, MYT1L, TRIO
consensus	M4	296	ID	0.745594	1.12838	0.211558	3.89576		3	19	163	1165		RAI1, TNK2, RAPGEF1
consensus	M5	194	ID	0.29559	1.8015	0.432915	5.67659		4	16	162	1168		CHD2, MIB1, TLK2, TPM2
consensus	M6	160	ID	0.621375	0	0	3.18791		0	10	166	1174
consensus	M7	50	ID	1	0	0	17.3081		0	3	166	1181
consensus	M8	57	ID	1	0	0	7.81345		0	5	166	1179
consensus	M9	143	ID	0.54561	1.42865	0.030035	12.8805		1	5	165	1179		RB1
consensus	M10	217	ID	0.088349	2.41812	0.67832	7.12108		5	15	161	1169		HNRNPU, PHIP, ETF1, STAG1, NEK1
consensus	M11	186	ID	1	1.01904	0.0224763	8.01314		1	7	165	1177		URB1
consensus	M12	490	ID	1	0.88962	0.169595	2.97894		3	24	163	1160		GPR84, CNGA3, SPOCD1
consensus	M13	336	ID	0.498125	0.392785	0.00936993	2.5206		1	18	165	1166		GTF2IRD1
consensus	M14	250	ID	0.123176	2.40938	0.559685	8.07249		4	12	162	1172		CHAMP1, ARFGEF2, RNF41, PPP2R5D
consensus	M15	284	ID	0.416546	0.485903	0.0556754	1.95141		2	29	164	1155		GPR124, AGO1, EIF2C1, BCORL1
consensus	M16	236	ID	0.668247	1.30016	0.138871	6.03593		2	11	164	1173		RNF220, DYNC1H1
consensus	M17	231	ID	0.38825	0	0	2.34034		0	13	166	1171
consensus	M18	399	ID	0.416604	0.469307	0.053854	1.87925		2	30	164	1154		TUSC3, ALK
consensus	M19	287	ID	0.565885	0.543349	0.0619379	2.20444		2	26	164	1158		NAA10, NANS
consensus	M20	149	ID	0.00520364	4.2927	1.41004	12.0308		7	12	159	1172		RBL2, SETD5, TMEM39B, TCF4, ALG13
consensus	M21	97	ID	1	0	0	10.8449		0	4	166	1180
consensus	M22	424	ID	0.416546	0.485903	0.0556754	1.95141		2	29	164	1155		WDR87, MAT1A
consensus	M23	370	ID	1	0.853366	0.16309	2.84436		3	25	163	1159		FBXO28, GTPBP8, FHDC1
consensus	M24	484	ID	0.39006	1.50051	0.440911	4.08865		5	24	161	1160		DOCK9, ZFYVE16, MYO1E, MTUS1, FXYD2
consensus	M25	221	ID	0.78921	0.708136	0.136767	2.31697		3	30	163	1154		GATAD2B, TNPO2
consensus	M26	117	ID	0.088349	2.41812	0.67832	7.12108		5	15	161	1169		NGEF, TBR1, STXBP5, SETBP1, R3HDM1
consensus	M27	300	ID	1	0.675548	0.0761039	2.80574		2	21	164	1163		UBTF, PDCD11
consensus	M28	126	ID	0.25714	2.3922	0.23427	13.519		2	6	164	1178		MYH9, LRP1
consensus	M29	110	ID	1	0.506692	0.0119105	3.37218		1	14	165	1170		ASH1L
consensus	M30	320	ID	0.185689	1.81661	0.658731	4.3477		7	28	159	1156		SCN8A, EEF1A2, ODF2L, GPRASP1, STXBP1, KCNQ3
consensus	M31	748	ID	0.0804147	0.276752	0.0323115	1.07115		2	50	164	1134		KCNG2, SLC2A1
consensus	M32	74	ID	0.208874	2.87238	0.27144	17.7165		2	5	164	1179		ZNF540, AP3M1
consensus	M33	134	ID	0.239895	0	0	1.98584		0	15	166	1169
consensus	M34	496	ID	0.788801	0.733174	0.141359	2.40662		3	29	163	1155		CYP51A1, SLC26A9, CAPN9
consensus	M1	478	SCZ	0.744691	0.859304	0.40817	1.71312		13	30	582	1154		CBX5, LSM3, DDX10, MAGEC1, ACSL4, SBNO1, ARHGEF38, CD163L1, DPM1, STK38L, PTPRM, UBQLN1, ASAP1
consensus	M2	664	SCZ	0.791737	1.06692	0.607381	1.83057		23	43	572	1141		RYR3, FADS2, GLIPR1L2, ZNF480, TGM2, HAUS6, TBC1D14, GLI2, LAMA1, CSPG4, SLMO2, FAM189A2, CDH5, UACA, ERBB2, SULF2, TTPA, ITM2C, SOS2, AXL, ARSE, ARHGEF10
consensus	M3	625	SCZ	0.294126	1.29308	0.804972	2.05326		34	53	561	1131		GIT1, VPS39, ITGA3, DAGLB, ACTN1, TRAK1, FBXL18, ARHGEF11, CACNA1I, PTPRG, SMAP2, CSMD2, SSBP3, TSPYL2, RGS12, AP3D1, SGSM2, ITPR1, XKR6, CELSR3, PLXNA1, HPCA, CHD5, BAIAP2, TUB, EPB41L1, PCNT, BRSK1, CDIP1, ADCY9, TTC28, CELSR2
consensus	M4	296	SCZ	0.449631	1.3694	0.616955	2.94606		13	19	582	1165		ALDH5A1, SPEG, HUWE1, AHDC1, MARK4, DAB2IP, EIF4ENIF1, FBXO31, DTX1, EMC1, GFOD1, TNFAIP1
consensus	M5	194	SCZ	0.65267	0.743739	0.237067	2.01417		6	16	589	1168		P2RY2, HTATSF1, TLK2, CHD4, AASDH, SNX31
consensus	M6	160	SCZ	0.357322	0.396123	0.0420721	1.86745		2	10	593	1174		CUL3, SLC26A8
consensus	M7	50	SCZ	1	0.66288	0.0126079	8.27604		1	3	594	1181		MAP4K4
consensus	M8	57	SCZ	1	0.795403	0.0755187	4.87569		2	5	593	1179		PTPRF, PAQR8
consensus	M9	143	SCZ	0.316946	1.99753	0.45777	8.71633		5	5	590	1179		NR0B2, EMR3, CD163, HPS3, YWHAZ
consensus	M10	217	SCZ	0.667586	1.19679	0.458904	2.93914		9	15	586	1169		TPR, CDKAL1, NIPBL, LARP7, THRAP3, ZC3H6, DLG1, ALS2CL, STAG1
consensus	M11	186	SCZ	0.379363	1.71233	0.473128	5.97989		6	7	589	1177		MAMDC4, HAUS8, CCT8L2, CCDC137, MYLPF, PLA2G12B
consensus	M12	490	SCZ	0.141975	1.59393	0.818146	3.06394		19	24	576	1160		FCGR3B, MYOF, LIMD1, TLR5, ALOX15, CSF3R, ADCY7, TLR7, KIF6, PTAFR, CD14, BSND, TLR3, PYCARD, DPEP2, TSKS, NLRC5, BLNK
consensus	M13	336	SCZ	0.514213	0.660018	0.213308	1.74731		6	18	589	1166		LLGL2, SPTBN5, MPG, CBX8, COL6A2, MYH7B
consensus	M14	250	SCZ	0.124746	2.0095	0.820135	4.92359		12	12	583	1172		EFTUD2, AP2A2, SEC31A, PITRM1, ZDHHC5, C17orf49, MTOR, SLC19A2, NALCN, GNAO1, WARS, YARS
consensus	M15	284	SCZ	1	0.959721	0.464813	1.89257		14	29	581	1155		DNMT1, TRRAP, MYO18A, EEF2K, DOT1L, ARAP1, ZNF532, RAD54L2, CCDC84, BCORL1, CEP164, NSD1, SLC7A6
consensus	M16	236	SCZ	0.339938	1.63732	0.596086	4.37337		9	11	586	1173		C9orf114, CHMP2A, AKTIP, FOXRED1, HSPA8, INPP5A, KIAA1244, CNDP2, RPUSD3
consensus	M17	231	SCZ	0.289988	0.456642	0.0831459	1.67062		3	13	592	1171		EVC2, KRT20, CACNA1S
consensus	M18	399	SCZ	0.619954	0.791838	0.366396	1.60683		12	30	583	1154		IFT81, SYNE1, CCDC30, RUNDC3B, BZRAP1, ADAMTS3, SNTA1, ITSN1, GLI3, INTS10, SLC22A9
consensus	M19	287	SCZ	0.370611	0.684174	0.280199	1.51875		9	26	586	1158		EDEM2, SHARPIN, TFG, SYVN1, KIF1A, EVI5L, EPHB3, FARSA, TBC1D10B
consensus	M20	149	SCZ	0.802464	0.827786	0.227372	2.53886		5	12	590	1172		QSER1, SSH2, POGZ, HIF1A, PRRC2C
consensus	M21	97	SCZ	0.692737	1.49462	0.218221	8.86542		3	4	592	1180		HTR7, PSMC2, PSMD2
consensus	M22	424	SCZ	0.390864	0.680951	0.293949	1.44957		10	29	585	1155		PPP1R14D, FAM186B, TDRD1, KRT25, FAM83C, TRPM1, KCNH6, COL15A1, DUOXA1, C20orf197
consensus	M23	370	SCZ	0.858671	0.873292	0.38505	1.85513		11	25	584	1159		CUL1, SLC13A1, HMGCR, SERPINI1, NPRL2, GPR153, PIK3CB, TAF9, DDX20, CBR4, KMO
consensus	M24	484	SCZ	0.141975	1.59393	0.818146	3.06394		19	24	576	1160		SHKBP1, C5orf4, NIPAL3, SLC22A23, TCP11L2, ADAMTS18, SH3TC2, PHF19, CYTH1, ILVBL, PIK3C2B, ZNF536, ANAPC5, PHLDB1, FKBPL, KIF13B, SHROOM1, PRUNE2
consensus	M25	221	SCZ	0.310106	0.657694	0.284756	1.39397		10	30	585	1154		ZBTB45, INTS1, NR1D1, DGCR2, KIAA0430, NCOR2, USP10, KDM2B, CIC, HIVEP3
consensus	M26	117	SCZ	0.8168	0.794015	0.251057	2.17939		6	15	589	1169		STAC2, HIVEP1, LUZP1, SLIT2, DSCAM, LRRC4
consensus	M27	300	SCZ	0.219144	1.53004	0.740325	3.10375		16	21	579	1163		ZNF426, MBTPS1, DVL1, RRP1B, PSPC1, IFT140, EIF3B, SAFB2, CHSY1, SLC25A1, ZNF133, DHX8, ZNF607, AKT1, ZNF445
consensus	M28	126	SCZ	0.0844288	2.67414	0.809427	9.3951		8	6	587	1178		SDF4, MED29, RHBDF1, IER2, PUF60, MYH9, LRP1, GNB2
consensus	M29	110	SCZ	0.452099	0.56579	0.13499	1.812		4	14	591	1170		PRKCB, CAMK4, KCNQ5, MIOS
consensus	M30	320	SCZ	0.868591	0.922225	0.435097	1.85626		13	28	582	1156		SLC25A12, RASGRP1, GLS, PAQR9, GNB5, SLIT3, MAPK8, AHNAK2, CKAP2, CIT, CCDC136, PHF23, RUSC1
consensus	M31	748	SCZ	0.702251	0.870837	0.496958	1.4817		22	50	573	1134		SAP30BP, SNX19, COG7, EP300, SMAD7, GTF3C2, NUMA1, SP2, C16orf62, POMT1, PHC2, ERF, CNNM3, ADAMTS1, SON, TINF2, DLL4, FAM160B2, TNRC6C, TEP1, CABIN1, SND1
consensus	M32	74	SCZ	0.493071	1.59553	0.315404	7.44321		4	5	591	1179		RECK, ZNF565, DLG2, CUZD1
consensus	M33	134	SCZ	0.8168	0.794015	0.251057	2.17939		6	15	589	1169		INO80, SLC9A3R1, CAPN5, PML, MAML2, TMEM219
consensus	M34	496	SCZ	0.751065	1.10053	0.553518	2.11422		16	29	579	1155		NME8, AOX1, CD96, INSRR, LCT, SLC17A1, ZP4, COL3A1, ABCA13, STT3B, DNASE2B, MUC17, CAPN9, PAPPA2, PRSS38, FAM3D
DiffCoEx	M1	231	ASD	0.783364	1.12755	0.636182	2.09437		50	17	3044	1167		GTF3C1, EXTL1, SPTBN5, CCDC27, TRAF7, BRSK2, PKHD1L1, KRT71, MYBBP1A, EGR3, ULK1, NLGN2, HCN2, KIRREL2, MAMLD1, SF3B1, CPT1C, MKL1, MAD1L1, WDR37, SLC35E1, AP3D1, BTBD2, TMPRSS6, PHF15, PKM, AHDC1, COL7A1, AMBP, DZIP1L, RARA, ZMIZ2, RAI1, COL26A1, MEGF8, RNF123, TRPM5, SLC22A11, MYO18B, ASPM, BRSK1, ZNF335, MARK2
DiffCoEx	M2	1067	ASD	0.389502	1.12799	0.85993	1.49217		228	78	2866	1106		SNX5, HADHB, MED13L, ABI3BP, KIAA0195, CUL1, ABCA1, CGNL1, PPP1R26, ZNF438, NTRK2, NDNF, CD151, ADSS, PTPRZ1, ACACB, PTPN13, GPC5, AMY2B, ALDH1L1, AASS, MASP1, OXA1L, MMP16, CRB1, ANTXR2, PIK3C2A, CLASP2, RFX4, RTCA, ANK3, GOPC, PDGFRB, EPHB1, SLC16A9, SASH1, SLC6A1, HADHA, KANK1, RFX2, MRFAP1, GPR75-ASB3, ASB3, SRPR, FERMT1, NAV2, TIFA, ZNF462, AQR, ADAM22, PCDH15, DDR2, PRPF8, ANTXR1, DPYSL3, M…
DiffCoEx	M3	316	ASD	0.900365	0.964348	0.582511	1.64621		58	23	3036	1161		RASAL1, C12orf51, PLA2G7, OPRK1, SDK1, IGSF10, NDST4, KIRREL3, CCNI, LAMA3, CCDC158, GPCPD1, IGSF3, SCN7A, KCNC1, ITSN2, GLRA2, NRG4, SCN3A, MINK1, EGFL6, GALNTL4, HEY1, SLC24A3, KCNH7, CYP26B1, DKK1, ASAP2, TTF2, OSBP2, SEMA6C, CABP7, SDK2, CUX1, VAV3, SOGA2, ECE2, AHNAK2, HDAC9, AKAP1, GPRIN3, NEB, ATP2B4, JAK1, PDLIM1, PTK7
DiffCoEx	M4	120	ASD	0.503837	1.53408	0.556998	5.24265		20	5	3074	1179		SLC22A23, ZYX, GTF3C2, YLPM1, ZNF76, RNPEPL1, NUCB2, USP21, ZSWIM1, CTR9, TMEM39B, STAT2, NFASC, DOM3Z, REPIN1, GORASP2, KANSL1, TRAPPC10
DiffCoEx	M5	252	ASD	1	0.986694	0.567551	1.78267		49	19	3045	1165		NTNG1, TEX2, RORA, BTBD11, AKR1C2, PCDHB4, PTPN14, SLITRK6, ZNF804B, NUAK1, TCF7L2, LEF1, THSD4, TTC39A, TBK1, ZMYND11, ZFHX3, MTR, STK19, AMOTL1, MYH9, CNTN6, SRPK2, NMT2, CAMSAP1, CNNM2, ANKRD5, ESYT1, MMP15, ZDHHC22, SEMA3F, PTPRM, SLC6A7, CDC42BPB, BCHE, SEMA4G, VAMP2, PELI1, SPARCL1, SNCAIP, PTPN11, ADAMTSL1, CRHR1
DiffCoEx	M6	777	ASD	0.594399	1.10167	0.807492	1.5204		169	59	2925	1125		DEPDC7, FRYL, NLGN3, ATF2, SMURF1, RPAP1, CERS6, ZEB2, CTNNA3, COPA, MSH2, C12orf34, DCAF11, ACTN4, TRPM6, PTPRF, ATP8A1, ABCG1, USP30, EPHB2, FICD, FAT4, EDIL3, PLXNB3, TRAK2, DYSF, MYO1E, TLE4, NUMA1, LZTR1, PSME4, LRP2, TBCB, CPD, JUP, BAZ1A, LIMCH1, ANKRD13B, SCARB2, INTS7, TNKS, ABL1, TUBA1A, ZNF238, ENPP2, ARHGAP21, ARHGEF2, PFKP, CD22, TFEB, PTP4A2, PSEN1, LGALS3BP, FNBP1L, MTMR2, GNAI1, C…
DiffCoEx	M7	54	ASD	0.217303	0.572448	0.214545	1.61877		12	8	3082	1176		DNAH5, SPAG17, ARMC3, FAM81B, DNAAF1, RGS22, DNAH9, TEKT1, CDCA7L, DCDC5, DNAH10
DiffCoEx	M8	87	ASD	1	1.03895	0.416864	2.93231		19	7	3075	1177		SLC6A4, GCOM1, EXPH5, ALDH5A1, FAT2, PLD5, ADCY5, APLF, GUCY1A3, TMEM178A, PPM1D, SLC26A5, CCNJL, STRIP2, DSCAM
DiffCoEx	M9	211	ASD	1	1.03603	0.579958	1.93583		46	17	3048	1167		PSMD12, PRKD2, PSMC4, HSPA12A, GDI1, UQCRC2, PSMD8, SEC23A, FNDC3B, RNF216, ANKHD1, ANKHD1, TBC1D2B, NDRG3, KCTD20, DNAJB9, YIPF5, RNMT, SPEN, CCNB1, AGO1, VPS35, EIF2C4, LRPPRC, BAZ2B, AKNA, HDAC1, SWAP70, CNOT6, TET2, KIF21A, SETD2, KDM3A, SUFU, PARP14, GIGYF2, SNRNP200, SNAPC3, UBE2N, VPS54, ECE1, DDX58, GORAB
DiffCoEx	M10	233	ASD	0.481901	0.8413	0.531438	1.36077		64	29	3030	1155		C7orf43, PIAS4, GPSM1, BPNT1, SYMPK, XYLT2, PDK2, AK1, SH2D3C, FASN, CLCN7, CDC34, NUP214, TMEM8A, MED25, KMT2D, AMBRA1, RNF167, SIN3A, N4BP1, GRN, CSNK1E, ZC3H3, NCOR2, CSNK2A1, GPS1, ASPSCR1, SRCAP, RBM14, C17orf28, TRAPPC9, OGDH, NDST2, PSMD3, IRF2BPL, PPRC1, UBN1, SBF1, CIC, ZNF574, CTC1, RNF214, ZNF213, SLC35C2, SRRM2, CREBBP, DGCR14
DiffCoEx	M11	137	ASD	0.532762	1.47024	0.580068	4.42538		23	6	3071	1178		GNPDA2, EBAG9, NLGN1, ZFPM2, CREBL2, MTMR9, PCYOX1, WDR75, CUL3, ASH1L, ANK2, DIEXF, ATP1A1, PAPOLG, FAM91A1, ZNF454, DDX20
DiffCoEx	M12	3525	ASD	0.41614	0.936176	0.797204	1.10106		698	281	2396	903		MTMR6, EMC4, GRID2, TAF6, TCP11L1, MEIS3, ZNF862, EPT1, RRBP1, OTOGL, ZNF397, ZNF397, KRBA1, PDIK1L, ZFP106, RALY, ITGA5, FAM190A, WWOX, MAP3K10, DEAF1, PPP2R1B, IKBKB, LMTK2, ZNF546, EFR3B, SLFN5, DAPK1, SYT1, LLGL2, ARHGAP30, RAB11FIP2, STXBP3, SCNN1G, PIK3R2, NCOA1, CNTNAP4, SACS, CEP170B, CELSR1, SLC16A5, ARHGEF4, PRKCG, ADSSL1, ITGB7, MEF2C, DMPK, AP3B2, MSH6, FLRT3, PAPL, ARHGEF3, UBXN2A, D…
DiffCoEx	M13	262	ASD	0.32775	0.738874	0.390274	1.45219		31	16	3063	1168		MS4A6A, IFI30, PLD4, ABCC4, NLRP3, CASP1, C3, ACSM5, TLR10, GAB3, VSIG4, KLHL6, DOCK4, PGM2, APAF1, GNB4, IKZF1, A2M, ITGAL, SOAT1, WDFY4, SAMSN1, SLC7A7, MAN2B1, HPGDS, PLCG2, LILRA1, LRRK1
DiffCoEx	M1	231	combined	0.605103	1.18989	0.690209	2.16417		71	17	4096	1167		GTF3C1, EXTL1, SPTBN5, CCDC27, TRAF7, BRSK2, PKHD1L1, KRT71, MYBBP1A, EGR3, ZBTB45, ULK1, FBXL18, NLGN2, HCN2, KIRREL2, COL4A4, MAMLD1, ZP4, SF3B1, CPT1C, MKL1, TONSL, MAD1L1, WDR37, SLC35E1, AP3D1, BTBD2, PMFBP1, TMPRSS6, PHF15, PKM, AHDC1, COL7A1, AMBP, MARK4, DZIP1L, RARA, ZMIZ2, RAI1, ALS2CL, COL26A1, TNPO2, DAB2IP, MEGF8, RNF123, TRPM5, SLC22A11, MYO18B, ASPM, RAPGEF1, BRSK1, CDIP1, ZNF335, …
DiffCoEx	M2	1067	combined	0.744584	1.05667	0.812361	1.3874		289	78	3878	1106		SNX5, HADHB, MED13L, ITGB4, ABI3BP, KIAA0195, CUL1, MED29, FADS2, ABCA1, CGNL1, PPP1R26, SLC9A3R1, CAPN5, SEC31A, ZNF438, NTRK2, NDNF, CD151, ADSS, PTPRZ1, ACACB, PTPN13, FIBIN, FBXO28, GPC5, AMY2B, ALDH1L1, AASS, MASP1, OXA1L, MMP16, CRB1, ANTXR2, PIK3C2A, CLASP2, RFX4, RTCA, ANK3, GOPC, GLUL, PDGFRB, EPHB1, SLC16A9, RAB5C, SASH1, TBC1D14, SLC6A1, HADHA, KANK1, RFX2, MRFAP1, GPR75-ASB3, ASB3, SR…
DiffCoEx	M3	316	combined	0.806918	0.937757	0.578557	1.57451		76	23	4091	1161		CXXC11, RASAL1, C12orf51, PLA2G7, LIN7A, OPRK1, SDK1, IGSF10, NDST4, KIRREL3, CCNI, LAMA3, CCDC158, DCHS2, GPCPD1, IGSF3, SCN7A, KCNC1, ITSN2, GLRA2, NRG4, SCN3A, MINK1, EGFL6, GALNTL4, GRB14, HEY1, SLC24A3, KCNH7, FHDC1, ANK1, CYP26B1, DKK1, ASAP2, TTF2, ETNK2, STT3B, OSBP2, SLC19A2, TMEM87B, SEMA6C, CABP7, SDK2, CUX1, CAMK2G, VAV3, SOGA2, MAML3, ECE2, AHNAK2, HDAC9, AKAP1, GPRIN3, NEB, ATP2B4, …
DiffCoEx	M4	120	combined	0.180259	1.99706	0.776729	6.54528		35	5	4132	1179		SHKBP1, COG7, SLC22A23, ZYX, SMG9, GTF3C2, C17orf49, YLPM1, PHC2, ZNF76, RNPEPL1, NUCB2, USP21, TFG, ZSWIM1, GATAD2B, PIK3C2B, CTR9, SYVN1, TMEM39B, FAM160B2, STAT2, NFASC, DOM3Z, REPIN1, GORASP2, KANSL1, TRAPPC10
DiffCoEx	M5	252	combined	1	1.04764	0.620665	1.8504		70	19	4097	1165		DHDDS, GDPD5, NTNG1, HTR7, TEX2, RORA, BTBD11, AKR1C2, PCDHB4, NTM, PTPN14, DGKH, SLITRK6, ZNF804B, FAM86C1, NUAK1, TCF7L2, LEF1, THSD4, TTC39A, TBK1, ZMYND11, ACSL4, ZFHX3, INPP5A, MTR, STK19, NANS, AMOTL1, STARD13, MYH9, CNTN6, GPR153, SRPK2, NMT2, CAMSAP1, CNNM2, ANKRD5, ESYT1, MMP15, ZDHHC22, SEMA3F, PTPRM, SLC6A7, OSBPL5, CDC42BPB, BCHE, SEMA4G, VAMP2, PELI1, CCDC136, SPARCL1, SNCAIP, PTPN11…
DiffCoEx	M6	777	combined	0.940184	1.02209	0.756319	1.3989		212	59	3955	1125		MCM7, DEPDC7, FRYL, NLGN3, ATF2, SMURF1, C5orf4, RPAP1, RNF220, CERS6, ZEB2, CTNNA3, IFT81, COPA, MSH2, C12orf34, DCAF11, ACTN4, TRPM6, FAM102A, PTPRF, ATP8A1, ABCG1, USP30, EPHB2, FICD, FAT4, EDIL3, PLXNB3, MAP4K4, SMAD7, TRAK2, DYSF, MYO1E, TLE4, NUMA1, LZTR1, CTTNBP2, CASP9, PSME4, LRP2, TBCB, ZEB1, CPD, JUP, BAZ1A, LIMCH1, SH3TC2, RARS, ANKRD13B, SCARB2, RIOK3, INTS7, TNKS, ABL1, TUBA1A, ZBTB…
DiffCoEx	M7	54	combined	0.121581	0.495602	0.193469	1.367		14	8	4153	1176		DNAH5, SPAG17, AK7, ARMC3, FAM81B, DNAAF1, RGS22, DNAH9, TEKT1, CDCA7L, DCDC5, DNAH10
DiffCoEx	M8	87	combined	0.827222	0.933229	0.386484	2.58173		23	7	4144	1177		SLC6A4, GCOM1, EXPH5, ALDH5A1, FAT2, PLD5, ADCY5, APLF, GUCY1A3, TMEM178A, PPM1D, SLC26A5, CCNJL, STRIP2, DSCAM, PCDH10
DiffCoEx	M9	211	combined	0.89311	1.07075	0.61666	1.95819		64	17	4103	1167		PSMD12, PRKD2, PSMC4, HSPA12A, GDI1, KDELC2, RCL1, UQCRC2, PSMD8, SEC23A, FNDC3B, RNF216, ANKHD1, TBC1D2B, NDRG3, KCTD20, FLNA, PHF21A, WRN, DNAJB9, YIPF5, RNMT, SPEN, CCNB1, AGO1, EIF2C1, VPS35, EIF2C4, LRPPRC, BAZ2B, AKNA, HDAC1, SWAP70, CNOT6, TET2, KIF21A, SETD2, KDM3A, STAG1, RALGAPB, G3BP1, SUFU, ZNFX1, PARP14, GIGYF2, YWHAZ, SNRNP200, SNAPC3, UBQLN1, UBE2N, VPS54, ECE1, CDS2, DDX58, DNAAF2…
DiffCoEx	M10	233	combined	0.190723	0.739937	0.473932	1.18363		76	29	4091	1155		C7orf43, PIAS4, GPSM1, BPNT1, SYMPK, XYLT2, PDK2, EEF2K, AK1, SH2D3C, FASN, CLCN7, CDC34, NUP214, TMEM8A, MED25, KMT2D, AMBRA1, RNF167, SIN3A, N4BP1, SHARPIN, DGCR2, GRN, CSNK1E, ZC3H3, NCOR2, CSNK2A1, GPS1, ASPSCR1, SRCAP, RBM14, C17orf28, TRAPPC9, OGDH, NDST2, PSMD3, TBC1D10B, IRF2BPL, PPRC1, UBN1, SBF1, CIC, ZNF574, CTC1, TNRC6C, RNF214, ZNF213, SLC35C2, SRRM2, CREBBP, DGCR14
DiffCoEx	M11	137	combined	0.547119	1.42364	0.581197	4.19385		30	6	4137	1178		GNPDA2, EBAG9, NLGN1, ZFPM2, CREBL2, MTMR9, PCYOX1, WDR75, CUL3, ASH1L, ANK2, DIEXF, PHF7, ATP1A1, PAPOLG, DPM1, HBS1L, FAM91A1, ZNF454, DDX20, YAE1D1
DiffCoEx	M12	3525	combined	1	0.998725	0.856325	1.1669		988	281	3179	903		MTMR6, EMC4, MAMDC4, GRID2, TAF6, TCP11L1, MEIS3, DOCK9, ZNF862, DNMT1, EPT1, RRBP1, OTOGL, ZNF397, KRBA1, PDIK1L, ZFP106, RALY, ITGA5, FAM190A, ZFYVE16, STK24, CTSL1, WWOX, GIT1, SAP30BP, MAP3K10, DEAF1, PPP2R1B, IKBKB, LMTK2, PRKCB, ZNF546, ANKRD50, EFR3B, SLFN5, MYO18A, DAPK1, PNMAL1, SYT1, LLGL2, ARHGAP30, RAB11FIP2, MAGT1, RBL2, STXBP3, SCNN1G, HIST1H2BD, PIK3R2, NCOA1, CNTNAP4, SACS, CEP170…
DiffCoEx	M13	262	combined	0.655789	0.886571	0.494332	1.67448		50	16	4117	1168		MS4A6A, FCGR3B, MYOF, IFI30, PLD4, HCK, ABCC4, TLR5, CSF3R, ADCY7, NLRP3, CASP1, C3, ACSM5, TLR10, GAB3, VSIG4, KLHL6, DOCK4, TLR7, PGM2, APAF1, GNB4, ITGAM, IKZF1, PTAFR, CD14, A2M, ITGAL, TLR3, SOAT1, PYCARD, WDFY4, SAMSN1, SLC7A7, MAN2B1, HPS3, HPGDS, CTTNBP2NL, PLCG2, PIK3AP1, BLNK, LILRA1, LRRK1
DiffCoEx	M1	231	DDD	1	1.03228	0.485384	2.18507		16	17	1064	1167		PKHD1L1, PRRC2B, WDR62, DYRK1B, ARHGAP35, AHDC1, ADH4, TFE3, RAI1, CARD14, SPATA2, WNK2, IQSEC1, TRPM5
DiffCoEx	M2	1067	DDD	0.289063	1.19576	0.857297	1.66943		84	78	996	1106		MED13L, HIST1H4C, SLC30A10, ABCA1, ADCY2, ACACB, PRDM10, HEPH, PAWR, PEBP4, ALDH1L1, GHR, NOTCH2, ABCC9, TSPAN12, CRB1, PSAT1, AIFM3, PSD2, WWC1, PGM1, IL17RC, CD58, PRPF8, ZNF516, CASP7, FREM2, XYLT1, DDAH1, ZNF844, PRKD1, NEBL, SBF2, ATP1A2, CLCN4, NCOR1, MR1, ZNF217, GPR125, ZBTB20, ARHGEF26, SORL1, DIS3L, BCAM, MTMR3, GPR98, SLC39A12, ARFGEF1, CDC42BPA, MCL1, NPAS3, SSPN, MLL, ZRANB1, TTN, FG…
DiffCoEx	M3	316	DDD	0.881443	1.04964	0.554265	1.98291		22	23	1058	1161		KCNK3, PHF17, ECEL1, PTCHD1, MEIS2, ENOX1, FGF5, DCHS2, ROBO1, GLRA2, SCN3A, FAM47E, SEMA7A, SLC24A3, CYP26B1, SEMA3C, ASAP2, INPP5J, TMEM87B, SDK2, COL11A1, GALNT8
DiffCoEx	M4	120	DDD	0.566913	1.538	0.418779	6.16468		7	5	1073	1179		SHKBP1, SRRM1, SAP130, PIK3C2B, ARID1A, KANSL1, PLXND1
DiffCoEx	M5	252	DDD	0.731327	0.863659	0.406193	1.80377		15	19	1065	1165		ATP2A2, CHRNA4, MTMR4, PLA2G15, TCF7L2, LEF1, ZMYND11, RTTN, ZZZ3, PTPN11, TCF4, VANGL1, ADAMTSL1
DiffCoEx	M6	777	DDD	0.848441	1.04277	0.702943	1.54526		56	59	1024	1125		SLC5A11, CEP85, FRYL, RNH1, KIF5B, ALDH1A3, TBL3, ACTN4, SOX5, ATP8A1, SMARCD1, PLCH2, PPP2R3A, MYO1E, LZTR1, ZNF146, LRP2, BAZ1A, GRID1, PURA, APLP1, TNKS, CA5B, ZNF238, MECP2, PFKP, GNAI1, FBL, SGK2, MPP6, KIAA1244, TBL1XR1, EHBP1, BCAS1, ADC, CASKIN2, LARP6, RRP8, NRXN2, SPOCK1, VRK2, ATP10B, TFRC, SPSB1, TUT1, DYNC1LI2, FAM178A, OPALIN, DPYSL5, BCOR, PRUNE2
DiffCoEx	M7	54	DDD	0.39254	0.546611	0.120104	2.0474		4	8	1076	1176		CCDC164, NEK11, ARMC3, LRRIQ1
DiffCoEx	M8	87	DDD	0.552596	0.625195	0.133803	2.46725		4	7	1076	1177		TLE2, DRD2, MN1, PCDH10
DiffCoEx	M9	211	DDD	0.863297	1.09779	0.523839	2.30059		17	17	1063	1167		CDADC1, CCT2, PARP9, LDHA, FLNA, ZNF365, WRN, CEP95, EIF2C1, BAZ2B, AKNA, EIF5A2, STAG1, ZNFX1, SNRNP200, MB21D2, CLTC
DiffCoEx	M10	233	DDD	0.386281	0.751559	0.400398	1.38442		20	29	1060	1155		SNRPA, TAF8, SH2D3C, TBC1D17, MLL2, GRAMD1A, ARRB2, N4BP1, SPHK2, ATN1, CSNK2A1, SRCAP, VAC14, RNF26, PSMD3, ATXN2L, CTC1, CREBBP
DiffCoEx	M11	137	DDD	0.5111	0.547032	0.0883017	2.56892		3	6	1077	1178		HDAC8, ANK2, ATP1A1
DiffCoEx	M12	3525	DDD	0.960608	1.00862	0.826997	1.22986		258	281	822	903		CDAN1, DNMT1, OGT, SERAC1, BFSP1, CACNG3, PLD3, HMG20B, DEAF1, MED12, ANKRD50, VIP, SETDB1, HIST1H2BD, PLEKHB2, IPO9, CNTNAP4, ARHGAP20, BCL11A, CASC1, LEPREL1, SCN8A, MAP3K9, TMEM42, BCAT1, ARHGAP26, PTPRT, ZNF197, SPARC, MYO5B, SCAND3, CHD3, SIN3B, DHX36, CCDC132, EEF1A2, ACTN1, CNKSR2, EP300, IL12RB2, KCNQ2, PPP2R1A, ARAP1, SLC30A3, RASGRP1, GABBR2, SKIL, PAK3, CAMK2A, PLEKHA7, KCNH4, CDKL5, M…
DiffCoEx	M13	262	DDD	0.0291922	0.339709	0.0969838	0.974602		5	16	1075	1168		RBM47, ARHGAP25, WDFY4, LRRK1
DiffCoEx	M1	231	EE	1	0.891587	0.216695	2.76032		4	17	308	1167		NLGN2, COL4A4, COL7A1, ALS2CL
DiffCoEx	M2	1067	EE	0.292071	0.716293	0.377013	1.27787		15	78	297	1106		ITGB4, ANK3, GLUL, RAB5C, SAFB2, TIFA, UTRN, CYP2U1, SLC1A2, RFX3, ARFGEF1, MKLN1, TTN, PRKX, DHTKD1
DiffCoEx	M3	316	EE	0.632157	0.655734	0.1636	1.9392		4	23	308	1161		LIN7A, ETNK2, MAML3, ATP2B4
DiffCoEx	M4	120	EE	0.640717	1.52081	0.144149	9.3434		2	5	310	1179		SMG9, NFASC
DiffCoEx	M5	252	EE	1	0.998629	0.289077	2.79406		5	19	307	1165		DHDDS, FAM86C1, ZFHX3, OSBPL5, WDR1
DiffCoEx	M6	777	EE	0.0662355	0.501998	0.204851	1.07021		8	59	304	1125		MCM7, SMURF1, FAM102A, CASP9, RARS, RIOK3, DIP2C, OSBPL7
DiffCoEx	M7	54	EE	0.217138	0	0	2.22164		0	8	312	1176
DiffCoEx	M8	87	EE	1	0.540847	0.0119617	4.23498		1	7	311	1177		EXPH5
DiffCoEx	M9	211	EE	0.210134	1.80566	0.667848	4.46517		8	17	304	1167		RCL1, FLNA, PHF21A, RALGAPB, G3BP1, ZNFX1, CDS2, DDX58
DiffCoEx	M10	233	EE	0.52135	0.648833	0.194466	1.7147		5	29	307	1155		FASN, CSNK1E, ZC3H3, NCOR2
DiffCoEx	M11	137	EE	1	0.631474	0.0136848	5.23451		1	6	311	1178		HBS1L
DiffCoEx	M12	3525	EE	0.0228179	1.38534	1.0382	1.8403		94	281	218	903		PDIK1L, PNMAL1, HIST1H2BD, CELSR1, SCN8A, PTPRT, GLB1L3, PTPRO, DAO, SLC25A13, TUBB2A, RTKN2, KCNQ2, GABRB1, GABBR2, CAMK4, SP2, CDKL5, KLHL11, CSMD2, NEDD4L, RXFP1, FAM134A, RANGAP1, SCN1A, ACOT4, MAST1, DNAH7, KIAA1324L, UNC5CL, DCX, GABRA1, CPAMD8, MYO5A, CNTN5, DNM1, RTN1, C5orf22, SDCBP2, C1QTNF6, RYR2, STXBP1, MAN1A2, PLXNA1, PPP3CA, UHRF1BP1L, YWHAG, BCLAF1, GABRB3, NBAS, CHD4, KCNB1, ZNF3…
DiffCoEx	M13	262	EE	0.432796	1.43099	0.454666	3.89071		6	16	306	1168		HCK, ITGAM, A2M, CTTNBP2NL, PIK3AP1
DiffCoEx	M1	231	ID	0.727717	1.2632	0.234633	4.43682		3	17	163	1167		RAI1, TNPO2, RAPGEF1
DiffCoEx	M2	1067	ID	0.305611	0.624443	0.238763	1.3817		7	78	159	1106		FBXO28, MIB1, CCNT1, ACO1, DENND4C, LRP1, ZMYND12
DiffCoEx	M3	316	ID	0.564864	1.24615	0.309358	3.71239		4	23	162	1161		CXXC11, GRB14, FHDC1, CAMK2G
DiffCoEx	M4	120	ID	0.0640751	4.33262	0.666596	22.5049		3	5	163	1179		GATAD2B, TMEM39B
DiffCoEx	M5	252	ID	0.032179	2.69666	0.942625	6.83196		7	19	159	1165		NTM, DGKH, NANS, MYH9, TCF4
DiffCoEx	M6	777	ID	0.562391	0.715202	0.248243	1.68916		6	59	160	1125		RNF220, MYO1E, CTTNBP2, ZBTB18, AP3B1, CCDC15
DiffCoEx	M7	54	ID	1	0.890962	0.0199584	6.71727		1	8	165	1176		AK7
DiffCoEx	M8	87	ID	1	0	0	4.96547		0	7	166	1177
DiffCoEx	M9	211	ID	0.727717	1.2632	0.234633	4.43682		3	17	163	1167		AGO1, EIF2C1, STAG1, DNAAF2, NEK1
DiffCoEx	M10	233	ID	0.0407451	0	0	0.955571		0	29	166	1155
DiffCoEx	M11	137	ID	0.601732	1.18973	0.0257148	9.90067		1	6	165	1178		ASH1L
DiffCoEx	M12	3525	ID	0.0544069	1.42473	0.976879	2.05685		51	281	115	903		DOCK9, ZFYVE16, STK24, CTSL1, GIT1, DEAF1, RBL2, NGEF, SCN8A, TUSC3, ALK, KDM1A, ZNF540, EEF1A2, VIPR1, TBR1, RANBP17, SLC6A5, TCF20, SLC27A2, STXBP5, ARFGEF2, MTUS1, KCNH1, PPP2R2B, PHIP, C20orf26, ALDH3B2, GPRASP1, MLH1, LAMB1, EFHD2, SLC26A9, RYR2, STXBP1, PIK3R3, AP3M1, GRIA1, SETBP1, MYT1L, TRIO, R3HDM1, SNX9, RNF41, MGAT5B, KCNQ3, PPP2R5D, SATB2
DiffCoEx	M13	262	ID	0.244188	0	0	1.84555		0	16	166	1168
DiffCoEx	M1	231	SCZ	0.180216	1.65369	0.74897	3.59251		14	17	581	1167		SPTBN5, ZBTB45, FBXL18, ZP4, TONSL, AP3D1, PMFBP1, AHDC1, MARK4, ALS2CL, DAB2IP, BRSK1, CDIP1, CELSR2
DiffCoEx	M2	1067	SCZ	0.838233	0.940245	0.609586	1.42832		37	78	558	1106		CUL1, MED29, FADS2, SLC9A3R1, CAPN5, SEC31A, FIBIN, TBC1D14, SAFB2, LAMA1, UTRN, LAMA4, FOXRED1, HECTD1, MAML2, SLMO2, ZNF844, LPAR3, HSPA8, FAM189A2, SNTA1, PIK3CB, PAQR8, RFX3, LRP1, UBR5, AASDH, TEX15, SULF2, TTPA, ITM2C, GLI3, AXL, HIF1A, DTX1, ARSE, RPUSD3
DiffCoEx	M3	316	SCZ	0.85262	0.862956	0.364095	1.90005		10	23	585	1161		DCHS2, ANK1, ASAP2, STT3B, SLC19A2, TMEM87B, AHNAK2, NEB, TSHZ2
DiffCoEx	M4	120	SCZ	0.0106458	4.02734	1.24737	15.0887		10	5	585	1179		SHKBP1, COG7, SLC22A23, GTF3C2, C17orf49, PHC2, TFG, PIK3C2B, SYVN1, FAM160B2
DiffCoEx	M5	252	SCZ	1	0.941742	0.372797	2.20065		9	19	586	1165		GDPD5, HTR7, ACSL4, INPP5A, STARD13, MYH9, GPR153, PTPRM, CCDC136
DiffCoEx	M6	777	SCZ	1	1.01245	0.622143	1.61783		30	59	565	1125		C5orf4, IFT81, PTPRF, FAT4, MAP4K4, SMAD7, NUMA1, ZEB1, SH3TC2, TNKS, ALCAM, CNNM3, CYTH1, PUF60, KIF6, KLF12, KIAA1244, ZNF536, ZC3H6, RELN, EVI5L, DLG1, TUB, ANAPC5, DLG2, PHLDB1, LAMA2, KIF13B, ARHGEF10, PRUNE2
DiffCoEx	M7	54	SCZ	0.28684	0.247635	0.00557198	1.85415		1	8	594	1176		CDCA7L
DiffCoEx	M8	87	SCZ	1	0.852161	0.141665	3.74956		3	7	592	1177		ALDH5A1, DSCAM, PCDH10
DiffCoEx	M9	211	SCZ	0.513044	0.699423	0.224563	1.87153		6	17	589	1167		KDELC2, WRN, STAG1, YWHAZ, UBQLN1, TTC28
DiffCoEx	M10	233	SCZ	0.0762592	0.47431	0.174308	1.11503		7	29	588	1155		EEF2K, SHARPIN, DGCR2, NCOR2, TBC1D10B, CIC, TNRC6C
DiffCoEx	M11	137	SCZ	0.52225	1.66338	0.399823	6.57062		5	6	590	1178		CUL3, PHF7, DPM1, DDX20, YAE1D1
DiffCoEx	M12	3525	SCZ	0.859704	1.02605	0.808272	1.2992		144	281	451	903		MAMDC4, GRID2, DNMT1, GIT1, SAP30BP, PRKCB, ANKRD50, MYO18A, LLGL2, MAGT1, EPC1, RARG, PI15, INO80, NIPAL3, ITGA3, DOT1L, HTR2A, AP2A2, NOS2, TENM1, ZBTB40, SLC25A12, DAGLB, ACTN1, ZNF480, EP300, RECK, SYNE1, DICER1, ARAP1, HMGCR, RASGRP1, CCDC30, CDKAL1, CAMK4, TCP11L2, SP2, HAUS6, ZNF532, ARHGEF11, CACNA1I, ADAMTS18, DDX10, POMT1, SPEG, PTPRG, GLS, SMAP2, CSMD2, VPS13A, SSBP3, SERPINI1, KCNQ5, …
DiffCoEx	M13	262	SCZ	0.233009	1.63015	0.716079	3.64201		13	16	582	1168		FCGR3B, MYOF, TLR5, CSF3R, ADCY7, TLR7, PTAFR, CD14, TLR3, SOAT1, PYCARD, HPS3, BLNK
	BACKGROUND	15199	ASD	0.39219	0.917036	0.754422	1.11114		2613	1013	481	171		MTMR6, EMC4, EGLN2, C7orf43, FOXM1, SNX5, GRID2, FAM161B, TAF6, ZDHHC7, TCP11L1, DEPDC7, MEIS3, SLC6A4, ZNF862, MS4A6A, OLFML2B, HLA-DQA1, SLCO1B1, EIF3G, EPT1, MSH3, PIAS4, PSMD12, RRBP1, OTOGL, TNRC6A, GTF3C1, ZNF397, ZNF397, KRBA1, PDIK1L, SLCO1B3, TRRAP, RABL6, HADHB, HAVCR1, ZFP106, CCT4, MFN1, KIAA1609, RALY, EXTL1, ITGA5, CCHCR1, FAM190A, COL5A3, NBEAL2, AP2S1, MED13L, SENP7, NUMB, WWOX, M…
	BACKGROUND	15199	combined	0.337719	0.913385	0.756429	1.0988		3517	1013	650	171		MTMR6, EMC4, EGLN2, DHDDS, C7orf43, FOXM1, HIPK3, SNX5, MAMDC4, GRID2, FAM161B, TAF6, ZDHHC7, TCP11L1, MCM7, DEPDC7, MEIS3, SLC6A4, DOCK9, ZNF862, MS4A6A, DNMT1, OLFML2B, QSER1, HLA-DQA1, SLCO1B1, EIF3G, EPT1, MSH3, PIAS4, PSMD12, RRBP1, OTOGL, GIF, TNRC6A, GTF3C1, ZNF397, KRBA1, PDIK1L, SLCO1B3, TRRAP, RABL6, HADHB, HAVCR1, FCGR3B, SHKBP1, ZFP106, CCT4, MFN1, KIAA1609, RALY, EXTL1, ITGA5, CCHCR1…
	BACKGROUND	15199	DDD	0.200096	0.861253	0.680647	1.08956		903	1013	177	171		BRWD1, KCNK3, SNRPA, SLC5A11, CEP85, CDAN1, CCDC164, KLHL18, DNMT1, OGT, SERAC1, TNRC6A, TRRAP, SHKBP1, BFSP1, RABGGTB, SSH2, RBBP6, COL5A3, NBEAL2, MED13L, ZNF341, CACNG3, CBX5, PLD3, NONO, FRYL, HMG20B, CDADC1, DEAF1, BTN1A1, MED12, ANKRD50, MTA1, S1PR4, RNH1, MAP3K7, VIP, PHF12, SETDB1, HIST1H2BD, BPIFB6, PLEKHB2, NYNRIN, IPO9, PRPF31, HIST1H4C, USP14, CD244, CNTNAP4, ARHGAP20, IGBP1, OR10Q1, …
	BACKGROUND	15199	EE	0.182253	0.788913	0.560285	1.12296		257	1013	55	171		DHDDS, HIPK3, MCM7, PDIK1L, TRRAP, BMS1, RYR3, ERG, ITGB4, XPO1, PNMAL1, TNNI3K, SMURF1, RRP1B, HIST1H2BD, CELSR1, SLAMF1, SCN8A, PTPRT, FAM50A, EXPH5, RCL1, HCK, GLB1L3, FAM102A, NPAT, LIN7A, PTPRO, SKA3, DAO, OR2F2, SLC25A13, TUBB2A, RTKN2, CLIC5, THOC2, IFT172, FASN, KCNQ2, CELA3B, GABRB1, CEP55, SMG9, GAS2, ETS1, MYO7B, GPR108, DDX50, GABBR2, ZNF839, ANK3, NFE2L1, GLUL, CAMK4, NLGN2, SP2, RAB…
	BACKGROUND	15199	ID	0.243613	0.765415	0.493686	1.21692		136	1013	30	171		DOCK9, ZFYVE16, STK24, GPR84, CTSL1, GIT1, DEAF1, CXXC11, CHRNA1, RBL2, RB1, RNF220, MEP1B, NGEF, SCN8A, UBTF, TUSC3, HNRNPU, ALK, KDM1A, FBXO28, GTPBP8, C14orf101, ZNF425, ZNF540, EEF1A2, VIPR1, NTM, TBR1, RANBP17, MYO1E, GPR124, SLC6A5, DYNC1H1, CTTNBP2, TNKS2, TCF20, DGKH, SLC27A2, CYP51A1, STXBP5, PSMA7, CAP1, CHAMP1, KIF20B, KRT32, ARFGEF2, CNGA3, ZBTB18, MTUS1, KCNH1, AP3B1, PPP2R2B, CHD2, …
	BACKGROUND	15199	SCZ	0.943142	0.985671	0.73993	1.31971		508	1013	87	171		MAMDC4, GRID2, DNMT1, QSER1, GIF, TRRAP, FCGR3B, SHKBP1, SSH2, RYR3, CBX5, GIT1, CMPK2, NME8, VPS39, EGFL7, SAP30BP, ZNF426, MBTPS1, PRKCB, ANKRD50, MYO18A, DVL1, LLGL2, SPTBN5, MAGT1, RRP1B, SHOX2, C5orf4, CUL1, EFTUD2, CERK, DNASE1L2, MYOF, LIMD1, NYNRIN, SDF4, AOX1, MED29, FADS2, EPC1, TAF13, WDR11, C9orf114, RARG, NLRP1, GDPD5, IFT81, PI15, INO80, SLC9A3R1, NIPAL3, ADAMTS10, PPP1R14D, TPR, CA…
