# Supplementary material for: Rare and common epilepsies converge on a shared gene regulatory network providing opportunities for novel antiepileptic drug discovery
Source: Genome Biol. 2016 Dec 13;17:245. doi: 10.1186/s13059-016-1097-7 (PMC5154105; doi:10.1186/s13059-016-1097-7)
Supplement: Additional file 5: — Enrichment of association of M30 with epileptic and non-epileptic phenotypes. (XLSX 34 kb) [file 13059_2016_1097_MOESM5_ESM.xlsx]

## Sheet: Sheet1
Supplementary Table 4. Enrichment of association of M30 with epileptic and non-epileptic phenotypes. *, Number of genes in the module with ≥1 genotyped SNP within the transcription start and end positions of the gene (GRCh37, hg19). **, P-value for enrichment of association. FDR corrected P value <5% was considered significant (bold).
Genes*	Z score	P value (FDR %)	Phenotype	Sample Size	Reference		fdr
278	2.62204	0.00437 (1.3%)	Genetic generalised epilepsy	2606	PMID: 23962720		0.01311
297	3.55082	0.00019 (0.2%)	Focal epilepsy	5310	PMID: 23962720		0.00171
277	2.34	0.00971 (2.2%)	Genetic generalised epilepsy excluding SCN1A)	2606	PMID: 23962720		0.0218475
296	2.88	0.00195 (0.9%)	Focal epilepsy excluding SCN1A	5310	PMID: 23962720		0.008775
276	-0.110305	0.54392 (56.0%)	glucose levels 2 hours after glucose spike	242530	PMID: 20081857		0.55996
278	-0.15087	0.55996 (56.0%)	fasting insuline level	46186	PMID: 20081858		0.55996
298	0.611486	0.27043 (34.8%)	diastolic blood pressure	69395	PMID: 21909115		0.347696
278	0.714109	0.23757 (34.8%)	systolic blood pressure	69395	PMID: 21909115		0.347696
298	1.8217	0.03424 (6.2%)	waist-hip ratio	15234	PMID: 20081857		0.061632
