# Supplementary material for: Rare and common epilepsies converge on a shared gene regulatory network providing opportunities for novel antiepileptic drug discovery
Source: Genome Biol. 2016 Dec 13;17:245. doi: 10.1186/s13059-016-1097-7 (PMC5154105; doi:10.1186/s13059-016-1097-7)
Supplement: Additional file 6: — Enrichment for differentially expressed genes in epileptic hippocampi versus controls for several sets of genes. (XLSX 57 kb) [file 13059_2016_1097_MOESM6_ESM.xlsx]

## Sheet: Sheet1
	Supplementary table 5: Enrichment for differentially expressed genes in epileptic hippocampi versus controls for several sets of genes. Differential expression analysis was carried out in three types of epilepsy: human microarray hippocampus expression dataset EMTAB-3123 (24 TLE patients/23 controls), and RNA-seq mouse hippocampus datasets for the pilocarpine model (100 cases/100 controls) and th…
	list of genes		number of genes		pilocarpine model vs controls (100 vs 100)			TLE patients vs controls (23 vs 24)			Dravet syndrome model vs controls (5 vs 4)
					NES	p-val		NES	p-val		NES	p-val
	module	M30	320		-5.82708	<10-5		-4.51143	<10-5		-3.69124	<10-5
		M30 excluding pyramidal and interneuron MkG	270		-5.07	<10-5		-3.9	<10-5		-3.43	<10-5
		M30 pyramidal and interneuron MkG	50		-3.87	<10-5		-2.61	4e-05		-1.57	0.05074
	genes with nsDNMs ascertained in patients with	EE	291		0.810558	0.701214		-1.57869	0.0474436		-0.808484	0.703993
		ASD	2864		-0.840646	0.661728		-1.41752	0.0986424		-1.40355	0.102856
		SCZ	639		-0.705669	0.844059		-0.980423	0.462167		-0.880815	0.602036
		ID	168		-1.94477	0.00694709		-1.59681	0.0451158		-0.767446	0.758812
		DDD	1049		-1.24119	0.197729		-1.57895	0.0466383		-0.818882	0.689287
	cell-type marker genes (MkG)	Interneuron MkG	310		-5.64199	<10-5		-1.85525	0.0123329		-1.15324	0.271869
		Interneuron MkG excluding M30 genes	286		-4.82	<10-5		-1.19	0.23923		0.87	0.615
		CA1 Pyramidal neuron MkG	345		-6.15168	<10-5		-4.80689	<10-5		-6.07397	<10-5
		CA1 Pyramidal neuron MkG excluding M30 genes	332		-5.99	<10-5		-4.53	<10-5		-5.83	<10-5
		S1 Pyramidal neuron MkG	230		-2.56548	0.00012		-2.04251	0.00348146		-2.95737	<10-5
		Microglia MkG	335		8.03322	<10-5		6.07637	<10-5		1.23123	0.204307
		Oligodendrocyte MkG	388		1.83698	0.0131892		4.96516	<10-5		6.94121	<10-5
		Astrocyte MkG	205		2.58523	0.00012		3.31065	<10-5		1.06879	0.356974
		Ependymal cell MkG	387		5.86889	<10-5		-2.74463	1.99e-05		3.72649	<10-5
		Mural cels MkG	133		3.97852	<10-5		-2.06415	0.00348293		1.32545	0.142994
		Endothelial cell MkG	298		3.27302	<10-5		1.96639	0.00621006		1.60178	0.0431155
