# Supplementary material for: Rare and common epilepsies converge on a shared gene regulatory network providing opportunities for novel antiepileptic drug discovery
Source: Genome Biol. 2016 Dec 13;17:245. doi: 10.1186/s13059-016-1097-7 (PMC5154105; doi:10.1186/s13059-016-1097-7)
Supplement: Additional file 7: — Overlap between M30 and significantly upregulated genes after 6 h of treatment. (XLSX 37 kb) [file 13059_2016_1097_MOESM7_ESM.xlsx]

## Sheet: M30_Drug_target_enrichments_UP
Supplementary Table 5: Overlap between M30 and significantly up-regulated genes after 6h of treatment. The enrichment was tested using Fisher Exact Test (FET) for experiments with at least one gene significantly upregulated belonging to M30. The differential expression analysis was computed using CMap data (see Methods). The Benjamini-Hochberg method was used to correct the P-values for multiple …
Drugs	Cell lines	Concentration	Duration (h)	FET P value	BH adjusted P value	FET OR	Confidence Interval	DDEG	Number of target genes	Target genes
TSA	PC3	1e-07	6	2.24078e-05	0.0040334	1.7065	1.37715197790659:Inf	3054	94	ENSG00000067715,ENSG00000118402,ENSG00000137267,ENSG00000115419,ENSG00000169891,ENSG00000061918,ENSG00000116106,ENSG00000125354,ENSG00000136854,ENSG00000106537,ENSG00000169122,ENSG00000105649,ENSG00000196083,ENSG00000013392,ENSG00000109670,ENSG00000006432,ENSG00000185567,ENSG00000166510,ENSG00000163624,ENSG00000112149,ENSG00000114446,ENSG00000107295,ENSG00000165943,ENSG00000144834,ENSG00000084731…
VA	MCF7	0.0005	6	9.9308e-05	0.00893772	4.8185	2.52223187230346:Inf	111	10	ENSG00000137267,ENSG00000136854,ENSG00000118402,ENSG00000068615,ENSG00000213190,ENSG00000139998,ENSG00000111674,ENSG00000105649,ENSG00000114446,ENSG00000104863
rifabutin	MCF7	4.8e-06	6	0.000260809	0.0156485	1.77419	1.35710381144858:Inf	1577	53	ENSG00000153132,ENSG00000068615,ENSG00000213190,ENSG00000136854,ENSG00000118402,ENSG00000185567,ENSG00000137267,ENSG00000127824,ENSG00000084731,ENSG00000125354,ENSG00000139112,ENSG00000186310,ENSG00000086300,ENSG00000111674,ENSG00000157064,ENSG00000196083,ENSG00000115840,ENSG00000166510,ENSG00000186462,ENSG00000169891,ENSG00000154277,ENSG00000156642,ENSG00000114446,ENSG00000115419,ENSG00000013392…
TSA	MCF7	1e-07	6	0.000540463	0.0243208	1.53531	1.23740282546487:Inf	3236	92	ENSG00000185567,ENSG00000153132,ENSG00000136854,ENSG00000127824,ENSG00000118402,ENSG00000137267,ENSG00000125354,ENSG00000115419,ENSG00000166510,ENSG00000164951,ENSG00000213190,ENSG00000186310,ENSG00000105649,ENSG00000114446,ENSG00000068615,ENSG00000111674,ENSG00000084731,ENSG00000169891,ENSG00000197872,ENSG00000157064,ENSG00000139112,ENSG00000115840,ENSG00000156642,ENSG00000152556,ENSG00000145526…
withaferinA	PC3	1e-06	6	0.00103656	0.0287914	2.49412	1.55410826483329:Inf	351	17	ENSG00000213190,ENSG00000170871,ENSG00000186462,ENSG00000139112,ENSG00000135454,ENSG00000067715,ENSG00000006432,ENSG00000061918,ENSG00000013392,ENSG00000086300,ENSG00000111674,ENSG00000075391,ENSG00000084731,ENSG00000120662,ENSG00000116793,ENSG00000118402,ENSG00000115419
TSA	HL60	1e-07	6	0.000802417	0.0287914	1.65206	1.27452430328216:Inf	1813	57	ENSG00000106537,ENSG00000137267,ENSG00000114573,ENSG00000163624,ENSG00000197872,ENSG00000138175,ENSG00000115419,ENSG00000136854,ENSG00000102678,ENSG00000109452,ENSG00000118402,ENSG00000114446,ENSG00000114948,ENSG00000152556,ENSG00000084731,ENSG00000149269,ENSG00000110841,ENSG00000103591,ENSG00000136111,ENSG00000159164,ENSG00000148798,ENSG00000109158,ENSG00000175352,ENSG00000128641,ENSG00000156642…
TSA	PC3	1e-06	6	0.00111966	0.0287914	1.53389	1.21910411234816:Inf	2666	77	ENSG00000137267,ENSG00000118402,ENSG00000115419,ENSG00000116106,ENSG00000185567,ENSG00000067715,ENSG00000136854,ENSG00000169891,ENSG00000061918,ENSG00000169122,ENSG00000111674,ENSG00000114446,ENSG00000112149,ENSG00000105649,ENSG00000144834,ENSG00000106537,ENSG00000013392,ENSG00000109670,ENSG00000006432,ENSG00000125354,ENSG00000163624,ENSG00000084731,ENSG00000166510,ENSG00000111696,ENSG00000107295…
vorinostat	MCF7	1e-05	6	0.00138805	0.0312311	1.55286	1.22026824370409:Inf	2308	68	ENSG00000185567,ENSG00000136854,ENSG00000137267,ENSG00000164951,ENSG00000127824,ENSG00000118402,ENSG00000105649,ENSG00000114446,ENSG00000013392,ENSG00000107643,ENSG00000084731,ENSG00000068615,ENSG00000115840,ENSG00000213190,ENSG00000125354,ENSG00000152556,ENSG00000114573,ENSG00000115419,ENSG00000109670,ENSG00000111674,ENSG00000145526,ENSG00000169891,ENSG00000157064,ENSG00000147224,ENSG00000006432…
MS-275	PC3	1e-05	6	0.00166861	0.0333722	1.61805	1.23804924261146:Inf	1708	53	ENSG00000129682,ENSG00000067715,ENSG00000116106,ENSG00000166510,ENSG00000169122,ENSG00000144834,ENSG00000157064,ENSG00000134215,ENSG00000061918,ENSG00000107295,ENSG00000185567,ENSG00000144645,ENSG00000153132,ENSG00000115419,ENSG00000136111,ENSG00000102678,ENSG00000196083,ENSG00000109452,ENSG00000165061,ENSG00000112149,ENSG00000106537,ENSG00000153250,ENSG00000127824,ENSG00000137267,ENSG00000136854…
VA	MCF7	0.001	6	0.00235842	0.0424515	2.91853	1.59638399245815:Inf	194	11	ENSG00000136854,ENSG00000213190,ENSG00000068615,ENSG00000084731,ENSG00000118402,ENSG00000013392,ENSG00000185567,ENSG00000115840,ENSG00000111674,ENSG00000137267,ENSG00000152556
0175029-0000	PC3	1e-05	6	0.00270424	0.0442512	1.44721	1.16272437473226:Inf	3226	88	ENSG00000147123,ENSG00000149925,ENSG00000160014,ENSG00000164405,ENSG00000184076,ENSG00000164919,ENSG00000162989,ENSG00000142168,ENSG00000100568,ENSG00000102466,ENSG00000197872,ENSG00000019505,ENSG00000175416,ENSG00000006740,ENSG00000152556,ENSG00000067445,ENSG00000221946,ENSG00000104435,ENSG00000101210,ENSG00000106537,ENSG00000183785,ENSG00000139970,ENSG00000149972,ENSG00000106976,ENSG00000106683…
VA	HL60	0.0002	6	0.00439119	0.0650237	3.30304	1.59661194403637:Inf	125	8	ENSG00000138175,ENSG00000136854,ENSG00000152556,ENSG00000163624,ENSG00000137267,ENSG00000084731,ENSG00000106537,ENSG00000159164
VA	HL60	0.0005	6	0.00541864	0.0650237	1.82582	1.24349412485393:Inf	698	25	ENSG00000114573,ENSG00000136854,ENSG00000106537,ENSG00000110841,ENSG00000163624,ENSG00000197872,ENSG00000109158,ENSG00000138175,ENSG00000137267,ENSG00000172575,ENSG00000101210,ENSG00000165023,ENSG00000145864,ENSG00000121871,ENSG00000163032,ENSG00000107295,ENSG00000149269,ENSG00000152556,ENSG00000008277,ENSG00000132932,ENSG00000169122,ENSG00000129159,ENSG00000067445,ENSG00000069966,ENSG00000118402
vorinostat	PC3	1e-05	6	0.00502602	0.0650237	1.62481	1.1941160370801:Inf	1232	39	ENSG00000118402,ENSG00000137267,ENSG00000115419,ENSG00000116106,ENSG00000067715,ENSG00000196083,ENSG00000136854,ENSG00000107295,ENSG00000169891,ENSG00000163624,ENSG00000061918,ENSG00000165943,ENSG00000111674,ENSG00000166510,ENSG00000006432,ENSG00000013392,ENSG00000106537,ENSG00000157064,ENSG00000084731,ENSG00000114446,ENSG00000185567,ENSG00000125354,ENSG00000114573,ENSG00000112149,ENSG00000169122…
0179445-0000	MCF7	1e-05	6	0.00514919	0.0650237	1.47062	1.14891082335526:Inf	2263	64	ENSG00000109670,ENSG00000164919,ENSG00000129159,ENSG00000160014,ENSG00000109158,ENSG00000101210,ENSG00000175416,ENSG00000149925,ENSG00000123975,ENSG00000111262,ENSG00000019505,ENSG00000113327,ENSG00000100568,ENSG00000149269,ENSG00000102466,ENSG00000128641,ENSG00000197043,ENSG00000059804,ENSG00000100095,ENSG00000147123,ENSG00000138115,ENSG00000061918,ENSG00000110841,ENSG00000136928,ENSG00000114446…
VA	HL60	0.001	6	0.0127615	0.143566	6.83633	1.72508014315738:Inf	24	3	ENSG00000197872,ENSG00000114573,ENSG00000137267
scriptaid	PC3	1e-05	6	0.0272279	0.272279	1.49565	1.06049327348833:Inf	1046	31	ENSG00000061918,ENSG00000196083,ENSG00000169891,ENSG00000114446,ENSG00000137267,ENSG00000115419,ENSG00000109670,ENSG00000118402,ENSG00000169122,ENSG00000198380,ENSG00000116106,ENSG00000106537,ENSG00000136854,ENSG00000107295,ENSG00000067715,ENSG00000166510,ENSG00000164951,ENSG00000163624,ENSG00000112149,ENSG00000013392,ENSG00000165943,ENSG00000105649,ENSG00000069849,ENSG00000156642,ENSG00000137563…
TSA	MCF7	1e-06	6	0.0261027	0.272279	1.30876	1.04163284090398:Inf	3066	78	ENSG00000185567,ENSG00000137267,ENSG00000136854,ENSG00000118402,ENSG00000115419,ENSG00000127824,ENSG00000125354,ENSG00000105649,ENSG00000153132,ENSG00000164951,ENSG00000186310,ENSG00000114446,ENSG00000157064,ENSG00000145526,ENSG00000166510,ENSG00000133318,ENSG00000169122,ENSG00000102678,ENSG00000152556,ENSG00000115840,ENSG00000197872,ENSG00000084731,ENSG00000112149,ENSG00000169891,ENSG00000197275…
alvespimycin	MCF7	1e-07	6	0.0335163	0.317523	1.45794	1.03939054955159:Inf	1106	32	ENSG00000213190,ENSG00000187189,ENSG00000112186,ENSG00000138115,ENSG00000186462,ENSG00000135454,ENSG00000142168,ENSG00000155966,ENSG00000154277,ENSG00000134215,ENSG00000123975,ENSG00000108797,ENSG00000135503,ENSG00000134057,ENSG00000127824,ENSG00000112293,ENSG00000121871,ENSG00000136108,ENSG00000165061,ENSG00000086300,ENSG00000159164,ENSG00000107643,ENSG00000065609,ENSG00000058091,ENSG00000151067…
TSA	HL60	1e-06	6	0.0529452	0.476507	1.30618	0.995403276175342:Inf	1971	51	ENSG00000137267,ENSG00000136854,ENSG00000106537,ENSG00000197872,ENSG00000148798,ENSG00000114573,ENSG00000115419,ENSG00000138175,ENSG00000163624,ENSG00000114446,ENSG00000102678,ENSG00000103591,ENSG00000013392,ENSG00000164951,ENSG00000118402,ENSG00000110841,ENSG00000185567,ENSG00000160753,ENSG00000069966,ENSG00000006432,ENSG00000105649,ENSG00000165943,ENSG00000111674,ENSG00000152556,ENSG00000084731…
monorden	PC3	1e-07	6	0.0725353	0.544015	3.25847	0.853087970860942:Inf	47	3	ENSG00000112186,ENSG00000186462,ENSG00000213190
oxyphenbutazone	MCF7	1.24e-05	6	0.0719207	0.544015	2.65839	0.880824046659361:Inf	76	4	ENSG00000213190,ENSG00000127824,ENSG00000186462,ENSG00000137267
ionomycin	MCF7	2e-06	6	0.0706756	0.544015	1.75586	0.93465730505438:Inf	284	10	ENSG00000152402,ENSG00000198846,ENSG00000022355,ENSG00000166862,ENSG00000100095,ENSG00000198380,ENSG00000104863,ENSG00000151849,ENSG00000013392,ENSG00000101349
vorinostat	HL60	1e-05	6	0.064149	0.544015	1.28033	0.980236026817936:Inf	2086	53	ENSG00000137267,ENSG00000197872,ENSG00000106537,ENSG00000136854,ENSG00000138175,ENSG00000114573,ENSG00000148798,ENSG00000115419,ENSG00000114446,ENSG00000102678,ENSG00000103591,ENSG00000105649,ENSG00000006432,ENSG00000164951,ENSG00000163624,ENSG00000160753,ENSG00000165943,ENSG00000198380,ENSG00000159164,ENSG00000013392,ENSG00000084731,ENSG00000111674,ENSG00000069966,ENSG00000152556,ENSG00000109670…
H-7	PC3	0.0001	6	0.0798418	0.574861	1.34151	0.951586767541134:Inf	1154	31	ENSG00000105409,ENSG00000160014,ENSG00000175416,ENSG00000106976,ENSG00000147123,ENSG00000106537,ENSG00000157064,ENSG00000197043,ENSG00000149925,ENSG00000101210,ENSG00000152556,ENSG00000164405,ENSG00000156642,ENSG00000142168,ENSG00000111674,ENSG00000164919,ENSG00000103591,ENSG00000137563,ENSG00000082397,ENSG00000106683,ENSG00000069849,ENSG00000154518,ENSG00000136928,ENSG00000184076,ENSG00000129682…
geldanamycin	PC3	1e-06	6	0.101956	0.655429	2.33276	0.775194204763974:Inf	86	4	ENSG00000112186,ENSG00000197043,ENSG00000213190,ENSG00000134375
alvespimycin	HL60	1e-07	6	0.094678	0.655429	2.13733	0.822076932339107:Inf	117	5	ENSG00000116793,ENSG00000123975,ENSG00000142168,ENSG00000114573,ENSG00000187189
withaferinA	MCF7	1e-06	6	0.101269	0.655429	1.39562	0.908121445737162:Inf	712	20	ENSG00000170871,ENSG00000137267,ENSG00000127824,ENSG00000139112,ENSG00000084731,ENSG00000068615,ENSG00000135454,ENSG00000186462,ENSG00000213190,ENSG00000103723,ENSG00000136854,ENSG00000120662,ENSG00000154277,ENSG00000151849,ENSG00000006432,ENSG00000104863,ENSG00000086300,ENSG00000185567,ENSG00000142168,ENSG00000091129
monorden	MCF7	1e-07	6	0.141128	0.875966	1.45141	0.823026951809023:Inf	409	12	ENSG00000213190,ENSG00000186462,ENSG00000187189,ENSG00000135454,ENSG00000127824,ENSG00000112186,ENSG00000086300,ENSG00000067715,ENSG00000154277,ENSG00000123975,ENSG00000136108,ENSG00000137267
syrosingopine	MCF7	6e-06	6	0.163009	0.946501	1.53859	0.751913447722092:Inf	257	8	ENSG00000153132,ENSG00000136854,ENSG00000084731,ENSG00000213190,ENSG00000137267,ENSG00000118402,ENSG00000164951,ENSG00000111674
thiostrepton	MCF7	2.4e-06	6	0.159908	0.946501	1.50263	0.77019252735017:Inf	296	9	ENSG00000213190,ENSG00000137267,ENSG00000186462,ENSG00000198380,ENSG00000132938,ENSG00000127824,ENSG00000170871,ENSG00000116793,ENSG00000111674
VA	PC3	0.0005	6	0.171037	0.962085	5.95044	0.271328534903493:Inf	9	1	ENSG00000067715
acacetin	PC3	1.4e-05	6	0.188141	0.967584	5.28868	0.244110185022598:Inf	10	1	ENSG00000077264
lomustine	PC3	0.0001	6	0.18391	0.967584	1.60267	0.684753431295737:Inf	185	6	ENSG00000115419,ENSG00000139112,ENSG00000170871,ENSG00000135454,ENSG00000213190,ENSG00000186462
camptothecin	MCF7	1.14e-05	6	0.183957	0.967584	1.13914	0.901590009948404:Inf	3189	73	ENSG00000137267,ENSG00000165943,ENSG00000127824,ENSG00000160014,ENSG00000147123,ENSG00000184076,ENSG00000164405,ENSG00000148229,ENSG00000142168,ENSG00000154518,ENSG00000092068,ENSG00000137563,ENSG00000213190,ENSG00000178773,ENSG00000175416,ENSG00000198910,ENSG00000103591,ENSG00000149925,ENSG00000133318,ENSG00000197043,ENSG00000136928,ENSG00000069424,ENSG00000160716,ENSG00000152556,ENSG00000164919…
dilazep	MCF7	6e-06	6	0.204894	0.999999	4.76048	0.221852122678847:Inf	11	1	ENSG00000136854
domperidone	MCF7	7.4e-06	6	0.221301	0.999999	4.32661	0.20331163725788:Inf	12	1	ENSG00000105649
parbendazole	MCF7	1.62e-05	6	0.253111	0.999999	3.66068	0.174191090629579:Inf	14	1	ENSG00000134057
propofol	MCF7	2.24e-05	6	0.327082	0.999999	2.64334	0.128247337433076:Inf	19	1	ENSG00000112149
trifluoperazine	HL60	1e-05	6	0.340975	0.999999	2.50414	0.121818732242071:Inf	20	1	ENSG00000013392
dilazep	PC3	6e-06	6	0.36791	0.999999	2.26534	0.110716812519406:Inf	22	1	ENSG00000115419
metixene	MCF7	1.16e-05	6	0.380963	0.999999	2.1623	0.105890694436257:Inf	23	1	ENSG00000166510
5194442	MCF7	2e-05	6	0.380963	0.999999	2.1623	0.105890694436257:Inf	23	1	ENSG00000135454
alvespimycin	PC3	1e-07	6	0.268127	0.999999	2.02707	0.348913234980539:Inf	49	2	ENSG00000112186,ENSG00000213190
clofazimine	MCF7	8.4e-06	6	0.406268	0.999999	1.98185	0.0973979087374106:Inf	25	1	ENSG00000172575
trazodone	MCF7	9.8e-06	6	0.418531	0.999999	1.90248	0.0936419649506381:Inf	26	1	ENSG00000152402
rescinnamine	MCF7	6.4e-06	6	0.228393	0.999999	1.85816	0.493753670857707:Inf	80	3	ENSG00000136854,ENSG00000185567,ENSG00000118402
5155877	MCF7	1e-05	6	0.430542	0.999999	1.82928	0.090164501934686:Inf	27	1	ENSG00000151849
monensin	PC3	5.8e-06	6	0.250389	0.999999	1.76589	0.469712806992753:Inf	84	3	ENSG00000198380,ENSG00000111674,ENSG00000185567
levomepromazine	PC3	9e-06	6	0.442305	0.999999	1.76132	0.0869356552234102:Inf	28	1	ENSG00000139112
hexestrol	MCF7	1.48e-05	6	0.46511	0.999999	1.63963	0.0811242794472089:Inf	30	1	ENSG00000172575
valinomycin	MCF7	1e-07	6	0.36679	0.999999	1.58661	0.274703059372965:Inf	62	2	ENSG00000153132,ENSG00000172575
benfluorex	MCF7	1.04e-05	6	0.476162	0.999999	1.58487	0.078500018077986:Inf	31	1	ENSG00000172575
nocodazole	PC3	1.32e-05	6	0.374203	0.999999	1.56049	0.27027700514559:Inf	63	2	ENSG00000151067,ENSG00000148798
cloperastine	MCF7	1.1e-05	6	0.317779	0.999999	1.53681	0.409795874382176:Inf	96	3	ENSG00000134215,ENSG00000172575,ENSG00000109452
beta-escin	MCF7	3.2e-06	6	0.486986	0.999999	1.53364	0.0760399034372524:Inf	32	1	ENSG00000084731
diethylstilbestrol	MCF7	1.5e-05	6	0.410708	0.999999	1.4418	0.250119133185639:Inf	68	2	ENSG00000112149,ENSG00000198380
homochlorcyclizine	MCF7	1.04e-05	6	0.507969	0.999999	1.44051	0.0715541366228528:Inf	34	1	ENSG00000198380
butoconazole	MCF7	8.4e-06	6	0.528097	0.999999	1.35805	0.0675671399177938:Inf	36	1	ENSG00000198380
methylbenzethoniumChloride	PC3	8.6e-06	6	0.371435	0.999999	1.26016	0.488144183248929:Inf	194	5	ENSG00000139112,ENSG00000067715,ENSG00000198380,ENSG00000104490,ENSG00000115419
geldanamycin	MCF7	1e-06	6	0.219987	0.999999	1.25231	0.784320987096085:Inf	668	17	ENSG00000213190,ENSG00000123975,ENSG00000187189,ENSG00000127824,ENSG00000186462,ENSG00000135454,ENSG00000198380,ENSG00000132938,ENSG00000086300,ENSG00000136108,ENSG00000134375,ENSG00000112186,ENSG00000186310,ENSG00000067715,ENSG00000134215,ENSG00000197043,ENSG00000013392
miconazole	MCF7	9.6e-06	6	0.556759	0.999999	1.2506	0.0623538733674166:Inf	39	1	ENSG00000198380
CP-690334-01	MCF7	1e-05	6	0.314838	0.999999	1.23785	0.635441053001778:Inf	356	9	ENSG00000118402,ENSG00000136854,ENSG00000115419,ENSG00000137267,ENSG00000185567,ENSG00000103723,ENSG00000169891,ENSG00000170871,ENSG00000111696
equilin	MCF7	1.5e-05	6	0.565922	0.999999	1.21845	0.0607900033416327:Inf	40	1	ENSG00000172575
ellipticine	MCF7	1.62e-05	6	0.244084	0.999999	1.21838	0.774015323458988:Inf	726	18	ENSG00000213190,ENSG00000115419,ENSG00000164405,ENSG00000108932,ENSG00000164919,ENSG00000106537,ENSG00000139998,ENSG00000154518,ENSG00000147123,ENSG00000069849,ENSG00000142168,ENSG00000160014,ENSG00000092068,ENSG00000072832,ENSG00000197043,ENSG00000164951,ENSG00000149269,ENSG00000169891
harmine	MCF7	1.6e-05	6	0.256701	0.999999	1.20587	0.766064998424497:Inf	733	18	ENSG00000109670,ENSG00000172575,ENSG00000081148,ENSG00000107282,ENSG00000164919,ENSG00000130540,ENSG00000170871,ENSG00000114948,ENSG00000106537,ENSG00000197872,ENSG00000184076,ENSG00000154518,ENSG00000053108,ENSG00000160014,ENSG00000164405,ENSG00000159164,ENSG00000138175,ENSG00000185518
5224221	MCF7	1.2e-05	6	0.4437	0.999999	1.182	0.39695313773348:Inf	165	4	ENSG00000213190,ENSG00000153132,ENSG00000135454,ENSG00000091129
15-deltaProstaglandinJ2	PC3	1e-05	6	0.478123	0.999999	1.1693	0.313014566085402:Inf	125	3	ENSG00000118402,ENSG00000139112,ENSG00000115419
alsterpaullone	PC3	1e-05	6	0.218098	0.999999	1.16235	0.851946898648455:Inf	1613	38	ENSG00000160014,ENSG00000175416,ENSG00000149925,ENSG00000101210,ENSG00000103591,ENSG00000156642,ENSG00000164405,ENSG00000153132,ENSG00000106537,ENSG00000130540,ENSG00000137563,ENSG00000133318,ENSG00000142168,ENSG00000109452,ENSG00000197043,ENSG00000160753,ENSG00000147123,ENSG00000164919,ENSG00000197535,ENSG00000111674,ENSG00000154518,ENSG00000100568,ENSG00000184076,ENSG00000152556,ENSG00000070831…
H-7	MCF7	0.0001	6	0.306571	0.999999	1.15105	0.749629427564809:Inf	851	20	ENSG00000139112,ENSG00000172209,ENSG00000078328,ENSG00000175416,ENSG00000100568,ENSG00000164919,ENSG00000166862,ENSG00000133318,ENSG00000178773,ENSG00000107282,ENSG00000138669,ENSG00000164405,ENSG00000091664,ENSG00000182389,ENSG00000132563,ENSG00000149925,ENSG00000149972,ENSG00000148229,ENSG00000142168,ENSG00000139998
lanatoside C	MCF7	4e-06	6	0.232255	0.999999	1.15044	0.846446808340596:Inf	1671	39	ENSG00000116106,ENSG00000164951,ENSG00000069849,ENSG00000156642,ENSG00000153250,ENSG00000139112,ENSG00000123975,ENSG00000109670,ENSG00000147224,ENSG00000114573,ENSG00000101210,ENSG00000163624,ENSG00000183715,ENSG00000198380,ENSG00000091482,ENSG00000175416,ENSG00000148798,ENSG00000166862,ENSG00000130226,ENSG00000103591,ENSG00000006432,ENSG00000160716,ENSG00000067715,ENSG00000166206,ENSG00000160014…
methylbenzethoniumChloride	MCF7	8.6e-06	6	0.470951	0.999999	1.13908	0.382691940593032:Inf	171	4	ENSG00000067715,ENSG00000198380,ENSG00000139112,ENSG00000134215
mitoxantrone	MCF7	7.8e-06	6	0.352553	0.999999	1.13802	0.690097791811368:Inf	644	15	ENSG00000175416,ENSG00000139998,ENSG00000149925,ENSG00000198910,ENSG00000181072,ENSG00000170456,ENSG00000164405,ENSG00000111674,ENSG00000183715,ENSG00000105409,ENSG00000072832,ENSG00000187730,ENSG00000213190,ENSG00000127824,ENSG00000115419
monorden	HL60	1e-07	6	0.475446	0.999999	1.13222	0.380413098988384:Inf	172	4	ENSG00000116793,ENSG00000114573,ENSG00000101210,ENSG00000123975
fulvestrant	MCF7	1e-08	6	0.538549	0.999999	1.11816	0.194819449065335:Inf	87	2	ENSG00000134215,ENSG00000116106
naftifine	MCF7	1.24e-05	6	0.600725	0.999999	1.10483	0.0552457809774351:Inf	44	1	ENSG00000153132
GW-8510	PC3	1e-05	6	0.382625	0.999999	1.07034	0.771388233143938:Inf	1550	34	ENSG00000175416,ENSG00000106976,ENSG00000149925,ENSG00000160014,ENSG00000111674,ENSG00000164405,ENSG00000101210,ENSG00000106537,ENSG00000100568,ENSG00000184076,ENSG00000142168,ENSG00000178773,ENSG00000147123,ENSG00000197043,ENSG00000132563,ENSG00000133318,ENSG00000160753,ENSG00000154518,ENSG00000137563,ENSG00000108797,ENSG00000213190,ENSG00000164919,ENSG00000152556,ENSG00000029153,ENSG00000147224…
8-azaguanine	MCF7	2.62e-05	6	0.617069	0.999999	1.05562	0.052835447342776:Inf	46	1	ENSG00000154917
thioridazine	MCF7	1e-05	6	0.491739	0.999999	1.04145	0.575226056864473:Inf	513	11	ENSG00000084731,ENSG00000169891,ENSG00000104722,ENSG00000119946,ENSG00000198380,ENSG00000137267,ENSG00000139112,ENSG00000166510,ENSG00000159164,ENSG00000109452,ENSG00000134215
chrysin	MCF7	1.58e-05	6	0.531258	0.999999	1.0373	0.402555593998778:Inf	234	5	ENSG00000172575,ENSG00000181072,ENSG00000061918,ENSG00000129159,ENSG00000183785
semustine	MCF7	0.0001	6	0.624989	0.999999	1.03258	0.051707247124266:Inf	47	1	ENSG00000135454
digoxin	MCF7	5.2e-06	6	0.50321	0.999999	1.01414	0.697677379074226:Inf	1243	26	ENSG00000116106,ENSG00000123975,ENSG00000153250,ENSG00000147224,ENSG00000114573,ENSG00000164951,ENSG00000133318,ENSG00000109452,ENSG00000166862,ENSG00000175416,ENSG00000156642,ENSG00000147123,ENSG00000180957,ENSG00000149925,ENSG00000156298,ENSG00000069849,ENSG00000139112,ENSG00000109670,ENSG00000022355,ENSG00000184347,ENSG00000134057,ENSG00000172209,ENSG00000078328,ENSG00000142168,ENSG00000164405…
abamectin	MCF7	4.8e-06	6	0.632745	0.999999	1.01054	0.050626079764292:Inf	48	1	ENSG00000172575
wortmannin	MCF7	1e-06	6	0.578025	0.999999	1.00329	0.269072720110305:Inf	145	3	ENSG00000134215,ENSG00000109452,ENSG00000169891
GW-8510	MCF7	1e-05	6	0.538794	0.999999	0.996327	0.662893381981359:Inf	1069	22	ENSG00000175416,ENSG00000078053,ENSG00000147123,ENSG00000160014,ENSG00000178773,ENSG00000164919,ENSG00000198910,ENSG00000164405,ENSG00000100568,ENSG00000154277,ENSG00000160716,ENSG00000129159,ENSG00000058404,ENSG00000103591,ENSG00000108797,ENSG00000172209,ENSG00000221946,ENSG00000111674,ENSG00000106537,ENSG00000132563,ENSG00000107643,ENSG00000081148
ciclopirox	MCF7	1.5e-05	6	0.561312	0.999999	0.995969	0.427437403345696:Inf	292	6	ENSG00000111674,ENSG00000119946,ENSG00000105649,ENSG00000165943,ENSG00000086300,ENSG00000185567
etoposide	MCF7	6.8e-06	6	0.591946	0.999999	0.982335	0.263513365205168:Inf	148	3	ENSG00000185567,ENSG00000213190,ENSG00000013392
15-deltaProstaglandinJ2	MCF7	1e-05	6	0.577199	0.999999	0.973772	0.590917085401178:Inf	745	15	ENSG00000213190,ENSG00000135454,ENSG00000084731,ENSG00000127824,ENSG00000137267,ENSG00000116793,ENSG00000186462,ENSG00000153132,ENSG00000198380,ENSG00000170871,ENSG00000068615,ENSG00000086300,ENSG00000154277,ENSG00000139112,ENSG00000142168
dequalinium chloride	MCF7	7.6e-06	6	0.647782	0.999999	0.969166	0.048593549939652:Inf	50	1	ENSG00000172575
prochlorperazine	PC3	1e-05	6	0.647782	0.999999	0.969166	0.048593549939652:Inf	50	1	ENSG00000067715
beta-escin	PC3	3.2e-06	6	0.647782	0.999999	0.969166	0.048593549939652:Inf	50	1	ENSG00000112149
thioridazine	HL60	1e-05	6	0.59105	0.999999	0.965003	0.414242392755288:Inf	301	6	ENSG00000198380,ENSG00000112149,ENSG00000137267,ENSG00000197872,ENSG00000013392,ENSG00000163624
15-deltaProstaglandinJ2	HL60	1e-05	6	0.622475	0.999999	0.946009	0.593202240700651:Inf	867	17	ENSG00000116793,ENSG00000137267,ENSG00000114573,ENSG00000170871,ENSG00000139112,ENSG00000198380,ENSG00000142168,ENSG00000135454,ENSG00000106537,ENSG00000175352,ENSG00000185518,ENSG00000084731,ENSG00000101210,ENSG00000213190,ENSG00000151849,ENSG00000169122,ENSG00000197872
helveticoside	PC3	7.4e-06	6	0.615758	0.999999	0.94557	0.537532576847504:Inf	613	12	ENSG00000196876,ENSG00000139112,ENSG00000169122,ENSG00000115419,ENSG00000116106,ENSG00000112149,ENSG00000164951,ENSG00000118402,ENSG00000170871,ENSG00000075391,ENSG00000067715,ENSG00000123975
azacitidine	MCF7	1.64e-05	6	0.683518	0.999999	0.929897	0.676427385980543:Inf	1855	36	ENSG00000197535,ENSG00000172575,ENSG00000160014,ENSG00000175416,ENSG00000101210,ENSG00000198910,ENSG00000147123,ENSG00000125779,ENSG00000164919,ENSG00000137267,ENSG00000128641,ENSG00000113327,ENSG00000142168,ENSG00000197043,ENSG00000164405,ENSG00000153132,ENSG00000081148,ENSG00000029153,ENSG00000130643,ENSG00000137563,ENSG00000184524,ENSG00000130226,ENSG00000183785,ENSG00000114446,ENSG00000171132…
MG-262	PC3	1e-07	6	0.713444	0.999999	0.902455	0.61146805207661:Inf	1275	24	ENSG00000139112,ENSG00000112186,ENSG00000186462,ENSG00000198380,ENSG00000116793,ENSG00000115419,ENSG00000153132,ENSG00000120662,ENSG00000084731,ENSG00000142168,ENSG00000114573,ENSG00000213190,ENSG00000109670,ENSG00000197535,ENSG00000125779,ENSG00000145526,ENSG00000135454,ENSG00000144834,ENSG00000180957,ENSG00000171132,ENSG00000197043,ENSG00000123975,ENSG00000182389,ENSG00000170871
benzamil	MCF7	1.12e-05	6	0.676039	0.999999	0.895789	0.0449803716162656:Inf	54	1	ENSG00000172575
doxorubicin	MCF7	6.8e-06	6	0.750733	0.999999	0.894748	0.642054637907881:Inf	1760	33	ENSG00000147123,ENSG00000100568,ENSG00000160014,ENSG00000154518,ENSG00000147224,ENSG00000142168,ENSG00000197043,ENSG00000137563,ENSG00000156642,ENSG00000184076,ENSG00000175416,ENSG00000133318,ENSG00000106537,ENSG00000127824,ENSG00000164405,ENSG00000069849,ENSG00000138175,ENSG00000164919,ENSG00000182670,ENSG00000152556,ENSG00000103591,ENSG00000160753,ENSG00000139998,ENSG00000149925,ENSG00000137267…
fulvestrant	MCF7	1e-06	6	0.704607	0.999999	0.890136	0.5403697487687:Inf	810	15	ENSG00000134215,ENSG00000156642,ENSG00000116106,ENSG00000139998,ENSG00000166510,ENSG00000185567,ENSG00000169891,ENSG00000197275,ENSG00000185133,ENSG00000122966,ENSG00000067715,ENSG00000129682,ENSG00000169122,ENSG00000182670,ENSG00000184524
digoxigenin	MCF7	1.02e-05	6	0.738718	0.999999	0.884642	0.588837898695099:Inf	1191	22	ENSG00000164951,ENSG00000069849,ENSG00000116106,ENSG00000133318,ENSG00000147224,ENSG00000172575,ENSG00000163624,ENSG00000109452,ENSG00000123975,ENSG00000139112,ENSG00000109670,ENSG00000153250,ENSG00000109158,ENSG00000107295,ENSG00000156642,ENSG00000115419,ENSG00000160014,ENSG00000184156,ENSG00000053108,ENSG00000184347,ENSG00000138175,ENSG00000069424
resveratrol	MCF7	1e-05	6	0.689309	0.999999	0.863102	0.043367431061819:Inf	56	1	ENSG00000013392
geldanamycin	HL60	1e-06	6	0.705371	0.999999	0.857843	0.397167096428264:Inf	393	7	ENSG00000116793,ENSG00000114573,ENSG00000123975,ENSG00000197043,ENSG00000142168,ENSG00000106537,ENSG00000187189
astemizole	PC3	8.8e-06	6	0.710686	0.999999	0.817044	0.219565945807398:Inf	177	3	ENSG00000067715,ENSG00000198380,ENSG00000134375
methotrexate	MCF7	8.8e-06	6	0.714263	0.999999	0.812321	0.218307929204501:Inf	178	3	ENSG00000135454,ENSG00000187189,ENSG00000112149
phenoxybenzamine	MCF7	1.18e-05	6	0.82486	0.999999	0.809402	0.500042091868354:Inf	943	16	ENSG00000127824,ENSG00000198380,ENSG00000112149,ENSG00000137267,ENSG00000213190,ENSG00000170871,ENSG00000180957,ENSG00000153132,ENSG00000165943,ENSG00000164405,ENSG00000175416,ENSG00000142168,ENSG00000103591,ENSG00000149925,ENSG00000164919,ENSG00000132938
niclosamide	MCF7	1.22e-05	6	0.773687	0.999999	0.794368	0.367911173503042:Inf	423	7	ENSG00000198380,ENSG00000172575,ENSG00000128641,ENSG00000109452,ENSG00000169891,ENSG00000144645,ENSG00000169122
irinotecan	MCF7	0.0001	6	0.865524	0.999999	0.781446	0.490333415184291:Inf	1034	17	ENSG00000137267,ENSG00000127824,ENSG00000185567,ENSG00000109670,ENSG00000112149,ENSG00000165943,ENSG00000213190,ENSG00000136928,ENSG00000144834,ENSG00000132563,ENSG00000106976,ENSG00000147123,ENSG00000104863,ENSG00000104361,ENSG00000160014,ENSG00000103723,ENSG00000172209
proscillaridin	MCF7	7.6e-06	6	0.897917	0.999999	0.777942	0.522747101396528:Inf	1397	23	ENSG00000164951,ENSG00000116106,ENSG00000114573,ENSG00000147224,ENSG00000153250,ENSG00000069849,ENSG00000123975,ENSG00000163624,ENSG00000109452,ENSG00000115419,ENSG00000156642,ENSG00000109670,ENSG00000198380,ENSG00000070831,ENSG00000146938,ENSG00000198910,ENSG00000067715,ENSG00000180957,ENSG00000112186,ENSG00000134375,ENSG00000100884,ENSG00000133318,ENSG00000166510
gossypol	PC3	7.8e-06	6	0.72868	0.999999	0.777153	0.136031178447319:Inf	124	2	ENSG00000111674,ENSG00000198380
helveticoside	MCF7	7.4e-06	6	0.923696	0.999999	0.772708	0.542698143818605:Inf	1762	29	ENSG00000116106,ENSG00000164951,ENSG00000139112,ENSG00000163624,ENSG00000153250,ENSG00000069849,ENSG00000160014,ENSG00000147224,ENSG00000175416,ENSG00000123975,ENSG00000198380,ENSG00000114573,ENSG00000156642,ENSG00000101210,ENSG00000147123,ENSG00000102678,ENSG00000154277,ENSG00000198910,ENSG00000103591,ENSG00000078328,ENSG00000133318,ENSG00000221946,ENSG00000135503,ENSG00000180957,ENSG00000163618…
prochlorperazine	MCF7	1e-05	6	0.74817	0.999999	0.767902	0.206469892619022:Inf	188	3	ENSG00000198380,ENSG00000137267,ENSG00000084731
felodipine	MCF7	1.04e-05	6	0.731626	0.999999	0.765306	0.0385289225532382:Inf	63	1	ENSG00000112149
prochlorperazine	HL60	1e-05	6	0.731626	0.999999	0.765306	0.0385289225532382:Inf	63	1	ENSG00000198380
0179445-0000	PC3	1e-05	6	0.793693	0.999999	0.763414	0.328205899307537:Inf	377	6	ENSG00000134375,ENSG00000164951,ENSG00000170871,ENSG00000180957,ENSG00000196083,ENSG00000109670
digitoxigenin	MCF7	1.06e-05	6	0.853952	0.999999	0.762806	0.434039156335788:Inf	750	12	ENSG00000153250,ENSG00000163624,ENSG00000164951,ENSG00000116106,ENSG00000069849,ENSG00000123975,ENSG00000115419,ENSG00000133318,ENSG00000137563,ENSG00000156642,ENSG00000147224,ENSG00000198380
mycophenolicAcid	MCF7	1.24e-05	6	0.754553	0.999999	0.759589	0.204254837451354:Inf	190	3	ENSG00000137267,ENSG00000114573,ENSG00000013392
tretinoin	MCF7	1e-06	6	0.793156	0.999999	0.749771	0.291667957342532:Inf	320	5	ENSG00000163624,ENSG00000197275,ENSG00000136111,ENSG00000147224,ENSG00000116106
cloperastine	PC3	1.1e-05	6	0.766928	0.999999	0.743483	0.199959092271758:Inf	194	3	ENSG00000053108,ENSG00000198380,ENSG00000078053
mefloquine	PC3	9.6e-06	6	0.787586	0.999999	0.738688	0.249096871758984:Inf	260	4	ENSG00000067715,ENSG00000198380,ENSG00000151849,ENSG00000185567
lycorine	MCF7	1.24e-05	6	0.927075	0.999999	0.726504	0.462447420743384:Inf	1169	18	ENSG00000075391,ENSG00000128641,ENSG00000067715,ENSG00000148229,ENSG00000108932,ENSG00000172575,ENSG00000116106,ENSG00000111696,ENSG00000097046,ENSG00000136108,ENSG00000119946,ENSG00000134375,ENSG00000109452,ENSG00000162989,ENSG00000115504,ENSG00000180957,ENSG00000134215,ENSG00000169122
luteolin	MCF7	1.4e-05	6	0.835293	0.999999	0.719609	0.309458529825376:Inf	399	6	ENSG00000109670,ENSG00000148935,ENSG00000105649,ENSG00000113327,ENSG00000149925,ENSG00000132563
sulconazole	MCF7	8.6e-06	6	0.753175	0.999999	0.718736	0.0362181566334251:Inf	67	1	ENSG00000112149
wortmannin	MCF7	1e-08	6	0.792921	0.999999	0.709602	0.19091690834721:Inf	203	3	ENSG00000169891,ENSG00000109452,ENSG00000139112
gossypol	MCF7	7.8e-06	6	0.830265	0.999999	0.708386	0.275655428509691:Inf	338	5	ENSG00000153132,ENSG00000111674,ENSG00000172209,ENSG00000172575,ENSG00000198380
0175029-0000	PC3	1e-06	6	0.801033	0.999999	0.698976	0.188079615261114:Inf	206	3	ENSG00000104490,ENSG00000154277,ENSG00000196482
bisacodyl	MCF7	1.1e-05	6	0.956828	0.999999	0.697082	0.454731483400692:Inf	1345	20	ENSG00000147224,ENSG00000116106,ENSG00000177301,ENSG00000113327,ENSG00000132975,ENSG00000070831,ENSG00000058091,ENSG00000067445,ENSG00000059804,ENSG00000133318,ENSG00000115419,ENSG00000164951,ENSG00000125354,ENSG00000183715,ENSG00000100884,ENSG00000168824,ENSG00000107295,ENSG00000102466,ENSG00000069849,ENSG00000164919
fluspirilene	MCF7	8.4e-06	6	0.781147	0.999999	0.696507	0.122049077942055:Inf	138	2	ENSG00000198380,ENSG00000134215
ciclosporin	MCF7	3.4e-06	6	0.851873	0.999999	0.683195	0.265917510998772:Inf	350	5	ENSG00000198380,ENSG00000132938,ENSG00000013392,ENSG00000134375,ENSG00000006432
pyrvinium	MCF7	3.4e-06	6	0.956493	0.999999	0.649848	0.379169186095594:Inf	942	13	ENSG00000128641,ENSG00000172575,ENSG00000115419,ENSG00000067715,ENSG00000153132,ENSG00000169891,ENSG00000109452,ENSG00000112186,ENSG00000198380,ENSG00000110841,ENSG00000134215,ENSG00000163624,ENSG00000100884
nortriptyline	MCF7	1.34e-05	6	0.786816	0.999999	0.649518	0.0327756190643673:Inf	74	1	ENSG00000198380
tamoxifen	MCF7	7e-06	6	0.815929	0.999999	0.643919	0.112915146817572:Inf	149	2	ENSG00000169122,ENSG00000134215
tretinoin	HL60	1e-06	6	0.947906	0.999999	0.63346	0.339281133046999:Inf	746	10	ENSG00000102678,ENSG00000059804,ENSG00000114573,ENSG00000103591,ENSG00000006740,ENSG00000135503,ENSG00000100568,ENSG00000116793,ENSG00000197872,ENSG00000127824
lanatoside C	PC3	4e-06	6	0.954065	0.999999	0.622779	0.333616948936486:Inf	758	10	ENSG00000196876,ENSG00000169122,ENSG00000115419,ENSG00000112149,ENSG00000139112,ENSG00000109670,ENSG00000116106,ENSG00000075391,ENSG00000067715,ENSG00000196083
apigenin	MCF7	1.48e-05	6	0.957807	0.999999	0.615847	0.32990928128052:Inf	766	10	ENSG00000109670,ENSG00000170871,ENSG00000115419,ENSG00000172020,ENSG00000147123,ENSG00000138175,ENSG00000164405,ENSG00000154518,ENSG00000175352,ENSG00000132975
hycanthone	MCF7	1.12e-05	6	0.906911	0.999999	0.612197	0.238423358881287:Inf	389	5	ENSG00000213190,ENSG00000136854,ENSG00000185567,ENSG00000109670,ENSG00000116106
0173570-0000	PC3	1e-05	6	0.808008	0.999999	0.607683	0.0306902842617457:Inf	79	1	ENSG00000196482
thioridazine	PC3	1e-05	6	0.899687	0.999999	0.596031	0.201249877487843:Inf	320	4	ENSG00000067715,ENSG00000198380,ENSG00000169891,ENSG00000139112
perphenazine	MCF7	1e-05	6	0.815885	0.999999	0.592413	0.0299282557819729:Inf	81	1	ENSG00000198380
alexidine	PC3	6.8e-06	6	0.904864	0.999999	0.588422	0.198693779477125:Inf	324	4	ENSG00000067715,ENSG00000139112,ENSG00000172020,ENSG00000171132
securinine	MCF7	1.84e-05	6	0.819701	0.999999	0.585061	0.0295830973037017:Inf	82	1	ENSG00000170871
clotrimazole	MCF7	1.16e-05	6	0.819701	0.999999	0.585061	0.0295830973037017:Inf	82	1	ENSG00000198380
thapsigargin	MCF7	1e-07	6	0.979844	0.999999	0.576014	0.318949747256751:Inf	895	11	ENSG00000132938,ENSG00000153132,ENSG00000013392,ENSG00000198380,ENSG00000006432,ENSG00000112186,ENSG00000134375,ENSG00000134215,ENSG00000111696,ENSG00000108932,ENSG00000156298
pimozide	MCF7	8.6e-06	6	0.875204	0.999999	0.552665	0.0970346980991134:Inf	173	2	ENSG00000112149,ENSG00000084731
genistein	HL60	1e-05	6	0.837633	0.999999	0.550865	0.0278746752324697:Inf	87	1	ENSG00000114573
pimethixene	MCF7	9.8e-06	6	0.837633	0.999999	0.550865	0.0278746752324697:Inf	87	1	ENSG00000137267
cicloheximide	MCF7	1.42e-05	6	0.984476	0.999999	0.547579	0.293453059978804:Inf	855	10	ENSG00000108932,ENSG00000116106,ENSG00000075391,ENSG00000153250,ENSG00000104863,ENSG00000114573,ENSG00000115840,ENSG00000136108,ENSG00000169122,ENSG00000119946
thioguanosine	MCF7	1.26e-05	6	0.932183	0.999999	0.544867	0.184051243643982:Inf	349	4	ENSG00000013392,ENSG00000196876,ENSG00000019505,ENSG00000165023
rosiglitazone	PC3	1e-05	6	0.885104	0.999999	0.536786	0.0942673765128646:Inf	178	2	ENSG00000118402,ENSG00000105649
parthenolide	MCF7	1.62e-05	6	0.964204	0.999999	0.53599	0.230820362357079:Inf	529	6	ENSG00000170871,ENSG00000136854,ENSG00000120662,ENSG00000175416,ENSG00000213190,ENSG00000123975
lomustine	MCF7	0.0001	6	0.964661	0.999999	0.534931	0.230366013345475:Inf	530	6	ENSG00000135454,ENSG00000170871,ENSG00000153132,ENSG00000120662,ENSG00000151849,ENSG00000187189
harmol	MCF7	1.58e-05	6	0.847527	0.999999	0.532191	0.0269407758650909:Inf	90	1	ENSG00000172575
tretinoin	MCF7	1.34e-05	6	0.897748	0.999999	0.516013	0.0906453501626784:Inf	185	2	ENSG00000197275,ENSG00000136111
monensin	MCF7	5.8e-06	6	0.868338	0.999999	0.493159	0.0249864178121005:Inf	97	1	ENSG00000198380
mefloquine	MCF7	9.6e-06	6	0.912108	0.999999	0.491532	0.086373860768943:Inf	194	2	ENSG00000134215,ENSG00000112149
trifluoperazine	MCF7	1e-05	6	0.913581	0.999999	0.488953	0.0859236728456061:Inf	195	2	ENSG00000137267,ENSG00000198380
cephaeline	MCF7	6e-06	6	0.999954	0.999999	0.488717	0.336743416084454:Inf	2351	26	ENSG00000112149,ENSG00000125779,ENSG00000115840,ENSG00000104863,ENSG00000126822,ENSG00000067715,ENSG00000197275,ENSG00000075391,ENSG00000108932,ENSG00000097046,ENSG00000169122,ENSG00000109452,ENSG00000013392,ENSG00000172575,ENSG00000103723,ENSG00000151849,ENSG00000186310,ENSG00000112186,ENSG00000115504,ENSG00000006432,ENSG00000119946,ENSG00000197872,ENSG00000120662,ENSG00000165943,ENSG00000164830…
terfenadine	MCF7	8.4e-06	6	0.990304	0.999999	0.471486	0.218856683507998:Inf	695	7	ENSG00000112149,ENSG00000134215,ENSG00000198380,ENSG00000109452,ENSG00000139112,ENSG00000137267,ENSG00000159164
thioridazine	MCF7	9.8e-06	6	0.927097	0.999999	0.464558	0.0816888488751324:Inf	205	2	ENSG00000084731,ENSG00000198380
fendiline	MCF7	1.14e-05	6	0.940688	0.999999	0.438279	0.0770504500678235:Inf	217	2	ENSG00000134215,ENSG00000198380
pyrvinium	MCF7	1.25e-06	6	0.899763	0.999999	0.43397	0.022017061890019:Inf	110	1	ENSG00000172575
fluphenazine	MCF7	1e-05	6	0.903884	0.999999	0.426094	0.0216214444133322:Inf	112	1	ENSG00000084731
valinomycin	PC3	1e-07	6	0.984969	0.999999	0.416692	0.140935774646706:Inf	452	4	ENSG00000169122,ENSG00000144645,ENSG00000109452,ENSG00000067715
puromycin	MCF7	7.4e-06	6	0.999093	0.999999	0.412425	0.212746406731893:Inf	1005	9	ENSG00000172575,ENSG00000134215,ENSG00000153132,ENSG00000104863,ENSG00000067715,ENSG00000112149,ENSG00000013392,ENSG00000114446,ENSG00000165995
verteporfin	MCF7	2.8e-06	6	0.913461	0.999999	0.407593	0.0206915986763365:Inf	117	1	ENSG00000198380
chlorpromazine	PC3	1.12e-05	6	0.925292	0.999999	0.384219	0.0195158448259695:Inf	124	1	ENSG00000198380
pioglitazone	PC3	1e-05	6	0.96847	0.999999	0.374517	0.0659144456168576:Inf	253	2	ENSG00000118402,ENSG00000180957
emetine	MCF7	7.2e-06	6	0.999726	0.999999	0.36195	0.178194937240114:Inf	1013	8	ENSG00000112149,ENSG00000125779,ENSG00000104863,ENSG00000108932,ENSG00000126822,ENSG00000115840,ENSG00000102678,ENSG00000115504
daunorubicin	MCF7	1e-06	6	0.973625	0.999999	0.359927	0.0633694511094003:Inf	263	2	ENSG00000185567,ENSG00000213190
ouabain	MCF7	5.4e-06	6	0.998526	0.999999	0.343568	0.134097564145943:Inf	676	5	ENSG00000116106,ENSG00000147224,ENSG00000072832,ENSG00000171132,ENSG00000160014
loperamide	MCF7	7.8e-06	6	0.947737	0.999999	0.337184	0.0171466563309143:Inf	141	1	ENSG00000198380
perhexiline	MCF7	1.02e-05	6	0.951954	0.999999	0.327731	0.0166699680006591:Inf	145	1	ENSG00000198380
astemizole	MCF7	8.8e-06	6	0.999303	0.999999	0.320508	0.125119934565435:Inf	722	5	ENSG00000112149,ENSG00000198380,ENSG00000134215,ENSG00000153132,ENSG00000139112
troglitazone	PC3	1e-05	6	0.955831	0.999999	0.318789	0.0162188844762437:Inf	149	1	ENSG00000118402
prenylamine	MCF7	9.6e-06	6	0.961071	0.999999	0.306247	0.0155859307416699:Inf	155	1	ENSG00000134215
ivermectin	MCF7	4.6e-06	6	0.964215	0.999999	0.298415	0.0151905117293039:Inf	159	1	ENSG00000172575
anisomycin	MCF7	1.5e-05	6	0.999999	0.999999	0.297923	0.159873408444767:Inf	1494	10	ENSG00000172575,ENSG00000109452,ENSG00000067715,ENSG00000006432,ENSG00000112149,ENSG00000075391,ENSG00000125779,ENSG00000180957,ENSG00000108797,ENSG00000169122
mebendazole	MCF7	1.36e-05	6	0.975508	0.999999	0.26757	0.0136323815909011:Inf	177	1	ENSG00000196482
benzethonium chloride	MCF7	9e-06	6	0.989692	0.999999	0.216413	0.0110441847151055:Inf	218	1	ENSG00000153132
suloctidil	MCF7	1.18e-05	6	0.992651	0.999999	0.201333	0.0102802823202746:Inf	234	1	ENSG00000198380
nocodazole	MCF7	1.32e-05	6	0.999965	0.999999	0.0953307	0.00483439312778448:Inf	485	1	ENSG00000172575
